# Supplementary material for: Integrated structural variation and point mutation signatures in cancer genomes using correlated topic models
Source: PLoS Comput Biol. 2019 Feb 22;15(2):e1006799. doi: 10.1371/journal.pcbi.1006799 (PMC6402697; doi:10.1371/journal.pcbi.1006799)
Supplement: S1 Dataset — Columns: method (signature inference method; string), evaluation (snv or sv; string), k (number of signatures; integer), n (cross validation repeat; integer), fold (cross validation fold; integer), ll (log-likelihood; float), dataset (breast, ovary; string). (TSV) [file pcbi.1006799.s019.tsv]

method	evaluation	k	n	fold	ll	dataset
NMF	snv	2	0	0	-4.178775460751947	breast
NMF	snv	2	0	1	-4.462323606748792	breast
NMF	snv	2	0	2	-4.008382569192406	breast
NMF	snv	2	0	3	-4.111845268349248	breast
NMF	snv	2	0	4	-3.83681578993273	breast
NMF	snv	3	0	0	-4.148452981533	breast
NMF	snv	3	0	1	-4.370290680669907	breast
NMF	snv	3	0	2	-3.9822258690632792	breast
NMF	snv	3	0	3	-4.0341137200253065	breast
NMF	snv	3	0	4	-3.749029948944585	breast
NMF	snv	4	0	0	-4.131655965733618	breast
NMF	snv	4	0	1	-4.353666928413331	breast
NMF	snv	4	0	2	-3.9835508365344574	breast
NMF	snv	4	0	3	-4.030799902516422	breast
NMF	snv	4	0	4	-3.7577893878927684	breast
NMF	snv	5	0	0	-4.1505414408652985	breast
NMF	snv	5	0	1	-4.362420613215374	breast
NMF	snv	5	0	2	-3.928981029776797	breast
NMF	snv	5	0	3	-4.065438157054614	breast
NMF	snv	5	0	4	-3.758587498493893	breast
NMF	snv	6	0	0	-4.135776379920413	breast
NMF	snv	6	0	1	-4.398434834701191	breast
NMF	snv	6	0	2	-3.951256021086353	breast
NMF	snv	6	0	3	-4.027724897844609	breast
NMF	snv	6	0	4	-3.7990665086429294	breast
NMF	snv	7	0	0	-4.17839148968787	breast
NMF	snv	7	0	1	-4.422758695457019	breast
NMF	snv	7	0	2	-4.0026112951425885	breast
NMF	snv	7	0	3	-4.027258390681257	breast
NMF	snv	7	0	4	-3.779092422046733	breast
NMF	snv	8	0	0	-4.183629393630308	breast
NMF	snv	8	0	1	-4.35343400920633	breast
NMF	snv	8	0	2	-4.006672699379133	breast
NMF	snv	8	0	3	-4.008925077712166	breast
NMF	snv	8	0	4	-3.7593203534842563	breast
NMF	snv	9	0	0	-4.171622644041158	breast
NMF	snv	9	0	1	-4.3296318527618665	breast
NMF	snv	9	0	2	-3.9628772350883774	breast
NMF	snv	9	0	3	-3.990413820826464	breast
NMF	snv	9	0	4	-3.753357703631152	breast
NMF	snv	10	0	0	-4.14698686471118	breast
NMF	snv	10	0	1	-4.366587193234404	breast
NMF	snv	10	0	2	-3.9735743579208767	breast
NMF	snv	10	0	3	-3.9896223623470877	breast
NMF	snv	10	0	4	-3.755982809671454	breast
NMF	snv	11	0	0	-4.160715798205832	breast
NMF	snv	11	0	1	-4.325779432493368	breast
NMF	snv	11	0	2	-3.998602283662784	breast
NMF	snv	11	0	3	-4.024169293550199	breast
NMF	snv	11	0	4	-3.7564460276556986	breast
NMF	snv	12	0	0	-4.146717826575701	breast
NMF	snv	12	0	1	-4.3030264476665145	breast
NMF	snv	12	0	2	-3.9515720571527777	breast
NMF	snv	12	0	3	-4.011256866579411	breast
NMF	snv	12	0	4	-3.7545508716048057	breast
NMF	sv	2	0	0	-3.309550479244516	breast
NMF	sv	2	0	1	-3.222567056827674	breast
NMF	sv	2	0	2	-3.2487675293185188	breast
NMF	sv	2	0	3	-3.262437977677892	breast
NMF	sv	2	0	4	-3.290667896976515	breast
NMF	sv	3	0	0	-3.234350244703568	breast
NMF	sv	3	0	1	-3.2037329675591653	breast
NMF	sv	3	0	2	-3.26524010354118	breast
NMF	sv	3	0	3	-3.2122178100834047	breast
NMF	sv	3	0	4	-3.2258011319103437	breast
NMF	sv	4	0	0	-3.2629176656008125	breast
NMF	sv	4	0	1	-3.1752831074230103	breast
NMF	sv	4	0	2	-3.247183991420449	breast
NMF	sv	4	0	3	-3.2290269598084795	breast
NMF	sv	4	0	4	-3.2074887066793107	breast
NMF	sv	5	0	0	-3.2295267158031566	breast
NMF	sv	5	0	1	-3.1534394655879807	breast
NMF	sv	5	0	2	-3.2362227695292574	breast
NMF	sv	5	0	3	-3.1662808139264937	breast
NMF	sv	5	0	4	-3.1842769122189045	breast
NMF	sv	6	0	0	-3.1943112948344123	breast
NMF	sv	6	0	1	-3.175244636682556	breast
NMF	sv	6	0	2	-3.2105941892514167	breast
NMF	sv	6	0	3	-3.139426412818201	breast
NMF	sv	6	0	4	-3.2179813728004283	breast
NMF	sv	7	0	0	-3.2231835032529013	breast
NMF	sv	7	0	1	-3.203105286716029	breast
NMF	sv	7	0	2	-3.2332874826692626	breast
NMF	sv	7	0	3	-3.194679926185089	breast
NMF	sv	7	0	4	-3.2342602165236047	breast
NMF	sv	8	0	0	-3.2154526785678117	breast
NMF	sv	8	0	1	-3.257796782793447	breast
NMF	sv	8	0	2	-3.228743290249911	breast
NMF	sv	8	0	3	-3.2457086227530945	breast
NMF	sv	8	0	4	-3.243992696992445	breast
NMF	sv	9	0	0	-3.257262498337575	breast
NMF	sv	9	0	1	-3.2263083900539558	breast
NMF	sv	9	0	2	-3.2893514804030355	breast
NMF	sv	9	0	3	-3.2606609056702016	breast
NMF	sv	9	0	4	-3.2528200443058664	breast
NMF	sv	10	0	0	-3.253458564632016	breast
NMF	sv	10	0	1	-3.2738598684585014	breast
NMF	sv	10	0	2	-3.304053968870708	breast
NMF	sv	10	0	3	-3.400602456209292	breast
NMF	sv	10	0	4	-3.2961346809029197	breast
NMF	sv	11	0	0	-3.316484267947993	breast
NMF	sv	11	0	1	-3.3203802232070982	breast
NMF	sv	11	0	2	-3.3297965249856976	breast
NMF	sv	11	0	3	-3.2342542776575387	breast
NMF	sv	11	0	4	-3.313052418207235	breast
NMF	sv	12	0	0	-3.3614854429911856	breast
NMF	sv	12	0	1	-3.3466061232605777	breast
NMF	sv	12	0	2	-3.347541546227228	breast
NMF	sv	12	0	3	-3.2879150757248325	breast
NMF	sv	12	0	4	-3.370024158428285	breast
NMF	snv	2	1	0	-4.0735499146360405	breast
NMF	snv	2	1	1	-4.050082605656234	breast
NMF	snv	2	1	2	-4.2816803730942326	breast
NMF	snv	2	1	3	-3.9362678466491294	breast
NMF	snv	2	1	4	-4.180758073929645	breast
NMF	snv	3	1	0	-3.9905227500175102	breast
NMF	snv	3	1	1	-3.97392180341586	breast
NMF	snv	3	1	2	-4.2150854909022275	breast
NMF	snv	3	1	3	-3.872775359223957	breast
NMF	snv	3	1	4	-4.13474415257459	breast
NMF	snv	4	1	0	-4.007335118697274	breast
NMF	snv	4	1	1	-3.9586784172425133	breast
NMF	snv	4	1	2	-4.207721524996607	breast
NMF	snv	4	1	3	-3.8979035426695736	breast
NMF	snv	4	1	4	-4.113229397901678	breast
NMF	snv	5	1	0	-4.015156770721491	breast
NMF	snv	5	1	1	-3.9668001029071154	breast
NMF	snv	5	1	2	-4.2357161396424425	breast
NMF	snv	5	1	3	-3.909666595261616	breast
NMF	snv	5	1	4	-4.12171094017447	breast
NMF	snv	6	1	0	-4.008767437193138	breast
NMF	snv	6	1	1	-3.967963728235933	breast
NMF	snv	6	1	2	-4.193072829494549	breast
NMF	snv	6	1	3	-3.886868572936446	breast
NMF	snv	6	1	4	-4.124185322734975	breast
NMF	snv	7	1	0	-4.009735842910628	breast
NMF	snv	7	1	1	-4.066555937971876	breast
NMF	snv	7	1	2	-4.218928528825616	breast
NMF	snv	7	1	3	-3.8998343775658872	breast
NMF	snv	7	1	4	-4.186307233883683	breast
NMF	snv	8	1	0	-3.990228723183584	breast
NMF	snv	8	1	1	-3.9631099293751	breast
NMF	snv	8	1	2	-4.193412076413238	breast
NMF	snv	8	1	3	-3.863617652190906	breast
NMF	snv	8	1	4	-4.1631788143547634	breast
NMF	snv	9	1	0	-3.9717616425857996	breast
NMF	snv	9	1	1	-3.9572703596406127	breast
NMF	snv	9	1	2	-4.174338872637523	breast
NMF	snv	9	1	3	-3.8495869951121686	breast
NMF	snv	9	1	4	-4.148540652099675	breast
NMF	snv	10	1	0	-3.9586806586719394	breast
NMF	snv	10	1	1	-3.9630403260027673	breast
NMF	snv	10	1	2	-4.174450851496364	breast
NMF	snv	10	1	3	-3.878872937721624	breast
NMF	snv	10	1	4	-4.140807327400569	breast
NMF	snv	11	1	0	-3.979487869242902	breast
NMF	snv	11	1	1	-3.9673800298549136	breast
NMF	snv	11	1	2	-4.188748242946277	breast
NMF	snv	11	1	3	-3.8580171082436183	breast
NMF	snv	11	1	4	-4.153732737652398	breast
NMF	snv	12	1	0	-3.9702057995036135	breast
NMF	snv	12	1	1	-3.9578358143210486	breast
NMF	snv	12	1	2	-4.180637450010755	breast
NMF	snv	12	1	3	-3.884109596904596	breast
NMF	snv	12	1	4	-4.120110855407945	breast
NMF	sv	2	1	0	-3.2663484240413267	breast
NMF	sv	2	1	1	-3.2976969255237014	breast
NMF	sv	2	1	2	-3.2190540702353063	breast
NMF	sv	2	1	3	-3.236411162017404	breast
NMF	sv	2	1	4	-3.3090578538582065	breast
NMF	sv	3	1	0	-3.2155751470765512	breast
NMF	sv	3	1	1	-3.2756967315429883	breast
NMF	sv	3	1	2	-3.1949764749289735	breast
NMF	sv	3	1	3	-3.2206087341321035	breast
NMF	sv	3	1	4	-3.2297941290216605	breast
NMF	sv	4	1	0	-3.2210485938711773	breast
NMF	sv	4	1	1	-3.3022329208992947	breast
NMF	sv	4	1	2	-3.174474099780355	breast
NMF	sv	4	1	3	-3.135226239870492	breast
NMF	sv	4	1	4	-3.217878294172173	breast
NMF	sv	5	1	0	-3.202862571726638	breast
NMF	sv	5	1	1	-3.2453544745896035	breast
NMF	sv	5	1	2	-3.1864304182378964	breast
NMF	sv	5	1	3	-3.1727865845158214	breast
NMF	sv	5	1	4	-3.1600361728555586	breast
NMF	sv	6	1	0	-3.163854472869384	breast
NMF	sv	6	1	1	-3.2616448578888635	breast
NMF	sv	6	1	2	-3.1784492665045563	breast
NMF	sv	6	1	3	-3.1647209761367265	breast
NMF	sv	6	1	4	-3.1807714075765787	breast
NMF	sv	7	1	0	-3.207292239679816	breast
NMF	sv	7	1	1	-3.2622570589773248	breast
NMF	sv	7	1	2	-3.2088967684036502	breast
NMF	sv	7	1	3	-3.231303080283208	breast
NMF	sv	7	1	4	-3.1979356916255157	breast
NMF	sv	8	1	0	-3.245489848929879	breast
NMF	sv	8	1	1	-3.301461296424289	breast
NMF	sv	8	1	2	-3.234934116855236	breast
NMF	sv	8	1	3	-3.2792008865191704	breast
NMF	sv	8	1	4	-3.248019657563445	breast
NMF	sv	9	1	0	-3.2387910304789083	breast
NMF	sv	9	1	1	-3.335038858683125	breast
NMF	sv	9	1	2	-3.259727609444868	breast
NMF	sv	9	1	3	-3.2334967568642035	breast
NMF	sv	9	1	4	-3.2668172199143517	breast
NMF	sv	10	1	0	-3.2693148547993047	breast
NMF	sv	10	1	1	-3.3178370253880174	breast
NMF	sv	10	1	2	-3.2574092712821163	breast
NMF	sv	10	1	3	-3.2777270840515094	breast
NMF	sv	10	1	4	-3.3595874853506054	breast
NMF	sv	11	1	0	-3.322314797694105	breast
NMF	sv	11	1	1	-3.3578466793636674	breast
NMF	sv	11	1	2	-3.269099739028819	breast
NMF	sv	11	1	3	-3.2877696655457163	breast
NMF	sv	11	1	4	-3.351778764986868	breast
NMF	sv	12	1	0	-3.3096491715172176	breast
NMF	sv	12	1	1	-3.404479069822368	breast
NMF	sv	12	1	2	-3.3350686685240065	breast
NMF	sv	12	1	3	-3.354131528349773	breast
NMF	sv	12	1	4	-3.344991758107365	breast
NMF	snv	2	2	0	-3.9605648690667032	breast
NMF	snv	2	2	1	-4.172714550025066	breast
NMF	snv	2	2	2	-4.146896259099669	breast
NMF	snv	2	2	3	-3.9807536219009103	breast
NMF	snv	2	2	4	-4.349590874167214	breast
NMF	snv	3	2	0	-3.8888711393045847	breast
NMF	snv	3	2	1	-4.110357436145149	breast
NMF	snv	3	2	2	-4.063055662390018	breast
NMF	snv	3	2	3	-3.915886526790529	breast
NMF	snv	3	2	4	-4.2699954203023305	breast
NMF	snv	4	2	0	-3.903538155693423	breast
NMF	snv	4	2	1	-4.09627133932263	breast
NMF	snv	4	2	2	-4.070064315694165	breast
NMF	snv	4	2	3	-3.928011773569477	breast
NMF	snv	4	2	4	-4.262993393528707	breast
NMF	snv	5	2	0	-3.8662642025345564	breast
NMF	snv	5	2	1	-4.11499533698057	breast
NMF	snv	5	2	2	-4.096209937733072	breast
NMF	snv	5	2	3	-3.8793812184146383	breast
NMF	snv	5	2	4	-4.28819825028512	breast
NMF	snv	6	2	0	-3.8570395067729817	breast
NMF	snv	6	2	1	-4.111544975940922	breast
NMF	snv	6	2	2	-4.054917006267069	breast
NMF	snv	6	2	3	-3.9143705945927363	breast
NMF	snv	6	2	4	-4.242777793459124	breast
NMF	snv	7	2	0	-3.9026813035042887	breast
NMF	snv	7	2	1	-4.1437429287032845	breast
NMF	snv	7	2	2	-4.089079785251936	breast
NMF	snv	7	2	3	-3.958373292587236	breast
NMF	snv	7	2	4	-4.359431265152273	breast
NMF	snv	8	2	0	-3.900558252076583	breast
NMF	snv	8	2	1	-4.076934527552901	breast
NMF	snv	8	2	2	-4.074628962696127	breast
NMF	snv	8	2	3	-3.9523891551653065	breast
NMF	snv	8	2	4	-4.235581578694487	breast
NMF	snv	9	2	0	-3.8920999742945184	breast
NMF	snv	9	2	1	-4.109373837375393	breast
NMF	snv	9	2	2	-4.0378037162042215	breast
NMF	snv	9	2	3	-3.9210005849642164	breast
NMF	snv	9	2	4	-4.232644252701178	breast
NMF	snv	10	2	0	-3.8781018926775577	breast
NMF	snv	10	2	1	-4.085336211383188	breast
NMF	snv	10	2	2	-4.0369721888758425	breast
NMF	snv	10	2	3	-3.9577167558446438	breast
NMF	snv	10	2	4	-4.2170792030517985	breast
NMF	snv	11	2	0	-3.871982551982623	breast
NMF	snv	11	2	1	-4.02775336530219	breast
NMF	snv	11	2	2	-4.04384278920003	breast
NMF	snv	11	2	3	-3.9407523735467924	breast
NMF	snv	11	2	4	-4.2345802145240405	breast
NMF	snv	12	2	0	-3.879814115986886	breast
NMF	snv	12	2	1	-4.042008266121277	breast
NMF	snv	12	2	2	-4.044845235115565	breast
NMF	snv	12	2	3	-3.934193765266796	breast
NMF	snv	12	2	4	-4.217596323724416	breast
NMF	sv	2	2	0	-3.2695954892354098	breast
NMF	sv	2	2	1	-3.317484948197633	breast
NMF	sv	2	2	2	-3.2800887387376165	breast
NMF	sv	2	2	3	-3.2315204091529903	breast
NMF	sv	2	2	4	-3.2208325163338967	breast
NMF	sv	3	2	0	-3.2132675461562075	breast
NMF	sv	3	2	1	-3.2829669945551534	breast
NMF	sv	3	2	2	-3.230037230019636	breast
NMF	sv	3	2	3	-3.1845109995134844	breast
NMF	sv	3	2	4	-3.1761654677897546	breast
NMF	sv	4	2	0	-3.2119920418009884	breast
NMF	sv	4	2	1	-3.252600998507419	breast
NMF	sv	4	2	2	-3.2274194951099333	breast
NMF	sv	4	2	3	-3.2085089352088767	breast
NMF	sv	4	2	4	-3.1487905746108487	breast
NMF	sv	5	2	0	-3.19600675451362	breast
NMF	sv	5	2	1	-3.196756657611791	breast
NMF	sv	5	2	2	-3.1646642807814853	breast
NMF	sv	5	2	3	-3.1900375014393743	breast
NMF	sv	5	2	4	-3.158843933295567	breast
NMF	sv	6	2	0	-3.2222297135324047	breast
NMF	sv	6	2	1	-3.2188983041745347	breast
NMF	sv	6	2	2	-3.1561780432175954	breast
NMF	sv	6	2	3	-3.166995825656793	breast
NMF	sv	6	2	4	-3.184748248157733	breast
NMF	sv	7	2	0	-3.279089118741458	breast
NMF	sv	7	2	1	-3.2351759469835466	breast
NMF	sv	7	2	2	-3.182101299481112	breast
NMF	sv	7	2	3	-3.1809279780184303	breast
NMF	sv	7	2	4	-3.1969791656716517	breast
NMF	sv	8	2	0	-3.265982425301317	breast
NMF	sv	8	2	1	-3.2903318566801087	breast
NMF	sv	8	2	2	-3.2460814284194934	breast
NMF	sv	8	2	3	-3.259962049362609	breast
NMF	sv	8	2	4	-3.2552574484703363	breast
NMF	sv	9	2	0	-3.300068089969864	breast
NMF	sv	9	2	1	-3.3112711282059686	breast
NMF	sv	9	2	2	-3.2437992189279687	breast
NMF	sv	9	2	3	-3.2212210918870454	breast
NMF	sv	9	2	4	-3.2723112147702302	breast
NMF	sv	10	2	0	-3.3071859958217216	breast
NMF	sv	10	2	1	-3.3332089042112587	breast
NMF	sv	10	2	2	-3.2742277509600966	breast
NMF	sv	10	2	3	-3.294877955524808	breast
NMF	sv	10	2	4	-3.2794857593010818	breast
NMF	sv	11	2	0	-3.3258725022187816	breast
NMF	sv	11	2	1	-3.4000276274539645	breast
NMF	sv	11	2	2	-3.2828479919353755	breast
NMF	sv	11	2	3	-3.347310966547042	breast
NMF	sv	11	2	4	-3.3090656109627745	breast
NMF	sv	12	2	0	-3.392533055086761	breast
NMF	sv	12	2	1	-3.4617655140675785	breast
NMF	sv	12	2	2	-3.3244829743408406	breast
NMF	sv	12	2	3	-3.3453310614298832	breast
NMF	sv	12	2	4	-3.217813557524228	breast
NMF	snv	2	3	0	-4.2385343331610565	breast
NMF	snv	2	3	1	-4.088018638268511	breast
NMF	snv	2	3	2	-4.0055818148090205	breast
NMF	snv	2	3	3	-4.186650599436259	breast
NMF	snv	2	3	4	-3.978761139518247	breast
NMF	snv	3	3	0	-4.154448710906431	breast
NMF	snv	3	3	1	-4.0176717740404415	breast
NMF	snv	3	3	2	-3.960656562718237	breast
NMF	snv	3	3	3	-4.124290466389542	breast
NMF	snv	3	3	4	-3.9203146300856178	breast
NMF	snv	4	3	0	-4.143386214073751	breast
NMF	snv	4	3	1	-4.013659243572493	breast
NMF	snv	4	3	2	-3.986035797040955	breast
NMF	snv	4	3	3	-4.116986655932741	breast
NMF	snv	4	3	4	-3.940902717130311	breast
NMF	snv	5	3	0	-4.175261065185709	breast
NMF	snv	5	3	1	-4.035517372513016	breast
NMF	snv	5	3	2	-3.9564142673240235	breast
NMF	snv	5	3	3	-4.132074868387576	breast
NMF	snv	5	3	4	-3.9418578320521673	breast
NMF	snv	6	3	0	-4.149752495636893	breast
NMF	snv	6	3	1	-4.01975804951278	breast
NMF	snv	6	3	2	-3.9468290044356737	breast
NMF	snv	6	3	3	-4.1188950867597995	breast
NMF	snv	6	3	4	-3.895756772739316	breast
NMF	snv	7	3	0	-4.146991231217192	breast
NMF	snv	7	3	1	-4.023560430868086	breast
NMF	snv	7	3	2	-3.995132083208969	breast
NMF	snv	7	3	3	-4.252012163142114	breast
NMF	snv	7	3	4	-3.912022225215845	breast
NMF	snv	8	3	0	-4.146819666503903	breast
NMF	snv	8	3	1	-4.014419123427744	breast
NMF	snv	8	3	2	-3.9905646847206655	breast
NMF	snv	8	3	3	-4.20755981539696	breast
NMF	snv	8	3	4	-3.8937789006755983	breast
NMF	snv	9	3	0	-4.1161870763056765	breast
NMF	snv	9	3	1	-3.987535112174488	breast
NMF	snv	9	3	2	-3.9454197575574415	breast
NMF	snv	9	3	3	-4.189859465914108	breast
NMF	snv	9	3	4	-3.9326337533838083	breast
NMF	snv	10	3	0	-4.131873584415444	breast
NMF	snv	10	3	1	-3.984583126046741	breast
NMF	snv	10	3	2	-3.985436145372821	breast
NMF	snv	10	3	3	-4.145853601941185	breast
NMF	snv	10	3	4	-3.885502999895152	breast
NMF	snv	11	3	0	-4.1360986888654825	breast
NMF	snv	11	3	1	-3.9757257232223218	breast
NMF	snv	11	3	2	-3.953785508125784	breast
NMF	snv	11	3	3	-4.144482101901635	breast
NMF	snv	11	3	4	-3.8880182616763337	breast
NMF	snv	12	3	0	-4.098920661368832	breast
NMF	snv	12	3	1	-3.991391820197175	breast
NMF	snv	12	3	2	-3.9344736286451614	breast
NMF	snv	12	3	3	-4.1398385438085405	breast
NMF	snv	12	3	4	-3.8985920136324714	breast
NMF	sv	2	3	0	-3.267145792200741	breast
NMF	sv	2	3	1	-3.1996146497058864	breast
NMF	sv	2	3	2	-3.3088149123905666	breast
NMF	sv	2	3	3	-3.2462344184035885	breast
NMF	sv	2	3	4	-3.303339660811972	breast
NMF	sv	3	3	0	-3.214533669051149	breast
NMF	sv	3	3	1	-3.1756629537641072	breast
NMF	sv	3	3	2	-3.2636990651982813	breast
NMF	sv	3	3	3	-3.1902535608050915	breast
NMF	sv	3	3	4	-3.3463045101820845	breast
NMF	sv	4	3	0	-3.1837816525940843	breast
NMF	sv	4	3	1	-3.139616279630513	breast
NMF	sv	4	3	2	-3.2509137337096763	breast
NMF	sv	4	3	3	-3.176745111414259	breast
NMF	sv	4	3	4	-3.291132896075052	breast
NMF	sv	5	3	0	-3.1774888314676724	breast
NMF	sv	5	3	1	-3.1312823568278527	breast
NMF	sv	5	3	2	-3.2435893969798384	breast
NMF	sv	5	3	3	-3.1121577809521783	breast
NMF	sv	5	3	4	-3.2504154153062323	breast
NMF	sv	6	3	0	-3.2033826761393662	breast
NMF	sv	6	3	1	-3.182997151840632	breast
NMF	sv	6	3	2	-3.1925033264230187	breast
NMF	sv	6	3	3	-3.1736401363424664	breast
NMF	sv	6	3	4	-3.236611047252853	breast
NMF	sv	7	3	0	-3.187670774687485	breast
NMF	sv	7	3	1	-3.1790824311821035	breast
NMF	sv	7	3	2	-3.2392911922082317	breast
NMF	sv	7	3	3	-3.2035252017692453	breast
NMF	sv	7	3	4	-3.271136732376477	breast
NMF	sv	8	3	0	-3.2380716100902163	breast
NMF	sv	8	3	1	-3.2147696244654256	breast
NMF	sv	8	3	2	-3.245920493009772	breast
NMF	sv	8	3	3	-3.248978007807186	breast
NMF	sv	8	3	4	-3.302192821201701	breast
NMF	sv	9	3	0	-3.248027583325551	breast
NMF	sv	9	3	1	-3.255213306517554	breast
NMF	sv	9	3	2	-3.322816316449268	breast
NMF	sv	9	3	3	-3.2078781927320565	breast
NMF	sv	9	3	4	-3.298095133395393	breast
NMF	sv	10	3	0	-3.280206071653449	breast
NMF	sv	10	3	1	-3.2539616401058846	breast
NMF	sv	10	3	2	-3.2857411955783697	breast
NMF	sv	10	3	3	-3.279275617194522	breast
NMF	sv	10	3	4	-3.3556710009424986	breast
NMF	sv	11	3	0	-3.3100770387752383	breast
NMF	sv	11	3	1	-3.2380300142407537	breast
NMF	sv	11	3	2	-3.305912601712896	breast
NMF	sv	11	3	3	-3.328898010664773	breast
NMF	sv	11	3	4	-3.3387114442803467	breast
NMF	sv	12	3	0	-3.3922490816521864	breast
NMF	sv	12	3	1	-3.319464419177517	breast
NMF	sv	12	3	2	-3.3585972094876464	breast
NMF	sv	12	3	3	-3.282452342954297	breast
NMF	sv	12	3	4	-3.3949815880305803	breast
NMF	snv	2	4	0	-4.077698907319628	breast
NMF	snv	2	4	1	-4.111477803273453	breast
NMF	snv	2	4	2	-3.991326860674632	breast
NMF	snv	2	4	3	-4.2972766323972245	breast
NMF	snv	2	4	4	-4.121682178162093	breast
NMF	snv	3	4	0	-4.003675521423135	breast
NMF	snv	3	4	1	-4.036982272794432	breast
NMF	snv	3	4	2	-3.898742881104648	breast
NMF	snv	3	4	3	-4.219370655096195	breast
NMF	snv	3	4	4	-4.05310230687074	breast
NMF	snv	4	4	0	-3.9930387081591263	breast
NMF	snv	4	4	1	-4.038125336450185	breast
NMF	snv	4	4	2	-3.9177935685437166	breast
NMF	snv	4	4	3	-4.209812898219598	breast
NMF	snv	4	4	4	-4.056051824829614	breast
NMF	snv	5	4	0	-3.9756132487578415	breast
NMF	snv	5	4	1	-4.045579889728703	breast
NMF	snv	5	4	2	-3.9277123648820527	breast
NMF	snv	5	4	3	-4.238719454816458	breast
NMF	snv	5	4	4	-4.082093623798568	breast
NMF	snv	6	4	0	-3.9772493667548185	breast
NMF	snv	6	4	1	-4.055644925924575	breast
NMF	snv	6	4	2	-3.916349715865156	breast
NMF	snv	6	4	3	-4.207479358349616	breast
NMF	snv	6	4	4	-4.0623837333530615	breast
NMF	snv	7	4	0	-3.9817626649129463	breast
NMF	snv	7	4	1	-4.060615991362247	breast
NMF	snv	7	4	2	-3.9127816035223897	breast
NMF	snv	7	4	3	-4.228462958853978	breast
NMF	snv	7	4	4	-4.051568627360374	breast
NMF	snv	8	4	0	-3.9795003905950375	breast
NMF	snv	8	4	1	-4.018636305588681	breast
NMF	snv	8	4	2	-3.8853692143062215	breast
NMF	snv	8	4	3	-4.209360406252246	breast
NMF	snv	8	4	4	-4.0383987779218575	breast
NMF	snv	9	4	0	-3.9925842602115296	breast
NMF	snv	9	4	1	-4.004765009342761	breast
NMF	snv	9	4	2	-3.8826593027780447	breast
NMF	snv	9	4	3	-4.175475886188727	breast
NMF	snv	9	4	4	-4.018917977774089	breast
NMF	snv	10	4	0	-4.005454698898455	breast
NMF	snv	10	4	1	-4.015076546458556	breast
NMF	snv	10	4	2	-3.8743394669897366	breast
NMF	snv	10	4	3	-4.194142180390598	breast
NMF	snv	10	4	4	-4.011180940233189	breast
NMF	snv	11	4	0	-3.9771880654099054	breast
NMF	snv	11	4	1	-3.988598018999899	breast
NMF	snv	11	4	2	-3.8772009773972886	breast
NMF	snv	11	4	3	-4.182358328623357	breast
NMF	snv	11	4	4	-4.033749337391979	breast
NMF	snv	12	4	0	-4.028017357777291	breast
NMF	snv	12	4	1	-3.98131907993388	breast
NMF	snv	12	4	2	-3.888229833058973	breast
NMF	snv	12	4	3	-4.180845514269907	breast
NMF	snv	12	4	4	-4.03030062426484	breast
NMF	sv	2	4	0	-3.2607533212479103	breast
NMF	sv	2	4	1	-3.243106618976214	breast
NMF	sv	2	4	2	-3.345834125990897	breast
NMF	sv	2	4	3	-3.2541909872725285	breast
NMF	sv	2	4	4	-3.1933377852386657	breast
NMF	sv	3	4	0	-3.2377304352629013	breast
NMF	sv	3	4	1	-3.1973384441739987	breast
NMF	sv	3	4	2	-3.3074379441943567	breast
NMF	sv	3	4	3	-3.241369060813325	breast
NMF	sv	3	4	4	-3.1479499230790116	breast
NMF	sv	4	4	0	-3.205636542685522	breast
NMF	sv	4	4	1	-3.162943345809325	breast
NMF	sv	4	4	2	-3.2180023790397363	breast
NMF	sv	4	4	3	-3.2356855364906205	breast
NMF	sv	4	4	4	-3.1475939767147763	breast
NMF	sv	5	4	0	-3.1694743753084755	breast
NMF	sv	5	4	1	-3.1556955886220246	breast
NMF	sv	5	4	2	-3.2943950320673268	breast
NMF	sv	5	4	3	-3.229310493628515	breast
NMF	sv	5	4	4	-3.0812639431081736	breast
NMF	sv	6	4	0	-3.1789757963156724	breast
NMF	sv	6	4	1	-3.172687317161048	breast
NMF	sv	6	4	2	-3.2482335639979243	breast
NMF	sv	6	4	3	-3.2153115779378454	breast
NMF	sv	6	4	4	-3.1258388165645656	breast
NMF	sv	7	4	0	-3.205205880121436	breast
NMF	sv	7	4	1	-3.159470413963603	breast
NMF	sv	7	4	2	-3.309518322102748	breast
NMF	sv	7	4	3	-3.262378249440795	breast
NMF	sv	7	4	4	-3.1327391137373737	breast
NMF	sv	8	4	0	-3.2685370945469137	breast
NMF	sv	8	4	1	-3.219494243277224	breast
NMF	sv	8	4	2	-3.283456997306593	breast
NMF	sv	8	4	3	-3.2757771746055084	breast
NMF	sv	8	4	4	-3.1961706047207348	breast
NMF	sv	9	4	0	-3.2790171512546085	breast
NMF	sv	9	4	1	-3.3193119805360216	breast
NMF	sv	9	4	2	-3.311260767596215	breast
NMF	sv	9	4	3	-3.2881216517389564	breast
NMF	sv	9	4	4	-3.2420522590352614	breast
NMF	sv	10	4	0	-3.2708178446934757	breast
NMF	sv	10	4	1	-3.2993998068895416	breast
NMF	sv	10	4	2	-3.394327093984154	breast
NMF	sv	10	4	3	-3.2998303673638962	breast
NMF	sv	10	4	4	-3.2510425977201	breast
NMF	sv	11	4	0	-3.311411621674498	breast
NMF	sv	11	4	1	-3.3221063473218817	breast
NMF	sv	11	4	2	-3.3905129195178363	breast
NMF	sv	11	4	3	-3.354181216905588	breast
NMF	sv	11	4	4	-3.2031329657723533	breast
NMF	sv	12	4	0	-3.3336917420462013	breast
NMF	sv	12	4	1	-3.397236583683211	breast
NMF	sv	12	4	2	-3.3890982290057097	breast
NMF	sv	12	4	3	-3.427025089721057	breast
NMF	sv	12	4	4	-3.3134492768311787	breast
NMF	snv	2	5	0	-4.18639338433559	breast
NMF	snv	2	5	1	-4.033565770453789	breast
NMF	snv	2	5	2	-4.164308632527902	breast
NMF	snv	2	5	3	-3.978580880410248	breast
NMF	snv	2	5	4	-4.134681120669715	breast
NMF	snv	3	5	0	-4.1280057265605095	breast
NMF	snv	3	5	1	-3.9611236115242408	breast
NMF	snv	3	5	2	-4.0974347479136926	breast
NMF	snv	3	5	3	-3.916459645154749	breast
NMF	snv	3	5	4	-4.053828899184992	breast
NMF	snv	4	5	0	-4.126260045035834	breast
NMF	snv	4	5	1	-3.954123610119648	breast
NMF	snv	4	5	2	-4.079513843055175	breast
NMF	snv	4	5	3	-3.9315207145402247	breast
NMF	snv	4	5	4	-4.067719677526848	breast
NMF	snv	5	5	0	-4.144530249451429	breast
NMF	snv	5	5	1	-3.971044921126563	breast
NMF	snv	5	5	2	-4.100905333439406	breast
NMF	snv	5	5	3	-3.8654165610084656	breast
NMF	snv	5	5	4	-4.094732169098228	breast
NMF	snv	6	5	0	-4.106955606817113	breast
NMF	snv	6	5	1	-3.9457141550062613	breast
NMF	snv	6	5	2	-4.0766974996532435	breast
NMF	snv	6	5	3	-3.879992850764385	breast
NMF	snv	6	5	4	-4.061124282104731	breast
NMF	snv	7	5	0	-4.1736928334430985	breast
NMF	snv	7	5	1	-3.9555126497933455	breast
NMF	snv	7	5	2	-4.083071593525097	breast
NMF	snv	7	5	3	-3.9337556917416823	breast
NMF	snv	7	5	4	-4.086633005167667	breast
NMF	snv	8	5	0	-4.214864347427569	breast
NMF	snv	8	5	1	-3.932436082340388	breast
NMF	snv	8	5	2	-4.0593550392474285	breast
NMF	snv	8	5	3	-3.9279187263492203	breast
NMF	snv	8	5	4	-4.059362518728073	breast
NMF	snv	9	5	0	-4.178109366824335	breast
NMF	snv	9	5	1	-3.9211054354888417	breast
NMF	snv	9	5	2	-4.049593716298619	breast
NMF	snv	9	5	3	-3.928294946481501	breast
NMF	snv	9	5	4	-4.026649500926965	breast
NMF	snv	10	5	0	-4.169647896541949	breast
NMF	snv	10	5	1	-3.9287604870673087	breast
NMF	snv	10	5	2	-4.054008835979788	breast
NMF	snv	10	5	3	-3.9316363401935286	breast
NMF	snv	10	5	4	-4.030598369850898	breast
NMF	snv	11	5	0	-4.141116560359339	breast
NMF	snv	11	5	1	-3.936519575660712	breast
NMF	snv	11	5	2	-4.0678635944149635	breast
NMF	snv	11	5	3	-3.876399680690821	breast
NMF	snv	11	5	4	-4.015657857996868	breast
NMF	snv	12	5	0	-4.133228021166273	breast
NMF	snv	12	5	1	-3.952013394410888	breast
NMF	snv	12	5	2	-4.0651010670709535	breast
NMF	snv	12	5	3	-3.884976664364342	breast
NMF	snv	12	5	4	-4.052190486230713	breast
NMF	sv	2	5	0	-3.2442888444297293	breast
NMF	sv	2	5	1	-3.3528676311411694	breast
NMF	sv	2	5	2	-3.2516437818704245	breast
NMF	sv	2	5	3	-3.2717617700389683	breast
NMF	sv	2	5	4	-3.2277931938889646	breast
NMF	sv	3	5	0	-3.1786876488707443	breast
NMF	sv	3	5	1	-3.296829138797188	breast
NMF	sv	3	5	2	-3.2369160370961034	breast
NMF	sv	3	5	3	-3.2716587699635884	breast
NMF	sv	3	5	4	-3.1851754596579607	breast
NMF	sv	4	5	0	-3.20313757517164	breast
NMF	sv	4	5	1	-3.2815102614366283	breast
NMF	sv	4	5	2	-3.1071422251952145	breast
NMF	sv	4	5	3	-3.179024412016603	breast
NMF	sv	4	5	4	-3.1864394343285984	breast
NMF	sv	5	5	0	-3.1651569793460035	breast
NMF	sv	5	5	1	-3.262218686959633	breast
NMF	sv	5	5	2	-3.129992443266095	breast
NMF	sv	5	5	3	-3.161590705372676	breast
NMF	sv	5	5	4	-3.1673276761531493	breast
NMF	sv	6	5	0	-3.138488774072356	breast
NMF	sv	6	5	1	-3.2371220677399712	breast
NMF	sv	6	5	2	-3.189489124163486	breast
NMF	sv	6	5	3	-3.2015331311872637	breast
NMF	sv	6	5	4	-3.1840861513953387	breast
NMF	sv	7	5	0	-3.1414163458165985	breast
NMF	sv	7	5	1	-3.2712517065704207	breast
NMF	sv	7	5	2	-3.187232000052308	breast
NMF	sv	7	5	3	-3.2371713432918288	breast
NMF	sv	7	5	4	-3.2102291262038305	breast
NMF	sv	8	5	0	-3.196972846692741	breast
NMF	sv	8	5	1	-3.2888886870984355	breast
NMF	sv	8	5	2	-3.2117651484121845	breast
NMF	sv	8	5	3	-3.2552107424170016	breast
NMF	sv	8	5	4	-3.2528238128401936	breast
NMF	sv	9	5	0	-3.220520529031881	breast
NMF	sv	9	5	1	-3.3228572490867614	breast
NMF	sv	9	5	2	-3.245677496126197	breast
NMF	sv	9	5	3	-3.289528308724037	breast
NMF	sv	9	5	4	-3.231269580704472	breast
NMF	sv	10	5	0	-3.2404256281424213	breast
NMF	sv	10	5	1	-3.3264555357562737	breast
NMF	sv	10	5	2	-3.240379269122476	breast
NMF	sv	10	5	3	-3.325862943868229	breast
NMF	sv	10	5	4	-3.2954496284429773	breast
NMF	sv	11	5	0	-3.2899205734766253	breast
NMF	sv	11	5	1	-3.3582071564196436	breast
NMF	sv	11	5	2	-3.261454071376805	breast
NMF	sv	11	5	3	-3.2843189629719536	breast
NMF	sv	11	5	4	-3.3193038518111164	breast
NMF	sv	12	5	0	-3.405392781570092	breast
NMF	sv	12	5	1	-3.4509293816953552	breast
NMF	sv	12	5	2	-3.232203076323684	breast
NMF	sv	12	5	3	-3.327094577858943	breast
NMF	sv	12	5	4	-3.4395228320560216	breast
NMF	snv	2	6	0	-4.115407278951065	breast
NMF	snv	2	6	1	-4.163198011647757	breast
NMF	snv	2	6	2	-4.323157930683363	breast
NMF	snv	2	6	3	-4.080090135791962	breast
NMF	snv	2	6	4	-3.944171589447456	breast
NMF	snv	3	6	0	-4.038907263343294	breast
NMF	snv	3	6	1	-4.078562144128666	breast
NMF	snv	3	6	2	-4.215477220975616	breast
NMF	snv	3	6	3	-3.9934943162056964	breast
NMF	snv	3	6	4	-3.86992399888996	breast
NMF	snv	4	6	0	-4.0487933886691625	breast
NMF	snv	4	6	1	-4.076019225947647	breast
NMF	snv	4	6	2	-4.235452261767302	breast
NMF	snv	4	6	3	-4.0073912853713	breast
NMF	snv	4	6	4	-3.892652260411391	breast
NMF	snv	5	6	0	-4.073452353769548	breast
NMF	snv	5	6	1	-4.102428568627682	breast
NMF	snv	5	6	2	-4.186521031095801	breast
NMF	snv	5	6	3	-4.028035017299649	breast
NMF	snv	5	6	4	-3.9076179813949183	breast
NMF	snv	6	6	0	-4.051520347267618	breast
NMF	snv	6	6	1	-4.0813054788211485	breast
NMF	snv	6	6	2	-4.258344859464204	breast
NMF	snv	6	6	3	-4.009059567106942	breast
NMF	snv	6	6	4	-3.89679794836425	breast
NMF	snv	7	6	0	-4.07313726563352	breast
NMF	snv	7	6	1	-4.094040186690716	breast
NMF	snv	7	6	2	-4.191368212335659	breast
NMF	snv	7	6	3	-4.003213071660753	breast
NMF	snv	7	6	4	-3.8465687128646975	breast
NMF	snv	8	6	0	-4.05035260364077	breast
NMF	snv	8	6	1	-4.067429296792118	breast
NMF	snv	8	6	2	-4.170872569029228	breast
NMF	snv	8	6	3	-3.9990563522229774	breast
NMF	snv	8	6	4	-3.867593325234085	breast
NMF	snv	9	6	0	-4.018086241608704	breast
NMF	snv	9	6	1	-4.043928529190167	breast
NMF	snv	9	6	2	-4.222587935299768	breast
NMF	snv	9	6	3	-4.007990409560554	breast
NMF	snv	9	6	4	-3.8815057987994535	breast
NMF	snv	10	6	0	-4.032865069397727	breast
NMF	snv	10	6	1	-4.066381256933223	breast
NMF	snv	10	6	2	-4.231218395913015	breast
NMF	snv	10	6	3	-3.9665984754445778	breast
NMF	snv	10	6	4	-3.8618694110277416	breast
NMF	snv	11	6	0	-4.0241389559225365	breast
NMF	snv	11	6	1	-4.0629894069184855	breast
NMF	snv	11	6	2	-4.18073666452958	breast
NMF	snv	11	6	3	-3.9975354246626575	breast
NMF	snv	11	6	4	-3.828745668747848	breast
NMF	snv	12	6	0	-4.010038413669776	breast
NMF	snv	12	6	1	-4.0355823108648465	breast
NMF	snv	12	6	2	-4.226974699206478	breast
NMF	snv	12	6	3	-3.9963929899783284	breast
NMF	snv	12	6	4	-3.843414380785848	breast
NMF	sv	2	6	0	-3.260455322620273	breast
NMF	sv	2	6	1	-3.2847379624662727	breast
NMF	sv	2	6	2	-3.2215420588415165	breast
NMF	sv	2	6	3	-3.22757045658388	breast
NMF	sv	2	6	4	-3.3076926993111275	breast
NMF	sv	3	6	0	-3.209440161892985	breast
NMF	sv	3	6	1	-3.2209573664066915	breast
NMF	sv	3	6	2	-3.254396808374958	breast
NMF	sv	3	6	3	-3.2050448022132634	breast
NMF	sv	3	6	4	-3.223157074893852	breast
NMF	sv	4	6	0	-3.2090522897853293	breast
NMF	sv	4	6	1	-3.202595834812461	breast
NMF	sv	4	6	2	-3.262619261234833	breast
NMF	sv	4	6	3	-3.1941375388297684	breast
NMF	sv	4	6	4	-3.22684016807406	breast
NMF	sv	5	6	0	-3.177165899586276	breast
NMF	sv	5	6	1	-3.1511919718105608	breast
NMF	sv	5	6	2	-3.2433207023338637	breast
NMF	sv	5	6	3	-3.1463365289221272	breast
NMF	sv	5	6	4	-3.1740284772535032	breast
NMF	sv	6	6	0	-3.19553366656564	breast
NMF	sv	6	6	1	-3.17270962156309	breast
NMF	sv	6	6	2	-3.2168702508854348	breast
NMF	sv	6	6	3	-3.1765400200040124	breast
NMF	sv	6	6	4	-3.1928656085779554	breast
NMF	sv	7	6	0	-3.199709930525397	breast
NMF	sv	7	6	1	-3.183815143723248	breast
NMF	sv	7	6	2	-3.2200064126023147	breast
NMF	sv	7	6	3	-3.1702805736377884	breast
NMF	sv	7	6	4	-3.210357929989474	breast
NMF	sv	8	6	0	-3.2603900892962185	breast
NMF	sv	8	6	1	-3.2154582291869307	breast
NMF	sv	8	6	2	-3.2891795731268965	breast
NMF	sv	8	6	3	-3.197566505554952	breast
NMF	sv	8	6	4	-3.2839040245130406	breast
NMF	sv	9	6	0	-3.2849611081255827	breast
NMF	sv	9	6	1	-3.245140480636876	breast
NMF	sv	9	6	2	-3.2452014088146752	breast
NMF	sv	9	6	3	-3.240658099406997	breast
NMF	sv	9	6	4	-3.3026230910701893	breast
NMF	sv	10	6	0	-3.2998944328055035	breast
NMF	sv	10	6	1	-3.325294006862642	breast
NMF	sv	10	6	2	-3.3121425161815217	breast
NMF	sv	10	6	3	-3.2307053978649067	breast
NMF	sv	10	6	4	-3.2753899856200026	breast
NMF	sv	11	6	0	-3.331544618454509	breast
NMF	sv	11	6	1	-3.318113230433706	breast
NMF	sv	11	6	2	-3.3478522598246765	breast
NMF	sv	11	6	3	-3.2656998267270763	breast
NMF	sv	11	6	4	-3.327792965075258	breast
NMF	sv	12	6	0	-3.3489615659312526	breast
NMF	sv	12	6	1	-3.333724572550045	breast
NMF	sv	12	6	2	-3.45065880445044	breast
NMF	sv	12	6	3	-3.3127110672792637	breast
NMF	sv	12	6	4	-3.394467972952788	breast
NMF	snv	2	7	0	-3.9646020273122575	breast
NMF	snv	2	7	1	-4.363241560610758	breast
NMF	snv	2	7	2	-4.1586949187184326	breast
NMF	snv	2	7	3	-3.9793593087683563	breast
NMF	snv	2	7	4	-4.08146035097656	breast
NMF	snv	3	7	0	-3.946181242298776	breast
NMF	snv	3	7	1	-4.296948096751806	breast
NMF	snv	3	7	2	-4.05883798730137	breast
NMF	snv	3	7	3	-3.922613723932277	breast
NMF	snv	3	7	4	-4.006896628804331	breast
NMF	snv	4	7	0	-3.938873101917909	breast
NMF	snv	4	7	1	-4.2894155781221865	breast
NMF	snv	4	7	2	-4.016444192311004	breast
NMF	snv	4	7	3	-3.95286273539024	breast
NMF	snv	4	7	4	-4.008228215253058	breast
NMF	snv	5	7	0	-3.910195941696989	breast
NMF	snv	5	7	1	-4.268328098673143	breast
NMF	snv	5	7	2	-4.057382913042844	breast
NMF	snv	5	7	3	-3.949564750430617	breast
NMF	snv	5	7	4	-4.038922204151817	breast
NMF	snv	6	7	0	-3.893911497906772	breast
NMF	snv	6	7	1	-4.271026060581615	breast
NMF	snv	6	7	2	-4.062281755579696	breast
NMF	snv	6	7	3	-3.949100501371195	breast
NMF	snv	6	7	4	-4.015413316506799	breast
NMF	snv	7	7	0	-3.9319744314986775	breast
NMF	snv	7	7	1	-4.2968089072458495	breast
NMF	snv	7	7	2	-4.107750174717371	breast
NMF	snv	7	7	3	-4.0535849637037185	breast
NMF	snv	7	7	4	-4.0398437200782205	breast
NMF	snv	8	7	0	-3.940575883478685	breast
NMF	snv	8	7	1	-4.272862439782863	breast
NMF	snv	8	7	2	-4.026041440728407	breast
NMF	snv	8	7	3	-3.9672328745902656	breast
NMF	snv	8	7	4	-4.011644943071775	breast
NMF	snv	9	7	0	-3.954508886118128	breast
NMF	snv	9	7	1	-4.252106672552314	breast
NMF	snv	9	7	2	-4.036859653462462	breast
NMF	snv	9	7	3	-3.9845011545068183	breast
NMF	snv	9	7	4	-3.979721535637589	breast
NMF	snv	10	7	0	-3.897476427896998	breast
NMF	snv	10	7	1	-4.251641416104833	breast
NMF	snv	10	7	2	-4.061363284205908	breast
NMF	snv	10	7	3	-3.96022219575401	breast
NMF	snv	10	7	4	-3.9879273179914194	breast
NMF	snv	11	7	0	-3.9140390376815732	breast
NMF	snv	11	7	1	-4.2450578932204825	breast
NMF	snv	11	7	2	-3.994510254240096	breast
NMF	snv	11	7	3	-3.975263874196676	breast
NMF	snv	11	7	4	-3.9888672325796963	breast
NMF	snv	12	7	0	-3.913339249541787	breast
NMF	snv	12	7	1	-4.254433011853435	breast
NMF	snv	12	7	2	-4.023107428306546	breast
NMF	snv	12	7	3	-3.9808985784997284	breast
NMF	snv	12	7	4	-3.985380744056664	breast
NMF	sv	2	7	0	-3.1911074614803545	breast
NMF	sv	2	7	1	-3.4004632407782904	breast
NMF	sv	2	7	2	-3.264590665094712	breast
NMF	sv	2	7	3	-3.319604662940471	breast
NMF	sv	2	7	4	-3.2033183995488	breast
NMF	sv	3	7	0	-3.1537894188140907	breast
NMF	sv	3	7	1	-3.362143167631497	breast
NMF	sv	3	7	2	-3.2053844342429216	breast
NMF	sv	3	7	3	-3.3109684560465777	breast
NMF	sv	3	7	4	-3.199227451244232	breast
NMF	sv	4	7	0	-3.162838375545982	breast
NMF	sv	4	7	1	-3.3454689898294774	breast
NMF	sv	4	7	2	-3.1823760829138306	breast
NMF	sv	4	7	3	-3.2883539439529383	breast
NMF	sv	4	7	4	-3.1703360812508548	breast
NMF	sv	5	7	0	-3.1436025957938414	breast
NMF	sv	5	7	1	-3.31896265017818	breast
NMF	sv	5	7	2	-3.1364554198476684	breast
NMF	sv	5	7	3	-3.249230674799258	breast
NMF	sv	5	7	4	-3.1256141329164087	breast
NMF	sv	6	7	0	-3.1439292241992294	breast
NMF	sv	6	7	1	-3.2603165483684733	breast
NMF	sv	6	7	2	-3.1535420242783285	breast
NMF	sv	6	7	3	-3.2091788604839646	breast
NMF	sv	6	7	4	-3.1066652241828856	breast
NMF	sv	7	7	0	-3.1858685931011714	breast
NMF	sv	7	7	1	-3.2840919913627133	breast
NMF	sv	7	7	2	-3.208312134097784	breast
NMF	sv	7	7	3	-3.2443209394503225	breast
NMF	sv	7	7	4	-3.1381618073273074	breast
NMF	sv	8	7	0	-3.2613287730796614	breast
NMF	sv	8	7	1	-3.343540181337405	breast
NMF	sv	8	7	2	-3.2262872765859028	breast
NMF	sv	8	7	3	-3.270238235374536	breast
NMF	sv	8	7	4	-3.1583329406902654	breast
NMF	sv	9	7	0	-3.2329850869549825	breast
NMF	sv	9	7	1	-3.3107643938051545	breast
NMF	sv	9	7	2	-3.2606474971155768	breast
NMF	sv	9	7	3	-3.2781849725888192	breast
NMF	sv	9	7	4	-3.1909957911808187	breast
NMF	sv	10	7	0	-3.2509799366133936	breast
NMF	sv	10	7	1	-3.3438458719428863	breast
NMF	sv	10	7	2	-3.3033541754971782	breast
NMF	sv	10	7	3	-3.3168234820559586	breast
NMF	sv	10	7	4	-3.1864623031731547	breast
NMF	sv	11	7	0	-3.2810750796371733	breast
NMF	sv	11	7	1	-3.3886048444160872	breast
NMF	sv	11	7	2	-3.3156145039389697	breast
NMF	sv	11	7	3	-3.342673408359893	breast
NMF	sv	11	7	4	-3.240582293981905	breast
NMF	sv	12	7	0	-3.3383064274287904	breast
NMF	sv	12	7	1	-3.4672593929311724	breast
NMF	sv	12	7	2	-3.3366963047825564	breast
NMF	sv	12	7	3	-3.391887245869853	breast
NMF	sv	12	7	4	-3.314156295196871	breast
NMF	snv	2	8	0	-4.1720447219957135	breast
NMF	snv	2	8	1	-4.2825076694405055	breast
NMF	snv	2	8	2	-4.042319740506874	breast
NMF	snv	2	8	3	-4.002176997334292	breast
NMF	snv	2	8	4	-4.034254831349343	breast
NMF	snv	3	8	0	-4.095250813400177	breast
NMF	snv	3	8	1	-4.191370003945233	breast
NMF	snv	3	8	2	-3.9751675002117874	breast
NMF	snv	3	8	3	-3.9551393301389335	breast
NMF	snv	3	8	4	-3.9486894952412745	breast
NMF	snv	4	8	0	-4.103997100603368	breast
NMF	snv	4	8	1	-4.188357418217897	breast
NMF	snv	4	8	2	-3.9790336021552895	breast
NMF	snv	4	8	3	-3.9517768840483267	breast
NMF	snv	4	8	4	-3.9297977529032964	breast
NMF	snv	5	8	0	-4.069593876576405	breast
NMF	snv	5	8	1	-4.219111946510392	breast
NMF	snv	5	8	2	-4.008227495768371	breast
NMF	snv	5	8	3	-3.970317687593449	breast
NMF	snv	5	8	4	-3.9666404733411063	breast
NMF	snv	6	8	0	-4.049482474973407	breast
NMF	snv	6	8	1	-4.197118726507608	breast
NMF	snv	6	8	2	-3.9711565300158393	breast
NMF	snv	6	8	3	-3.904391455995704	breast
NMF	snv	6	8	4	-3.9701652430077976	breast
NMF	snv	7	8	0	-4.1073580902389	breast
NMF	snv	7	8	1	-4.192245947884353	breast
NMF	snv	7	8	2	-3.9886107072106483	breast
NMF	snv	7	8	3	-3.988458102234962	breast
NMF	snv	7	8	4	-4.019054726139038	breast
NMF	snv	8	8	0	-4.112243240297853	breast
NMF	snv	8	8	1	-4.1824923567854615	breast
NMF	snv	8	8	2	-3.9781713296679015	breast
NMF	snv	8	8	3	-3.969969709468226	breast
NMF	snv	8	8	4	-3.938452995051052	breast
NMF	snv	9	8	0	-4.103730466178631	breast
NMF	snv	9	8	1	-4.159900872552496	breast
NMF	snv	9	8	2	-3.9497198374201132	breast
NMF	snv	9	8	3	-3.951089471315543	breast
NMF	snv	9	8	4	-3.9386445320387264	breast
NMF	snv	10	8	0	-4.104546613825204	breast
NMF	snv	10	8	1	-4.171443544544256	breast
NMF	snv	10	8	2	-3.9494404886135928	breast
NMF	snv	10	8	3	-3.9635226572009246	breast
NMF	snv	10	8	4	-3.912465015452052	breast
NMF	snv	11	8	0	-4.049936615886504	breast
NMF	snv	11	8	1	-4.168538886669027	breast
NMF	snv	11	8	2	-3.9731402639427995	breast
NMF	snv	11	8	3	-3.957411322562152	breast
NMF	snv	11	8	4	-3.9221659375606426	breast
NMF	snv	12	8	0	-4.056533289012955	breast
NMF	snv	12	8	1	-4.161006980655859	breast
NMF	snv	12	8	2	-3.9748932693073336	breast
NMF	snv	12	8	3	-3.9812795044576563	breast
NMF	snv	12	8	4	-3.9222922601274415	breast
NMF	sv	2	8	0	-3.283240027130378	breast
NMF	sv	2	8	1	-3.244838758992324	breast
NMF	sv	2	8	2	-3.332774730316025	breast
NMF	sv	2	8	3	-3.2641331337696657	breast
NMF	sv	2	8	4	-3.1817329318646976	breast
NMF	sv	3	8	0	-3.213276081388974	breast
NMF	sv	3	8	1	-3.194342079480857	breast
NMF	sv	3	8	2	-3.264642320525593	breast
NMF	sv	3	8	3	-3.2638760882696976	breast
NMF	sv	3	8	4	-3.1495434490268583	breast
NMF	sv	4	8	0	-3.275859814408428	breast
NMF	sv	4	8	1	-3.207258315759419	breast
NMF	sv	4	8	2	-3.206090129776162	breast
NMF	sv	4	8	3	-3.216162218104317	breast
NMF	sv	4	8	4	-3.1162875225701523	breast
NMF	sv	5	8	0	-3.274621297204513	breast
NMF	sv	5	8	1	-3.184216717326325	breast
NMF	sv	5	8	2	-3.1831438964216514	breast
NMF	sv	5	8	3	-3.21031393070235	breast
NMF	sv	5	8	4	-3.083020637402861	breast
NMF	sv	6	8	0	-3.1909809380289813	breast
NMF	sv	6	8	1	-3.178981988781962	breast
NMF	sv	6	8	2	-3.2503768032851963	breast
NMF	sv	6	8	3	-3.216973399021032	breast
NMF	sv	6	8	4	-3.1337467861491763	breast
NMF	sv	7	8	0	-3.221646198211991	breast
NMF	sv	7	8	1	-3.19486999374935	breast
NMF	sv	7	8	2	-3.24539957479893	breast
NMF	sv	7	8	3	-3.2420364131605703	breast
NMF	sv	7	8	4	-3.1340735358076044	breast
NMF	sv	8	8	0	-3.2586081132484246	breast
NMF	sv	8	8	1	-3.2448482833595613	breast
NMF	sv	8	8	2	-3.3462661510044303	breast
NMF	sv	8	8	3	-3.274452818544017	breast
NMF	sv	8	8	4	-3.167278513858592	breast
NMF	sv	9	8	0	-3.2605848067678864	breast
NMF	sv	9	8	1	-3.250066355274293	breast
NMF	sv	9	8	2	-3.3015021666550464	breast
NMF	sv	9	8	3	-3.3002125986180304	breast
NMF	sv	9	8	4	-3.1956292843080987	breast
NMF	sv	10	8	0	-3.3197350994371275	breast
NMF	sv	10	8	1	-3.2937936289922862	breast
NMF	sv	10	8	2	-3.3100816812388816	breast
NMF	sv	10	8	3	-3.302691878650444	breast
NMF	sv	10	8	4	-3.2057476864461663	breast
NMF	sv	11	8	0	-3.3703467468238024	breast
NMF	sv	11	8	1	-3.3302809337747235	breast
NMF	sv	11	8	2	-3.3472791264462662	breast
NMF	sv	11	8	3	-3.330698183121465	breast
NMF	sv	11	8	4	-3.2256148414841976	breast
NMF	sv	12	8	0	-3.3912971604324205	breast
NMF	sv	12	8	1	-3.4220551157846546	breast
NMF	sv	12	8	2	-3.384080805298674	breast
NMF	sv	12	8	3	-3.3679136882949345	breast
NMF	sv	12	8	4	-3.28450487892277	breast
NMF	snv	2	9	0	-4.105743383620609	breast
NMF	snv	2	9	1	-3.8264445000966205	breast
NMF	snv	2	9	2	-4.105393011508506	breast
NMF	snv	2	9	3	-4.14041722625368	breast
NMF	snv	2	9	4	-4.344965090201609	breast
NMF	snv	3	9	0	-4.061438803881067	breast
NMF	snv	3	9	1	-3.7391367946796703	breast
NMF	snv	3	9	2	-4.033492473711422	breast
NMF	snv	3	9	3	-4.151994102668319	breast
NMF	snv	3	9	4	-4.264180666019176	breast
NMF	snv	4	9	0	-4.053121392242888	breast
NMF	snv	4	9	1	-3.7725111967740017	breast
NMF	snv	4	9	2	-4.030102870961134	breast
NMF	snv	4	9	3	-4.121108377493272	breast
NMF	snv	4	9	4	-4.254326418719924	breast
NMF	snv	5	9	0	-4.075394134996201	breast
NMF	snv	5	9	1	-3.779022257332649	breast
NMF	snv	5	9	2	-4.0516683360880785	breast
NMF	snv	5	9	3	-4.055936473724556	breast
NMF	snv	5	9	4	-4.283109776526832	breast
NMF	snv	6	9	0	-4.027631692230724	breast
NMF	snv	6	9	1	-3.767917915519384	breast
NMF	snv	6	9	2	-4.032130188143549	breast
NMF	snv	6	9	3	-4.068182220085247	breast
NMF	snv	6	9	4	-4.263813972717199	breast
NMF	snv	7	9	0	-4.205696489697071	breast
NMF	snv	7	9	1	-3.7620617796616274	breast
NMF	snv	7	9	2	-4.040159259800425	breast
NMF	snv	7	9	3	-4.107952229449899	breast
NMF	snv	7	9	4	-4.273994943291454	breast
NMF	snv	8	9	0	-4.100808099486411	breast
NMF	snv	8	9	1	-3.7598656140505833	breast
NMF	snv	8	9	2	-4.033955107273516	breast
NMF	snv	8	9	3	-4.115813313985582	breast
NMF	snv	8	9	4	-4.244013277205752	breast
NMF	snv	9	9	0	-4.093899305399415	breast
NMF	snv	9	9	1	-3.747005141676116	breast
NMF	snv	9	9	2	-4.014124982795511	breast
NMF	snv	9	9	3	-4.122467736208423	breast
NMF	snv	9	9	4	-4.26058384033679	breast
NMF	snv	10	9	0	-4.099012464469436	breast
NMF	snv	10	9	1	-3.735953419009467	breast
NMF	snv	10	9	2	-4.024131133365426	breast
NMF	snv	10	9	3	-4.088988825840311	breast
NMF	snv	10	9	4	-4.237824347053873	breast
NMF	snv	11	9	0	-4.08842558842131	breast
NMF	snv	11	9	1	-3.7430150798875967	breast
NMF	snv	11	9	2	-4.0166692430048965	breast
NMF	snv	11	9	3	-4.095555361201494	breast
NMF	snv	11	9	4	-4.2265301969503035	breast
NMF	snv	12	9	0	-4.081726097601743	breast
NMF	snv	12	9	1	-3.7363109720115286	breast
NMF	snv	12	9	2	-4.014653046804398	breast
NMF	snv	12	9	3	-4.073568212891229	breast
NMF	snv	12	9	4	-4.2329682525635155	breast
NMF	sv	2	9	0	-3.331876059132681	breast
NMF	sv	2	9	1	-3.26835860242087	breast
NMF	sv	2	9	2	-3.263432065947984	breast
NMF	sv	2	9	3	-3.2692345153445332	breast
NMF	sv	2	9	4	-3.1905695881885587	breast
NMF	sv	3	9	0	-3.2935986080676805	breast
NMF	sv	3	9	1	-3.225714480444399	breast
NMF	sv	3	9	2	-3.2221328235588245	breast
NMF	sv	3	9	3	-3.2666178711230933	breast
NMF	sv	3	9	4	-3.1299919734909905	breast
NMF	sv	4	9	0	-3.3117772988839285	breast
NMF	sv	4	9	1	-3.2577301823798206	breast
NMF	sv	4	9	2	-3.2152814271698187	breast
NMF	sv	4	9	3	-3.1817993376667766	breast
NMF	sv	4	9	4	-3.0948541551056836	breast
NMF	sv	5	9	0	-3.2724402407220334	breast
NMF	sv	5	9	1	-3.2336099660683524	breast
NMF	sv	5	9	2	-3.223975994232648	breast
NMF	sv	5	9	3	-3.1802813006320885	breast
NMF	sv	5	9	4	-3.0992470106546754	breast
NMF	sv	6	9	0	-3.2140418472183185	breast
NMF	sv	6	9	1	-3.225733545672313	breast
NMF	sv	6	9	2	-3.1890076380152617	breast
NMF	sv	6	9	3	-3.1995277467570644	breast
NMF	sv	6	9	4	-3.1247146352192967	breast
NMF	sv	7	9	0	-3.2522349214300914	breast
NMF	sv	7	9	1	-3.3125218931096816	breast
NMF	sv	7	9	2	-3.2260091893624656	breast
NMF	sv	7	9	3	-3.2000001076618774	breast
NMF	sv	7	9	4	-3.1373896258203926	breast
NMF	sv	8	9	0	-3.287606437616563	breast
NMF	sv	8	9	1	-3.2903862013956946	breast
NMF	sv	8	9	2	-3.3042897018685036	breast
NMF	sv	8	9	3	-3.2169690556018526	breast
NMF	sv	8	9	4	-3.214350157446644	breast
NMF	sv	9	9	0	-3.3061945193660462	breast
NMF	sv	9	9	1	-3.2993540488712663	breast
NMF	sv	9	9	2	-3.3156272851176314	breast
NMF	sv	9	9	3	-3.2266105788689634	breast
NMF	sv	9	9	4	-3.234052903500681	breast
NMF	sv	10	9	0	-3.3060655250846738	breast
NMF	sv	10	9	1	-3.320228834379936	breast
NMF	sv	10	9	2	-3.299867195060077	breast
NMF	sv	10	9	3	-3.2971979650585195	breast
NMF	sv	10	9	4	-3.231755138756668	breast
NMF	sv	11	9	0	-3.3426113249250577	breast
NMF	sv	11	9	1	-3.3787263267072563	breast
NMF	sv	11	9	2	-3.3192250427127434	breast
NMF	sv	11	9	3	-3.3038086498740173	breast
NMF	sv	11	9	4	-3.2504332505791123	breast
NMF	sv	12	9	0	-3.3899290296719298	breast
NMF	sv	12	9	1	-3.428568282716017	breast
NMF	sv	12	9	2	-3.378332880637413	breast
NMF	sv	12	9	3	-3.3728426718492583	breast
NMF	sv	12	9	4	-3.268914024197904	breast
NMF-NORM	snv	2	0	0	-4.159827830215733	breast
NMF-NORM	snv	2	0	1	-4.345246653742493	breast
NMF-NORM	snv	2	0	2	-3.988206193579681	breast
NMF-NORM	snv	2	0	3	-4.056079875478494	breast
NMF-NORM	snv	2	0	4	-3.8358826139231272	breast
NMF-NORM	snv	3	0	0	-4.128270311082777	breast
NMF-NORM	snv	3	0	1	-4.287724874974191	breast
NMF-NORM	snv	3	0	2	-3.95572122457792	breast
NMF-NORM	snv	3	0	3	-4.004950429632227	breast
NMF-NORM	snv	3	0	4	-3.735232101195858	breast
NMF-NORM	snv	4	0	0	-4.163192402081061	breast
NMF-NORM	snv	4	0	1	-4.336926922373164	breast
NMF-NORM	snv	4	0	2	-3.985383137734113	breast
NMF-NORM	snv	4	0	3	-4.050764869800172	breast
NMF-NORM	snv	4	0	4	-3.770537715564803	breast
NMF-NORM	snv	5	0	0	-4.1262386098744015	breast
NMF-NORM	snv	5	0	1	-4.324884996249389	breast
NMF-NORM	snv	5	0	2	-3.9808914068542895	breast
NMF-NORM	snv	5	0	3	-4.025101833932978	breast
NMF-NORM	snv	5	0	4	-3.771851929948805	breast
NMF-NORM	snv	6	0	0	-4.128785662180881	breast
NMF-NORM	snv	6	0	1	-4.320844559242167	breast
NMF-NORM	snv	6	0	2	-3.9664360014857607	breast
NMF-NORM	snv	6	0	3	-4.0303446904539815	breast
NMF-NORM	snv	6	0	4	-3.7541578267308884	breast
NMF-NORM	snv	7	0	0	-4.107878764456927	breast
NMF-NORM	snv	7	0	1	-4.30719817831475	breast
NMF-NORM	snv	7	0	2	-3.9483463230173452	breast
NMF-NORM	snv	7	0	3	-4.006753912455716	breast
NMF-NORM	snv	7	0	4	-3.7320387015869136	breast
NMF-NORM	snv	8	0	0	-4.1027642724842925	breast
NMF-NORM	snv	8	0	1	-4.292542267241851	breast
NMF-NORM	snv	8	0	2	-3.9366170998435592	breast
NMF-NORM	snv	8	0	3	-3.999171440126052	breast
NMF-NORM	snv	8	0	4	-3.725526006073525	breast
NMF-NORM	snv	9	0	0	-4.118779068015448	breast
NMF-NORM	snv	9	0	1	-4.296827592658125	breast
NMF-NORM	snv	9	0	2	-3.939915628891804	breast
NMF-NORM	snv	9	0	3	-4.003143706005309	breast
NMF-NORM	snv	9	0	4	-3.7252829736098567	breast
NMF-NORM	snv	10	0	0	-4.0994543435687545	breast
NMF-NORM	snv	10	0	1	-4.3162937714826475	breast
NMF-NORM	snv	10	0	2	-3.9462123595227983	breast
NMF-NORM	snv	10	0	3	-4.021458218254503	breast
NMF-NORM	snv	10	0	4	-3.740694162777017	breast
NMF-NORM	snv	11	0	0	-4.1120781417709305	breast
NMF-NORM	snv	11	0	1	-4.295848547606772	breast
NMF-NORM	snv	11	0	2	-3.9506679679770564	breast
NMF-NORM	snv	11	0	3	-4.026517935177536	breast
NMF-NORM	snv	11	0	4	-3.7411678690040646	breast
NMF-NORM	snv	12	0	0	-4.120261551467358	breast
NMF-NORM	snv	12	0	1	-4.300431084912534	breast
NMF-NORM	snv	12	0	2	-3.928043586771509	breast
NMF-NORM	snv	12	0	3	-4.007586684908197	breast
NMF-NORM	snv	12	0	4	-3.734040328811925	breast
NMF-NORM	sv	2	0	0	-3.48855498924786	breast
NMF-NORM	sv	2	0	1	-3.4533727999101207	breast
NMF-NORM	sv	2	0	2	-3.401014618586164	breast
NMF-NORM	sv	2	0	3	-3.516368638106966	breast
NMF-NORM	sv	2	0	4	-3.4993622166142138	breast
NMF-NORM	sv	3	0	0	-3.4203287821832538	breast
NMF-NORM	sv	3	0	1	-3.2712130361126315	breast
NMF-NORM	sv	3	0	2	-3.296202170802353	breast
NMF-NORM	sv	3	0	3	-3.271746369039611	breast
NMF-NORM	sv	3	0	4	-3.2956978284395766	breast
NMF-NORM	sv	4	0	0	-3.2788233667276807	breast
NMF-NORM	sv	4	0	1	-3.1903595116981047	breast
NMF-NORM	sv	4	0	2	-3.187470686284408	breast
NMF-NORM	sv	4	0	3	-3.2235394217856213	breast
NMF-NORM	sv	4	0	4	-3.2776325396865595	breast
NMF-NORM	sv	5	0	0	-3.3060157034573248	breast
NMF-NORM	sv	5	0	1	-3.18706103547562	breast
NMF-NORM	sv	5	0	2	-3.182024370088828	breast
NMF-NORM	sv	5	0	3	-3.2304404297412233	breast
NMF-NORM	sv	5	0	4	-3.2824336951259636	breast
NMF-NORM	sv	6	0	0	-3.327952886346971	breast
NMF-NORM	sv	6	0	1	-3.2950684868673186	breast
NMF-NORM	sv	6	0	2	-3.3114516323161856	breast
NMF-NORM	sv	6	0	3	-3.470418721931172	breast
NMF-NORM	sv	6	0	4	-3.414928664581536	breast
NMF-NORM	sv	7	0	0	-3.3317148535686143	breast
NMF-NORM	sv	7	0	1	-3.4124536669387906	breast
NMF-NORM	sv	7	0	2	-3.3488591612268626	breast
NMF-NORM	sv	7	0	3	-3.458173296854964	breast
NMF-NORM	sv	7	0	4	-3.4835516226832643	breast
NMF-NORM	sv	8	0	0	-3.5110658788573397	breast
NMF-NORM	sv	8	0	1	-3.4339156211355264	breast
NMF-NORM	sv	8	0	2	-3.413353791605904	breast
NMF-NORM	sv	8	0	3	-3.5036240365196605	breast
NMF-NORM	sv	8	0	4	-3.537205433997891	breast
NMF-NORM	sv	9	0	0	-3.511907462453169	breast
NMF-NORM	sv	9	0	1	-3.446712172751615	breast
NMF-NORM	sv	9	0	2	-3.4434950306648657	breast
NMF-NORM	sv	9	0	3	-3.551297293327248	breast
NMF-NORM	sv	9	0	4	-3.554792733105053	breast
NMF-NORM	sv	10	0	0	-3.550065120250096	breast
NMF-NORM	sv	10	0	1	-3.5207525293277784	breast
NMF-NORM	sv	10	0	2	-3.4913579244026236	breast
NMF-NORM	sv	10	0	3	-3.5872128716282385	breast
NMF-NORM	sv	10	0	4	-3.603264927791893	breast
NMF-NORM	sv	11	0	0	-3.6393139210852494	breast
NMF-NORM	sv	11	0	1	-3.4993832273051093	breast
NMF-NORM	sv	11	0	2	-3.5108090469609934	breast
NMF-NORM	sv	11	0	3	-3.508194012859218	breast
NMF-NORM	sv	11	0	4	-3.5439474755118026	breast
NMF-NORM	sv	12	0	0	-3.5678335458993584	breast
NMF-NORM	sv	12	0	1	-3.520993919330848	breast
NMF-NORM	sv	12	0	2	-3.4842864526547275	breast
NMF-NORM	sv	12	0	3	-3.4805823355680428	breast
NMF-NORM	sv	12	0	4	-3.5442236079148453	breast
NMF-NORM	snv	2	1	0	-4.015034858443977	breast
NMF-NORM	snv	2	1	1	-4.026635243391122	breast
NMF-NORM	snv	2	1	2	-4.198793412941777	breast
NMF-NORM	snv	2	1	3	-3.860810892168047	breast
NMF-NORM	snv	2	1	4	-4.150837102806568	breast
NMF-NORM	snv	3	1	0	-3.9753194786687813	breast
NMF-NORM	snv	3	1	1	-3.969277895463752	breast
NMF-NORM	snv	3	1	2	-4.1585251720875895	breast
NMF-NORM	snv	3	1	3	-3.823963840215492	breast
NMF-NORM	snv	3	1	4	-4.10036339789545	breast
NMF-NORM	snv	4	1	0	-4.012541600471595	breast
NMF-NORM	snv	4	1	1	-4.010143719187491	breast
NMF-NORM	snv	4	1	2	-4.19217457135122	breast
NMF-NORM	snv	4	1	3	-3.864508915806612	breast
NMF-NORM	snv	4	1	4	-4.130848295509899	breast
NMF-NORM	snv	5	1	0	-3.9911993359169307	breast
NMF-NORM	snv	5	1	1	-3.9844085885708997	breast
NMF-NORM	snv	5	1	2	-4.181126974805319	breast
NMF-NORM	snv	5	1	3	-3.853014986008137	breast
NMF-NORM	snv	5	1	4	-4.1092366886823175	breast
NMF-NORM	snv	6	1	0	-4.003687562132604	breast
NMF-NORM	snv	6	1	1	-3.969791883267291	breast
NMF-NORM	snv	6	1	2	-4.188356606299412	breast
NMF-NORM	snv	6	1	3	-3.8538825258014	breast
NMF-NORM	snv	6	1	4	-4.127575871869115	breast
NMF-NORM	snv	7	1	0	-3.9688395752797647	breast
NMF-NORM	snv	7	1	1	-3.9520459820981526	breast
NMF-NORM	snv	7	1	2	-4.167888659934289	breast
NMF-NORM	snv	7	1	3	-3.838116605946252	breast
NMF-NORM	snv	7	1	4	-4.098128362392115	breast
NMF-NORM	snv	8	1	0	-3.9579560185940825	breast
NMF-NORM	snv	8	1	1	-3.9421628641789415	breast
NMF-NORM	snv	8	1	2	-4.159927598259461	breast
NMF-NORM	snv	8	1	3	-3.8289739611044458	breast
NMF-NORM	snv	8	1	4	-4.0840538298449465	breast
NMF-NORM	snv	9	1	0	-3.964435951770168	breast
NMF-NORM	snv	9	1	1	-3.9474594892522745	breast
NMF-NORM	snv	9	1	2	-4.1725330135711864	breast
NMF-NORM	snv	9	1	3	-3.8346439465441566	breast
NMF-NORM	snv	9	1	4	-4.09523678928633	breast
NMF-NORM	snv	10	1	0	-3.9805756273867887	breast
NMF-NORM	snv	10	1	1	-3.946528208986371	breast
NMF-NORM	snv	10	1	2	-4.175179677449272	breast
NMF-NORM	snv	10	1	3	-3.844497281500132	breast
NMF-NORM	snv	10	1	4	-4.085982894637591	breast
NMF-NORM	snv	11	1	0	-3.9759955857161366	breast
NMF-NORM	snv	11	1	1	-3.9395545375984615	breast
NMF-NORM	snv	11	1	2	-4.174083521918888	breast
NMF-NORM	snv	11	1	3	-3.8442722453937073	breast
NMF-NORM	snv	11	1	4	-4.090884353217157	breast
NMF-NORM	snv	12	1	0	-3.986580707303583	breast
NMF-NORM	snv	12	1	1	-3.9397066297034846	breast
NMF-NORM	snv	12	1	2	-4.170533780080425	breast
NMF-NORM	snv	12	1	3	-3.8379812835631335	breast
NMF-NORM	snv	12	1	4	-4.0792254573461095	breast
NMF-NORM	sv	2	1	0	-3.531856073004607	breast
NMF-NORM	sv	2	1	1	-3.4427097169205534	breast
NMF-NORM	sv	2	1	2	-3.4679765323074947	breast
NMF-NORM	sv	2	1	3	-3.457342399454926	breast
NMF-NORM	sv	2	1	4	-3.463684577438584	breast
NMF-NORM	sv	3	1	0	-3.365431610168754	breast
NMF-NORM	sv	3	1	1	-3.308623897971112	breast
NMF-NORM	sv	3	1	2	-3.2803618222980937	breast
NMF-NORM	sv	3	1	3	-3.300222929059077	breast
NMF-NORM	sv	3	1	4	-3.3097144372786134	breast
NMF-NORM	sv	4	1	0	-3.2085441324243686	breast
NMF-NORM	sv	4	1	1	-3.26614349131998	breast
NMF-NORM	sv	4	1	2	-3.214394543568473	breast
NMF-NORM	sv	4	1	3	-3.2274980983417145	breast
NMF-NORM	sv	4	1	4	-3.319222739797252	breast
NMF-NORM	sv	5	1	0	-3.1982672632289404	breast
NMF-NORM	sv	5	1	1	-3.241541661746645	breast
NMF-NORM	sv	5	1	2	-3.1818946319757515	breast
NMF-NORM	sv	5	1	3	-3.1724618756676017	breast
NMF-NORM	sv	5	1	4	-3.265996262949581	breast
NMF-NORM	sv	6	1	0	-3.2579957761268235	breast
NMF-NORM	sv	6	1	1	-3.345268815469164	breast
NMF-NORM	sv	6	1	2	-3.333425265223483	breast
NMF-NORM	sv	6	1	3	-3.310372699187915	breast
NMF-NORM	sv	6	1	4	-3.420228945937419	breast
NMF-NORM	sv	7	1	0	-3.318458022844888	breast
NMF-NORM	sv	7	1	1	-3.3664651210191674	breast
NMF-NORM	sv	7	1	2	-3.349303565164727	breast
NMF-NORM	sv	7	1	3	-3.41609737298617	breast
NMF-NORM	sv	7	1	4	-3.477122714561715	breast
NMF-NORM	sv	8	1	0	-3.497986850845854	breast
NMF-NORM	sv	8	1	1	-3.4966365203345857	breast
NMF-NORM	sv	8	1	2	-3.359026046412037	breast
NMF-NORM	sv	8	1	3	-3.5035597336035265	breast
NMF-NORM	sv	8	1	4	-3.51651064795016	breast
NMF-NORM	sv	9	1	0	-3.468692772272462	breast
NMF-NORM	sv	9	1	1	-3.5038326259273567	breast
NMF-NORM	sv	9	1	2	-3.41305266110062	breast
NMF-NORM	sv	9	1	3	-3.5499179016099287	breast
NMF-NORM	sv	9	1	4	-3.4691417979292742	breast
NMF-NORM	sv	10	1	0	-3.3802993642689287	breast
NMF-NORM	sv	10	1	1	-3.481539756886039	breast
NMF-NORM	sv	10	1	2	-3.5489476825088357	breast
NMF-NORM	sv	10	1	3	-3.604936144274605	breast
NMF-NORM	sv	10	1	4	-3.5175085887926696	breast
NMF-NORM	sv	11	1	0	-3.3943806868287014	breast
NMF-NORM	sv	11	1	1	-3.490469901907645	breast
NMF-NORM	sv	11	1	2	-3.5498777758670226	breast
NMF-NORM	sv	11	1	3	-3.5491638602408684	breast
NMF-NORM	sv	11	1	4	-3.5562873479306987	breast
NMF-NORM	sv	12	1	0	-3.5602615639154043	breast
NMF-NORM	sv	12	1	1	-3.510658427038827	breast
NMF-NORM	sv	12	1	2	-3.5543406825969344	breast
NMF-NORM	sv	12	1	3	-3.6905233704726106	breast
NMF-NORM	sv	12	1	4	-3.5234013075730966	breast
NMF-NORM	snv	2	2	0	-3.924957417445972	breast
NMF-NORM	snv	2	2	1	-4.10329492610079	breast
NMF-NORM	snv	2	2	2	-4.0636662537370585	breast
NMF-NORM	snv	2	2	3	-3.985917688357917	breast
NMF-NORM	snv	2	2	4	-4.257331931484402	breast
NMF-NORM	snv	3	2	0	-3.8814902723273135	breast
NMF-NORM	snv	3	2	1	-4.047070526503068	breast
NMF-NORM	snv	3	2	2	-4.017626284204344	breast
NMF-NORM	snv	3	2	3	-3.918620357993959	breast
NMF-NORM	snv	3	2	4	-4.215525535984405	breast
NMF-NORM	snv	4	2	0	-3.930598918807596	breast
NMF-NORM	snv	4	2	1	-4.0866242529606165	breast
NMF-NORM	snv	4	2	2	-4.063106166099076	breast
NMF-NORM	snv	4	2	3	-3.94637903982836	breast
NMF-NORM	snv	4	2	4	-4.253963351004241	breast
NMF-NORM	snv	5	2	0	-3.8981987920669368	breast
NMF-NORM	snv	5	2	1	-4.070586886498397	breast
NMF-NORM	snv	5	2	2	-4.0503979413210525	breast
NMF-NORM	snv	5	2	3	-3.9481009423444773	breast
NMF-NORM	snv	5	2	4	-4.249667168176502	breast
NMF-NORM	snv	6	2	0	-3.8923680349872254	breast
NMF-NORM	snv	6	2	1	-4.067389087291777	breast
NMF-NORM	snv	6	2	2	-4.0576705633304035	breast
NMF-NORM	snv	6	2	3	-3.9245043702520337	breast
NMF-NORM	snv	6	2	4	-4.248878869409102	breast
NMF-NORM	snv	7	2	0	-3.870602831836996	breast
NMF-NORM	snv	7	2	1	-4.053980699457568	breast
NMF-NORM	snv	7	2	2	-4.035265048744567	breast
NMF-NORM	snv	7	2	3	-3.90429827875478	breast
NMF-NORM	snv	7	2	4	-4.212385724786794	breast
NMF-NORM	snv	8	2	0	-3.8620614631470684	breast
NMF-NORM	snv	8	2	1	-4.030497746882348	breast
NMF-NORM	snv	8	2	2	-4.019772688607227	breast
NMF-NORM	snv	8	2	3	-3.8927334213754334	breast
NMF-NORM	snv	8	2	4	-4.210468926574039	breast
NMF-NORM	snv	9	2	0	-3.8886439330773497	breast
NMF-NORM	snv	9	2	1	-4.048186143765242	breast
NMF-NORM	snv	9	2	2	-4.0330214552266055	breast
NMF-NORM	snv	9	2	3	-3.9158700532961346	breast
NMF-NORM	snv	9	2	4	-4.225707002133201	breast
NMF-NORM	snv	10	2	0	-3.8683496179815657	breast
NMF-NORM	snv	10	2	1	-4.0346626668638494	breast
NMF-NORM	snv	10	2	2	-4.04266624296568	breast
NMF-NORM	snv	10	2	3	-3.895509077114098	breast
NMF-NORM	snv	10	2	4	-4.2275590903796685	breast
NMF-NORM	snv	11	2	0	-3.856209655097516	breast
NMF-NORM	snv	11	2	1	-4.034650454916807	breast
NMF-NORM	snv	11	2	2	-4.042308784292437	breast
NMF-NORM	snv	11	2	3	-3.8978228298842548	breast
NMF-NORM	snv	11	2	4	-4.250381400314743	breast
NMF-NORM	snv	12	2	0	-3.8573810284996934	breast
NMF-NORM	snv	12	2	1	-4.025269858770153	breast
NMF-NORM	snv	12	2	2	-4.050622779219605	breast
NMF-NORM	snv	12	2	3	-3.890802995166887	breast
NMF-NORM	snv	12	2	4	-4.248923331551892	breast
NMF-NORM	sv	2	2	0	-3.462783205593081	breast
NMF-NORM	sv	2	2	1	-3.485281321200026	breast
NMF-NORM	sv	2	2	2	-3.5064097832715304	breast
NMF-NORM	sv	2	2	3	-3.342684515081572	breast
NMF-NORM	sv	2	2	4	-3.5663401831936534	breast
NMF-NORM	sv	3	2	0	-3.267454696971061	breast
NMF-NORM	sv	3	2	1	-3.3215202559038906	breast
NMF-NORM	sv	3	2	2	-3.400292676339544	breast
NMF-NORM	sv	3	2	3	-3.242470494974844	breast
NMF-NORM	sv	3	2	4	-3.3260588534036586	breast
NMF-NORM	sv	4	2	0	-3.249566669537453	breast
NMF-NORM	sv	4	2	1	-3.305642105882084	breast
NMF-NORM	sv	4	2	2	-3.2343363712346482	breast
NMF-NORM	sv	4	2	3	-3.2081547425708683	breast
NMF-NORM	sv	4	2	4	-3.2473554579282693	breast
NMF-NORM	sv	5	2	0	-3.2205027138170115	breast
NMF-NORM	sv	5	2	1	-3.2618082337767684	breast
NMF-NORM	sv	5	2	2	-3.173035699873888	breast
NMF-NORM	sv	5	2	3	-3.2006780625002587	breast
NMF-NORM	sv	5	2	4	-3.2387209061503857	breast
NMF-NORM	sv	6	2	0	-3.3460483653144872	breast
NMF-NORM	sv	6	2	1	-3.303284878459284	breast
NMF-NORM	sv	6	2	2	-3.34103056648971	breast
NMF-NORM	sv	6	2	3	-3.381155792594525	breast
NMF-NORM	sv	6	2	4	-3.3469162902498666	breast
NMF-NORM	sv	7	2	0	-3.463561521175813	breast
NMF-NORM	sv	7	2	1	-3.3933613171563834	breast
NMF-NORM	sv	7	2	2	-3.3584039418577434	breast
NMF-NORM	sv	7	2	3	-3.3964573533058573	breast
NMF-NORM	sv	7	2	4	-3.384265699572562	breast
NMF-NORM	sv	8	2	0	-3.4564494949621034	breast
NMF-NORM	sv	8	2	1	-3.3603642945715024	breast
NMF-NORM	sv	8	2	2	-3.5159645527556536	breast
NMF-NORM	sv	8	2	3	-3.463011776308531	breast
NMF-NORM	sv	8	2	4	-3.4218329249891477	breast
NMF-NORM	sv	9	2	0	-3.481719683860063	breast
NMF-NORM	sv	9	2	1	-3.471597888570692	breast
NMF-NORM	sv	9	2	2	-3.5563348594732322	breast
NMF-NORM	sv	9	2	3	-3.469620920603503	breast
NMF-NORM	sv	9	2	4	-3.36732170805611	breast
NMF-NORM	sv	10	2	0	-3.572581538510028	breast
NMF-NORM	sv	10	2	1	-3.4712320798144103	breast
NMF-NORM	sv	10	2	2	-3.586180717364665	breast
NMF-NORM	sv	10	2	3	-3.4899361675774836	breast
NMF-NORM	sv	10	2	4	-3.453427052402189	breast
NMF-NORM	sv	11	2	0	-3.5597721470169352	breast
NMF-NORM	sv	11	2	1	-3.47802674797154	breast
NMF-NORM	sv	11	2	2	-3.5543402741010155	breast
NMF-NORM	sv	11	2	3	-3.4171264765144733	breast
NMF-NORM	sv	11	2	4	-3.5375062639683943	breast
NMF-NORM	sv	12	2	0	-3.4614212153376087	breast
NMF-NORM	sv	12	2	1	-3.5342025472269394	breast
NMF-NORM	sv	12	2	2	-3.650322266174742	breast
NMF-NORM	sv	12	2	3	-3.5318370273930197	breast
NMF-NORM	sv	12	2	4	-3.5782430563478798	breast
NMF-NORM	snv	2	3	0	-4.145682930208149	breast
NMF-NORM	snv	2	3	1	-4.007625011380559	breast
NMF-NORM	snv	2	3	2	-3.9969376187339596	breast
NMF-NORM	snv	2	3	3	-4.160946147016493	breast
NMF-NORM	snv	2	3	4	-3.936363120064103	breast
NMF-NORM	snv	3	3	0	-4.0913009587846565	breast
NMF-NORM	snv	3	3	1	-3.965529135254973	breast
NMF-NORM	snv	3	3	2	-3.9399425451598167	breast
NMF-NORM	snv	3	3	3	-4.125553434497477	breast
NMF-NORM	snv	3	3	4	-3.8921009023286235	breast
NMF-NORM	snv	4	3	0	-4.132549094732527	breast
NMF-NORM	snv	4	3	1	-4.009186767484319	breast
NMF-NORM	snv	4	3	2	-3.9854006558150536	breast
NMF-NORM	snv	4	3	3	-4.149239406109337	breast
NMF-NORM	snv	4	3	4	-3.9383002929523214	breast
NMF-NORM	snv	5	3	0	-4.1267101862118665	breast
NMF-NORM	snv	5	3	1	-3.9960016287377886	breast
NMF-NORM	snv	5	3	2	-3.970612172288836	breast
NMF-NORM	snv	5	3	3	-4.126416965698553	breast
NMF-NORM	snv	5	3	4	-3.91582581691118	breast
NMF-NORM	snv	6	3	0	-4.130727225080968	breast
NMF-NORM	snv	6	3	1	-4.008005930582462	breast
NMF-NORM	snv	6	3	2	-3.9495564067387767	breast
NMF-NORM	snv	6	3	3	-4.133143622663842	breast
NMF-NORM	snv	6	3	4	-3.9064985021029313	breast
NMF-NORM	snv	7	3	0	-4.11091389720289	breast
NMF-NORM	snv	7	3	1	-3.9822598327562924	breast
NMF-NORM	snv	7	3	2	-3.9317094814495754	breast
NMF-NORM	snv	7	3	3	-4.083011770599732	breast
NMF-NORM	snv	7	3	4	-3.8856832021469687	breast
NMF-NORM	snv	8	3	0	-4.101268688728848	breast
NMF-NORM	snv	8	3	1	-3.974237175936677	breast
NMF-NORM	snv	8	3	2	-3.9192698350754935	breast
NMF-NORM	snv	8	3	3	-4.077143083208181	breast
NMF-NORM	snv	8	3	4	-3.8722079740078392	breast
NMF-NORM	snv	9	3	0	-4.118007860909412	breast
NMF-NORM	snv	9	3	1	-3.985429588999449	breast
NMF-NORM	snv	9	3	2	-3.9311160465352923	breast
NMF-NORM	snv	9	3	3	-4.0763898563274505	breast
NMF-NORM	snv	9	3	4	-3.873462153760468	breast
NMF-NORM	snv	10	3	0	-4.113479410906693	breast
NMF-NORM	snv	10	3	1	-3.9911392456090256	breast
NMF-NORM	snv	10	3	2	-3.935645757932335	breast
NMF-NORM	snv	10	3	3	-4.090485165613216	breast
NMF-NORM	snv	10	3	4	-3.865168501066082	breast
NMF-NORM	snv	11	3	0	-4.115461950541309	breast
NMF-NORM	snv	11	3	1	-3.984985469731813	breast
NMF-NORM	snv	11	3	2	-3.9353364654666345	breast
NMF-NORM	snv	11	3	3	-4.103880566441962	breast
NMF-NORM	snv	11	3	4	-3.870552423918246	breast
NMF-NORM	snv	12	3	0	-4.128107200772295	breast
NMF-NORM	snv	12	3	1	-3.992543342325368	breast
NMF-NORM	snv	12	3	2	-3.927721027281197	breast
NMF-NORM	snv	12	3	3	-4.094275475255953	breast
NMF-NORM	snv	12	3	4	-3.874150298360854	breast
NMF-NORM	sv	2	3	0	-3.449383761463875	breast
NMF-NORM	sv	2	3	1	-3.478918661413393	breast
NMF-NORM	sv	2	3	2	-3.457696771023701	breast
NMF-NORM	sv	2	3	3	-3.5251030845794493	breast
NMF-NORM	sv	2	3	4	-3.4794592141464	breast
NMF-NORM	sv	3	3	0	-3.2529147082620002	breast
NMF-NORM	sv	3	3	1	-3.4414695990716413	breast
NMF-NORM	sv	3	3	2	-3.3088796408823447	breast
NMF-NORM	sv	3	3	3	-3.2885223736380054	breast
NMF-NORM	sv	3	3	4	-3.296199283217251	breast
NMF-NORM	sv	4	3	0	-3.198764373705973	breast
NMF-NORM	sv	4	3	1	-3.2624440516555286	breast
NMF-NORM	sv	4	3	2	-3.2753255644713763	breast
NMF-NORM	sv	4	3	3	-3.2262053427256325	breast
NMF-NORM	sv	4	3	4	-3.245202952913365	breast
NMF-NORM	sv	5	3	0	-3.2078526560762723	breast
NMF-NORM	sv	5	3	1	-3.1689557640752164	breast
NMF-NORM	sv	5	3	2	-3.2286679574948214	breast
NMF-NORM	sv	5	3	3	-3.2451588756818164	breast
NMF-NORM	sv	5	3	4	-3.2424130628590446	breast
NMF-NORM	sv	6	3	0	-3.29710328440644	breast
NMF-NORM	sv	6	3	1	-3.423820323244903	breast
NMF-NORM	sv	6	3	2	-3.3242916229125337	breast
NMF-NORM	sv	6	3	3	-3.3359140237059246	breast
NMF-NORM	sv	6	3	4	-3.372439841005257	breast
NMF-NORM	sv	7	3	0	-3.315174107433057	breast
NMF-NORM	sv	7	3	1	-3.4733266553309083	breast
NMF-NORM	sv	7	3	2	-3.336587610082072	breast
NMF-NORM	sv	7	3	3	-3.4672588623032383	breast
NMF-NORM	sv	7	3	4	-3.412302791302924	breast
NMF-NORM	sv	8	3	0	-3.3388653421677383	breast
NMF-NORM	sv	8	3	1	-3.5562141542673738	breast
NMF-NORM	sv	8	3	2	-3.4872073462767887	breast
NMF-NORM	sv	8	3	3	-3.485654038983345	breast
NMF-NORM	sv	8	3	4	-3.537891703011049	breast
NMF-NORM	sv	9	3	0	-3.446999049912935	breast
NMF-NORM	sv	9	3	1	-3.5371315800516983	breast
NMF-NORM	sv	9	3	2	-3.4201542326715035	breast
NMF-NORM	sv	9	3	3	-3.5518055193053044	breast
NMF-NORM	sv	9	3	4	-3.4432064879661586	breast
NMF-NORM	sv	10	3	0	-3.457915993998147	breast
NMF-NORM	sv	10	3	1	-3.561541171131968	breast
NMF-NORM	sv	10	3	2	-3.5088369862872044	breast
NMF-NORM	sv	10	3	3	-3.626849686831738	breast
NMF-NORM	sv	10	3	4	-3.428703339694512	breast
NMF-NORM	sv	11	3	0	-3.5037374986336256	breast
NMF-NORM	sv	11	3	1	-3.6201962305091735	breast
NMF-NORM	sv	11	3	2	-3.4316938418198264	breast
NMF-NORM	sv	11	3	3	-3.5875331035399243	breast
NMF-NORM	sv	11	3	4	-3.4624868700758	breast
NMF-NORM	sv	12	3	0	-3.5266848184229675	breast
NMF-NORM	sv	12	3	1	-3.7062070691311115	breast
NMF-NORM	sv	12	3	2	-3.4658270299204648	breast
NMF-NORM	sv	12	3	3	-3.7198806725335007	breast
NMF-NORM	sv	12	3	4	-3.550338947417812	breast
NMF-NORM	snv	2	4	0	-4.004852419458514	breast
NMF-NORM	snv	2	4	1	-4.028886523726047	breast
NMF-NORM	snv	2	4	2	-3.950681162916831	breast
NMF-NORM	snv	2	4	3	-4.20997368725023	breast
NMF-NORM	snv	2	4	4	-4.08099218037612	breast
NMF-NORM	snv	3	4	0	-3.9677817159907134	breast
NMF-NORM	snv	3	4	1	-3.9774826819329294	breast
NMF-NORM	snv	3	4	2	-3.8711415219422833	breast
NMF-NORM	snv	3	4	3	-4.168730319355385	breast
NMF-NORM	snv	3	4	4	-4.035612732056412	breast
NMF-NORM	snv	4	4	0	-4.001782769502695	breast
NMF-NORM	snv	4	4	1	-4.020473059911671	breast
NMF-NORM	snv	4	4	2	-3.9001174536048566	breast
NMF-NORM	snv	4	4	3	-4.204315428718801	breast
NMF-NORM	snv	4	4	4	-4.0845196611857215	breast
NMF-NORM	snv	5	4	0	-3.963910164392298	breast
NMF-NORM	snv	5	4	1	-4.0107536939109965	breast
NMF-NORM	snv	5	4	2	-3.8962327721463743	breast
NMF-NORM	snv	5	4	3	-4.184988859046029	breast
NMF-NORM	snv	5	4	4	-4.0594104381865534	breast
NMF-NORM	snv	6	4	0	-3.9639949947485498	breast
NMF-NORM	snv	6	4	1	-4.0010489412980625	breast
NMF-NORM	snv	6	4	2	-3.892749429375712	breast
NMF-NORM	snv	6	4	3	-4.191401715343663	breast
NMF-NORM	snv	6	4	4	-4.06606247320379	breast
NMF-NORM	snv	7	4	0	-3.945600584496449	breast
NMF-NORM	snv	7	4	1	-3.9909693962142025	breast
NMF-NORM	snv	7	4	2	-3.876454842329724	breast
NMF-NORM	snv	7	4	3	-4.172523731886491	breast
NMF-NORM	snv	7	4	4	-4.0381481945599464	breast
NMF-NORM	snv	8	4	0	-3.933487572987604	breast
NMF-NORM	snv	8	4	1	-3.977526306791475	breast
NMF-NORM	snv	8	4	2	-3.861294831960972	breast
NMF-NORM	snv	8	4	3	-4.1619144699807435	breast
NMF-NORM	snv	8	4	4	-4.021584546937143	breast
NMF-NORM	snv	9	4	0	-3.9593580993116655	breast
NMF-NORM	snv	9	4	1	-3.9759560600664567	breast
NMF-NORM	snv	9	4	2	-3.8705407349644045	breast
NMF-NORM	snv	9	4	3	-4.16306402034458	breast
NMF-NORM	snv	9	4	4	-4.052407147179121	breast
NMF-NORM	snv	10	4	0	-3.926845332002192	breast
NMF-NORM	snv	10	4	1	-3.974203186954983	breast
NMF-NORM	snv	10	4	2	-3.87456269400428	breast
NMF-NORM	snv	10	4	3	-4.170506982344672	breast
NMF-NORM	snv	10	4	4	-4.051199965197248	breast
NMF-NORM	snv	11	4	0	-3.942891609697288	breast
NMF-NORM	snv	11	4	1	-3.994084915335936	breast
NMF-NORM	snv	11	4	2	-3.872260065322783	breast
NMF-NORM	snv	11	4	3	-4.172063086786164	breast
NMF-NORM	snv	11	4	4	-4.057782116133005	breast
NMF-NORM	snv	12	4	0	-3.9404408771880766	breast
NMF-NORM	snv	12	4	1	-3.9777079724116593	breast
NMF-NORM	snv	12	4	2	-3.874629385339748	breast
NMF-NORM	snv	12	4	3	-4.182920584058535	breast
NMF-NORM	snv	12	4	4	-4.051017686881846	breast
NMF-NORM	sv	2	4	0	-3.5005690652582717	breast
NMF-NORM	sv	2	4	1	-3.4004650191534145	breast
NMF-NORM	sv	2	4	2	-3.5199527666712416	breast
NMF-NORM	sv	2	4	3	-3.4364350419572443	breast
NMF-NORM	sv	2	4	4	-3.4822829767344405	breast
NMF-NORM	sv	3	4	0	-3.3232766376233585	breast
NMF-NORM	sv	3	4	1	-3.2709899661031545	breast
NMF-NORM	sv	3	4	2	-3.4211214744451537	breast
NMF-NORM	sv	3	4	3	-3.2908785867425263	breast
NMF-NORM	sv	3	4	4	-3.225072673141669	breast
NMF-NORM	sv	4	4	0	-3.289869398602409	breast
NMF-NORM	sv	4	4	1	-3.2452878358869177	breast
NMF-NORM	sv	4	4	2	-3.297566627243835	breast
NMF-NORM	sv	4	4	3	-3.251667190699588	breast
NMF-NORM	sv	4	4	4	-3.1512840249910967	breast
NMF-NORM	sv	5	4	0	-3.3057441595396893	breast
NMF-NORM	sv	5	4	1	-3.196655170783389	breast
NMF-NORM	sv	5	4	2	-3.283143131362237	breast
NMF-NORM	sv	5	4	3	-3.2785196937104915	breast
NMF-NORM	sv	5	4	4	-3.1297531616750183	breast
NMF-NORM	sv	6	4	0	-3.378499036553265	breast
NMF-NORM	sv	6	4	1	-3.342756683657165	breast
NMF-NORM	sv	6	4	2	-3.3658258080545242	breast
NMF-NORM	sv	6	4	3	-3.2715250081409297	breast
NMF-NORM	sv	6	4	4	-3.2439057812261978	breast
NMF-NORM	sv	7	4	0	-3.3918982849248307	breast
NMF-NORM	sv	7	4	1	-3.3542491239726	breast
NMF-NORM	sv	7	4	2	-3.4598381005222474	breast
NMF-NORM	sv	7	4	3	-3.297671547723759	breast
NMF-NORM	sv	7	4	4	-3.401745588433556	breast
NMF-NORM	sv	8	4	0	-3.472955662716334	breast
NMF-NORM	sv	8	4	1	-3.299433606410404	breast
NMF-NORM	sv	8	4	2	-3.4597854747956767	breast
NMF-NORM	sv	8	4	3	-3.401532684198643	breast
NMF-NORM	sv	8	4	4	-3.4935636005193835	breast
NMF-NORM	sv	9	4	0	-3.5133456967285137	breast
NMF-NORM	sv	9	4	1	-3.2963862893907683	breast
NMF-NORM	sv	9	4	2	-3.544072971509922	breast
NMF-NORM	sv	9	4	3	-3.467325441552953	breast
NMF-NORM	sv	9	4	4	-3.58577332506864	breast
NMF-NORM	sv	10	4	0	-3.5034091133411933	breast
NMF-NORM	sv	10	4	1	-3.3496648492858028	breast
NMF-NORM	sv	10	4	2	-3.5112747196850878	breast
NMF-NORM	sv	10	4	3	-3.5510687082117665	breast
NMF-NORM	sv	10	4	4	-3.7376065385304655	breast
NMF-NORM	sv	11	4	0	-3.4660026575915848	breast
NMF-NORM	sv	11	4	1	-3.3907704416488555	breast
NMF-NORM	sv	11	4	2	-3.583158787142917	breast
NMF-NORM	sv	11	4	3	-3.4678814820925488	breast
NMF-NORM	sv	11	4	4	-3.6063080990984817	breast
NMF-NORM	sv	12	4	0	-3.616747395499506	breast
NMF-NORM	sv	12	4	1	-3.5719584541858884	breast
NMF-NORM	sv	12	4	2	-3.5940612139251926	breast
NMF-NORM	sv	12	4	3	-3.57886331831492	breast
NMF-NORM	sv	12	4	4	-3.818979705690377	breast
NMF-NORM	snv	2	5	0	-4.157082521235799	breast
NMF-NORM	snv	2	5	1	-3.946474424875495	breast
NMF-NORM	snv	2	5	2	-4.117767633414995	breast
NMF-NORM	snv	2	5	3	-3.942898413540752	breast
NMF-NORM	snv	2	5	4	-4.068249176043619	breast
NMF-NORM	snv	3	5	0	-4.1174524273169695	breast
NMF-NORM	snv	3	5	1	-3.900815817722288	breast
NMF-NORM	snv	3	5	2	-4.06056377541259	breast
NMF-NORM	snv	3	5	3	-3.8945267727364783	breast
NMF-NORM	snv	3	5	4	-4.030435496271199	breast
NMF-NORM	snv	4	5	0	-4.157049105362713	breast
NMF-NORM	snv	4	5	1	-3.9384886893757463	breast
NMF-NORM	snv	4	5	2	-4.104407091446951	breast
NMF-NORM	snv	4	5	3	-3.9294733809947413	breast
NMF-NORM	snv	4	5	4	-4.0705206621285335	breast
NMF-NORM	snv	5	5	0	-4.128082719660833	breast
NMF-NORM	snv	5	5	1	-3.92950823897576	breast
NMF-NORM	snv	5	5	2	-4.079791450573268	breast
NMF-NORM	snv	5	5	3	-3.9098954345743797	breast
NMF-NORM	snv	5	5	4	-4.051701072566676	breast
NMF-NORM	snv	6	5	0	-4.11861924610302	breast
NMF-NORM	snv	6	5	1	-3.92831960040854	breast
NMF-NORM	snv	6	5	2	-4.0866832833290925	breast
NMF-NORM	snv	6	5	3	-3.8937136877824514	breast
NMF-NORM	snv	6	5	4	-4.066350077693207	breast
NMF-NORM	snv	7	5	0	-4.104734102992803	breast
NMF-NORM	snv	7	5	1	-3.919161588878272	breast
NMF-NORM	snv	7	5	2	-4.054838589449793	breast
NMF-NORM	snv	7	5	3	-3.8794543217771467	breast
NMF-NORM	snv	7	5	4	-4.032785391478538	breast
NMF-NORM	snv	8	5	0	-4.1006825110664815	breast
NMF-NORM	snv	8	5	1	-3.9053904439518488	breast
NMF-NORM	snv	8	5	2	-4.059778667803394	breast
NMF-NORM	snv	8	5	3	-3.8585890919662265	breast
NMF-NORM	snv	8	5	4	-4.018903681098413	breast
NMF-NORM	snv	9	5	0	-4.0958631064715165	breast
NMF-NORM	snv	9	5	1	-3.898989414347244	breast
NMF-NORM	snv	9	5	2	-4.081385819351606	breast
NMF-NORM	snv	9	5	3	-3.876260298845761	breast
NMF-NORM	snv	9	5	4	-4.043548401180892	breast
NMF-NORM	snv	10	5	0	-4.09244805632934	breast
NMF-NORM	snv	10	5	1	-3.9174449558316105	breast
NMF-NORM	snv	10	5	2	-4.075429151457267	breast
NMF-NORM	snv	10	5	3	-3.863701642262317	breast
NMF-NORM	snv	10	5	4	-4.043095384210093	breast
NMF-NORM	snv	11	5	0	-4.0731270449622645	breast
NMF-NORM	snv	11	5	1	-3.9189440923335757	breast
NMF-NORM	snv	11	5	2	-4.05607012670779	breast
NMF-NORM	snv	11	5	3	-3.870936737869201	breast
NMF-NORM	snv	11	5	4	-4.067149123760991	breast
NMF-NORM	snv	12	5	0	-4.077129681791187	breast
NMF-NORM	snv	12	5	1	-3.910440160472119	breast
NMF-NORM	snv	12	5	2	-4.05661074883195	breast
NMF-NORM	snv	12	5	3	-3.8662216951671033	breast
NMF-NORM	snv	12	5	4	-4.063850955198202	breast
NMF-NORM	sv	2	5	0	-3.46897615515971	breast
NMF-NORM	sv	2	5	1	-3.4717324078685685	breast
NMF-NORM	sv	2	5	2	-3.5244142516111925	breast
NMF-NORM	sv	2	5	3	-3.4573563930115103	breast
NMF-NORM	sv	2	5	4	-3.4601275761073365	breast
NMF-NORM	sv	3	5	0	-3.281390586114409	breast
NMF-NORM	sv	3	5	1	-3.369813316574686	breast
NMF-NORM	sv	3	5	2	-3.266551140650035	breast
NMF-NORM	sv	3	5	3	-3.377119333821553	breast
NMF-NORM	sv	3	5	4	-3.2660887128413396	breast
NMF-NORM	sv	4	5	0	-3.188724635044464	breast
NMF-NORM	sv	4	5	1	-3.2811714005919264	breast
NMF-NORM	sv	4	5	2	-3.2427250448007867	breast
NMF-NORM	sv	4	5	3	-3.210591529235658	breast
NMF-NORM	sv	4	5	4	-3.2392890276861714	breast
NMF-NORM	sv	5	5	0	-3.2062217653663923	breast
NMF-NORM	sv	5	5	1	-3.2438330775226407	breast
NMF-NORM	sv	5	5	2	-3.243370899908748	breast
NMF-NORM	sv	5	5	3	-3.225034494748293	breast
NMF-NORM	sv	5	5	4	-3.220128115071008	breast
NMF-NORM	sv	6	5	0	-3.2876658095938174	breast
NMF-NORM	sv	6	5	1	-3.331950722456801	breast
NMF-NORM	sv	6	5	2	-3.520286005369072	breast
NMF-NORM	sv	6	5	3	-3.281784995282897	breast
NMF-NORM	sv	6	5	4	-3.3200523351297977	breast
NMF-NORM	sv	7	5	0	-3.3143432969751485	breast
NMF-NORM	sv	7	5	1	-3.47529208037026	breast
NMF-NORM	sv	7	5	2	-3.517517562599821	breast
NMF-NORM	sv	7	5	3	-3.3309619668941135	breast
NMF-NORM	sv	7	5	4	-3.4184827017460377	breast
NMF-NORM	sv	8	5	0	-3.3530375352912465	breast
NMF-NORM	sv	8	5	1	-3.37922525077726	breast
NMF-NORM	sv	8	5	2	-3.545131057957972	breast
NMF-NORM	sv	8	5	3	-3.4339610925701747	breast
NMF-NORM	sv	8	5	4	-3.5692399892399305	breast
NMF-NORM	sv	9	5	0	-3.4184657970492838	breast
NMF-NORM	sv	9	5	1	-3.495596214385744	breast
NMF-NORM	sv	9	5	2	-3.5380945676307496	breast
NMF-NORM	sv	9	5	3	-3.478366494247145	breast
NMF-NORM	sv	9	5	4	-3.582941460738209	breast
NMF-NORM	sv	10	5	0	-3.525210079828505	breast
NMF-NORM	sv	10	5	1	-3.5448690222388928	breast
NMF-NORM	sv	10	5	2	-3.5794457867917617	breast
NMF-NORM	sv	10	5	3	-3.5035291354100044	breast
NMF-NORM	sv	10	5	4	-3.631475015971456	breast
NMF-NORM	sv	11	5	0	-3.4525143019121165	breast
NMF-NORM	sv	11	5	1	-3.4874549486183875	breast
NMF-NORM	sv	11	5	2	-3.5631499038639696	breast
NMF-NORM	sv	11	5	3	-3.4384050650654827	breast
NMF-NORM	sv	11	5	4	-3.655961394150411	breast
NMF-NORM	sv	12	5	0	-3.5638739212905004	breast
NMF-NORM	sv	12	5	1	-3.657304294845515	breast
NMF-NORM	sv	12	5	2	-3.5747009007203085	breast
NMF-NORM	sv	12	5	3	-3.4566033183920784	breast
NMF-NORM	sv	12	5	4	-3.7405893023996577	breast
NMF-NORM	snv	2	6	0	-4.057335585021283	breast
NMF-NORM	snv	2	6	1	-4.073702808752008	breast
NMF-NORM	snv	2	6	2	-4.241896217937002	breast
NMF-NORM	snv	2	6	3	-4.034582931787603	breast
NMF-NORM	snv	2	6	4	-3.8713604658219696	breast
NMF-NORM	snv	3	6	0	-4.006491250819772	breast
NMF-NORM	snv	3	6	1	-4.018964367543767	breast
NMF-NORM	snv	3	6	2	-4.205455161378107	breast
NMF-NORM	snv	3	6	3	-3.9885564000838167	breast
NMF-NORM	snv	3	6	4	-3.825386284898113	breast
NMF-NORM	snv	4	6	0	-4.042457300559805	breast
NMF-NORM	snv	4	6	1	-4.065100198182138	breast
NMF-NORM	snv	4	6	2	-4.242375361622703	breast
NMF-NORM	snv	4	6	3	-4.028868935493486	breast
NMF-NORM	snv	4	6	4	-3.866260815635529	breast
NMF-NORM	snv	5	6	0	-4.046386532201133	breast
NMF-NORM	snv	5	6	1	-4.057532430646654	breast
NMF-NORM	snv	5	6	2	-4.198294821477045	breast
NMF-NORM	snv	5	6	3	-4.008611048509176	breast
NMF-NORM	snv	5	6	4	-3.848721489453317	breast
NMF-NORM	snv	6	6	0	-4.032494079708842	breast
NMF-NORM	snv	6	6	1	-4.066548424515208	breast
NMF-NORM	snv	6	6	2	-4.2004660114366414	breast
NMF-NORM	snv	6	6	3	-4.017515031915019	breast
NMF-NORM	snv	6	6	4	-3.841322754160105	breast
NMF-NORM	snv	7	6	0	-4.011983870860411	breast
NMF-NORM	snv	7	6	1	-4.030262653110436	breast
NMF-NORM	snv	7	6	2	-4.1585392508805095	breast
NMF-NORM	snv	7	6	3	-3.9923480848269697	breast
NMF-NORM	snv	7	6	4	-3.836032899418876	breast
NMF-NORM	snv	8	6	0	-3.999954760596113	breast
NMF-NORM	snv	8	6	1	-4.026967729436259	breast
NMF-NORM	snv	8	6	2	-4.1591919026937205	breast
NMF-NORM	snv	8	6	3	-3.9780302029028087	breast
NMF-NORM	snv	8	6	4	-3.802896052906413	breast
NMF-NORM	snv	9	6	0	-4.005190658709673	breast
NMF-NORM	snv	9	6	1	-4.045284986683806	breast
NMF-NORM	snv	9	6	2	-4.182628618789294	breast
NMF-NORM	snv	9	6	3	-3.983955748998612	breast
NMF-NORM	snv	9	6	4	-3.824053721287703	breast
NMF-NORM	snv	10	6	0	-4.015668657574163	breast
NMF-NORM	snv	10	6	1	-4.0480696748050224	breast
NMF-NORM	snv	10	6	2	-4.156730898872435	breast
NMF-NORM	snv	10	6	3	-3.986084239095863	breast
NMF-NORM	snv	10	6	4	-3.823213708577194	breast
NMF-NORM	snv	11	6	0	-4.02401619019637	breast
NMF-NORM	snv	11	6	1	-4.050982976723004	breast
NMF-NORM	snv	11	6	2	-4.162036581091494	breast
NMF-NORM	snv	11	6	3	-3.993017427664792	breast
NMF-NORM	snv	11	6	4	-3.8222256340156817	breast
NMF-NORM	snv	12	6	0	-4.018830301198424	breast
NMF-NORM	snv	12	6	1	-4.048913691286405	breast
NMF-NORM	snv	12	6	2	-4.170825141418817	breast
NMF-NORM	snv	12	6	3	-3.9947203008786296	breast
NMF-NORM	snv	12	6	4	-3.8157830927126657	breast
NMF-NORM	sv	2	6	0	-3.4653597255872435	breast
NMF-NORM	sv	2	6	1	-3.4994053342403686	breast
NMF-NORM	sv	2	6	2	-3.494335814515717	breast
NMF-NORM	sv	2	6	3	-3.5008346606146787	breast
NMF-NORM	sv	2	6	4	-3.435319578278772	breast
NMF-NORM	sv	3	6	0	-3.3947256179204235	breast
NMF-NORM	sv	3	6	1	-3.2661293563249703	breast
NMF-NORM	sv	3	6	2	-3.3227061870555734	breast
NMF-NORM	sv	3	6	3	-3.3106330277861638	breast
NMF-NORM	sv	3	6	4	-3.308863025841453	breast
NMF-NORM	sv	4	6	0	-3.2845844624075635	breast
NMF-NORM	sv	4	6	1	-3.2453841367370613	breast
NMF-NORM	sv	4	6	2	-3.2374781271589472	breast
NMF-NORM	sv	4	6	3	-3.2261409896267903	breast
NMF-NORM	sv	4	6	4	-3.2231492231479018	breast
NMF-NORM	sv	5	6	0	-3.1906282048654484	breast
NMF-NORM	sv	5	6	1	-3.2157996422916333	breast
NMF-NORM	sv	5	6	2	-3.282470487168993	breast
NMF-NORM	sv	5	6	3	-3.204538827658242	breast
NMF-NORM	sv	5	6	4	-3.2306735869810246	breast
NMF-NORM	sv	6	6	0	-3.2572437902007074	breast
NMF-NORM	sv	6	6	1	-3.377999220713777	breast
NMF-NORM	sv	6	6	2	-3.4157625545830896	breast
NMF-NORM	sv	6	6	3	-3.4061718878858533	breast
NMF-NORM	sv	6	6	4	-3.2915630213140696	breast
NMF-NORM	sv	7	6	0	-3.275570927265312	breast
NMF-NORM	sv	7	6	1	-3.4096406454787718	breast
NMF-NORM	sv	7	6	2	-3.5359439645404533	breast
NMF-NORM	sv	7	6	3	-3.4143448768856715	breast
NMF-NORM	sv	7	6	4	-3.413770882307716	breast
NMF-NORM	sv	8	6	0	-3.3606649939349973	breast
NMF-NORM	sv	8	6	1	-3.4101866035927832	breast
NMF-NORM	sv	8	6	2	-3.59712742952888	breast
NMF-NORM	sv	8	6	3	-3.4699808303772355	breast
NMF-NORM	sv	8	6	4	-3.5261192547388145	breast
NMF-NORM	sv	9	6	0	-3.4169258488317538	breast
NMF-NORM	sv	9	6	1	-3.453765424208767	breast
NMF-NORM	sv	9	6	2	-3.5015444800670834	breast
NMF-NORM	sv	9	6	3	-3.472038500191424	breast
NMF-NORM	sv	9	6	4	-3.5718542456349467	breast
NMF-NORM	sv	10	6	0	-3.4710895638172867	breast
NMF-NORM	sv	10	6	1	-3.6118723538765054	breast
NMF-NORM	sv	10	6	2	-3.5483432672744017	breast
NMF-NORM	sv	10	6	3	-3.46476091255278	breast
NMF-NORM	sv	10	6	4	-3.6088662013041812	breast
NMF-NORM	sv	11	6	0	-3.432662659649416	breast
NMF-NORM	sv	11	6	1	-3.619140508583132	breast
NMF-NORM	sv	11	6	2	-3.696862738054372	breast
NMF-NORM	sv	11	6	3	-3.4383964134624283	breast
NMF-NORM	sv	11	6	4	-3.527999302314885	breast
NMF-NORM	sv	12	6	0	-3.4889719913436807	breast
NMF-NORM	sv	12	6	1	-3.6288319795805	breast
NMF-NORM	sv	12	6	2	-3.613193865126988	breast
NMF-NORM	sv	12	6	3	-3.4939578755989174	breast
NMF-NORM	sv	12	6	4	-3.5990099994699123	breast
NMF-NORM	snv	2	7	0	-3.9424474099477633	breast
NMF-NORM	snv	2	7	1	-4.288210426792972	breast
NMF-NORM	snv	2	7	2	-4.0565263723787615	breast
NMF-NORM	snv	2	7	3	-4.001743757917487	breast
NMF-NORM	snv	2	7	4	-4.006003407317197	breast
NMF-NORM	snv	3	7	0	-3.9002050668245625	breast
NMF-NORM	snv	3	7	1	-4.249450911673737	breast
NMF-NORM	snv	3	7	2	-3.9924446313852826	breast
NMF-NORM	snv	3	7	3	-3.952989515319176	breast
NMF-NORM	snv	3	7	4	-3.959033399214194	breast
NMF-NORM	snv	4	7	0	-3.944842315976382	breast
NMF-NORM	snv	4	7	1	-4.2463176845145245	breast
NMF-NORM	snv	4	7	2	-4.029111633659634	breast
NMF-NORM	snv	4	7	3	-3.986000999521597	breast
NMF-NORM	snv	4	7	4	-4.0019373355245484	breast
NMF-NORM	snv	5	7	0	-3.908442200779189	breast
NMF-NORM	snv	5	7	1	-4.267930371648865	breast
NMF-NORM	snv	5	7	2	-4.026340220084264	breast
NMF-NORM	snv	5	7	3	-3.9880865233806815	breast
NMF-NORM	snv	5	7	4	-3.992533454661221	breast
NMF-NORM	snv	6	7	0	-3.914117334107781	breast
NMF-NORM	snv	6	7	1	-4.281249439769727	breast
NMF-NORM	snv	6	7	2	-4.024216113164435	breast
NMF-NORM	snv	6	7	3	-3.9522509291903813	breast
NMF-NORM	snv	6	7	4	-3.9988970753678257	breast
NMF-NORM	snv	7	7	0	-3.894431482385115	breast
NMF-NORM	snv	7	7	1	-4.245467969748652	breast
NMF-NORM	snv	7	7	2	-4.013490275806663	breast
NMF-NORM	snv	7	7	3	-3.919827366703918	breast
NMF-NORM	snv	7	7	4	-3.9769445743018585	breast
NMF-NORM	snv	8	7	0	-3.885727318783432	breast
NMF-NORM	snv	8	7	1	-4.232528125347642	breast
NMF-NORM	snv	8	7	2	-4.003985239750226	breast
NMF-NORM	snv	8	7	3	-3.9060318979464217	breast
NMF-NORM	snv	8	7	4	-3.9685960692925013	breast
NMF-NORM	snv	9	7	0	-3.9008963606730886	breast
NMF-NORM	snv	9	7	1	-4.244641209704708	breast
NMF-NORM	snv	9	7	2	-4.002057016451669	breast
NMF-NORM	snv	9	7	3	-3.931468565187709	breast
NMF-NORM	snv	9	7	4	-3.9807677662548975	breast
NMF-NORM	snv	10	7	0	-3.887679119981285	breast
NMF-NORM	snv	10	7	1	-4.24703211745883	breast
NMF-NORM	snv	10	7	2	-4.008998119685391	breast
NMF-NORM	snv	10	7	3	-3.926987171983903	breast
NMF-NORM	snv	10	7	4	-3.9834421214845435	breast
NMF-NORM	snv	11	7	0	-3.892663908952913	breast
NMF-NORM	snv	11	7	1	-4.261048810319607	breast
NMF-NORM	snv	11	7	2	-3.9985407195261127	breast
NMF-NORM	snv	11	7	3	-3.931296523975716	breast
NMF-NORM	snv	11	7	4	-3.9801511588138783	breast
NMF-NORM	snv	12	7	0	-3.887573018732823	breast
NMF-NORM	snv	12	7	1	-4.257643369602111	breast
NMF-NORM	snv	12	7	2	-3.9889372277981607	breast
NMF-NORM	snv	12	7	3	-3.923085234784504	breast
NMF-NORM	snv	12	7	4	-3.9822715658194237	breast
NMF-NORM	sv	2	7	0	-3.430883762378451	breast
NMF-NORM	sv	2	7	1	-3.5350588583143225	breast
NMF-NORM	sv	2	7	2	-3.4884610217656116	breast
NMF-NORM	sv	2	7	3	-3.4383284874157454	breast
NMF-NORM	sv	2	7	4	-3.4985437505541617	breast
NMF-NORM	sv	3	7	0	-3.170058711663593	breast
NMF-NORM	sv	3	7	1	-3.3683516539308136	breast
NMF-NORM	sv	3	7	2	-3.3594479428899984	breast
NMF-NORM	sv	3	7	3	-3.3055077321282598	breast
NMF-NORM	sv	3	7	4	-3.3710868062046613	breast
NMF-NORM	sv	4	7	0	-3.153826505434781	breast
NMF-NORM	sv	4	7	1	-3.299836418839664	breast
NMF-NORM	sv	4	7	2	-3.2425149430796405	breast
NMF-NORM	sv	4	7	3	-3.277821758135755	breast
NMF-NORM	sv	4	7	4	-3.272360536521632	breast
NMF-NORM	sv	5	7	0	-3.1801353516581243	breast
NMF-NORM	sv	5	7	1	-3.2872543120772835	breast
NMF-NORM	sv	5	7	2	-3.2233245587662083	breast
NMF-NORM	sv	5	7	3	-3.2834772869776443	breast
NMF-NORM	sv	5	7	4	-3.2502858591228017	breast
NMF-NORM	sv	6	7	0	-3.2713639805455483	breast
NMF-NORM	sv	6	7	1	-3.438659752790048	breast
NMF-NORM	sv	6	7	2	-3.3872669038252883	breast
NMF-NORM	sv	6	7	3	-3.388958908389724	breast
NMF-NORM	sv	6	7	4	-3.2689070822452337	breast
NMF-NORM	sv	7	7	0	-3.3709183835095247	breast
NMF-NORM	sv	7	7	1	-3.4418215724720485	breast
NMF-NORM	sv	7	7	2	-3.4351243916561067	breast
NMF-NORM	sv	7	7	3	-3.463078016416707	breast
NMF-NORM	sv	7	7	4	-3.308212258262248	breast
NMF-NORM	sv	8	7	0	-3.4433792564714913	breast
NMF-NORM	sv	8	7	1	-3.6514481442855806	breast
NMF-NORM	sv	8	7	2	-3.4414046152062236	breast
NMF-NORM	sv	8	7	3	-3.491273419556095	breast
NMF-NORM	sv	8	7	4	-3.403047272321336	breast
NMF-NORM	sv	9	7	0	-3.5143352440395192	breast
NMF-NORM	sv	9	7	1	-3.68621431029635	breast
NMF-NORM	sv	9	7	2	-3.4615972089670053	breast
NMF-NORM	sv	9	7	3	-3.4821446314941857	breast
NMF-NORM	sv	9	7	4	-3.4948384783710487	breast
NMF-NORM	sv	10	7	0	-3.4410094754423555	breast
NMF-NORM	sv	10	7	1	-3.619902074361244	breast
NMF-NORM	sv	10	7	2	-3.5002569021019547	breast
NMF-NORM	sv	10	7	3	-3.5793704126863526	breast
NMF-NORM	sv	10	7	4	-3.5237450478605385	breast
NMF-NORM	sv	11	7	0	-3.4048812559054578	breast
NMF-NORM	sv	11	7	1	-3.6944451281179043	breast
NMF-NORM	sv	11	7	2	-3.5843608123144883	breast
NMF-NORM	sv	11	7	3	-3.572393994603917	breast
NMF-NORM	sv	11	7	4	-3.529795351773416	breast
NMF-NORM	sv	12	7	0	-3.402406858504285	breast
NMF-NORM	sv	12	7	1	-3.7057338044749337	breast
NMF-NORM	sv	12	7	2	-3.630693671617972	breast
NMF-NORM	sv	12	7	3	-3.7689448707028137	breast
NMF-NORM	sv	12	7	4	-3.582385296321021	breast
NMF-NORM	snv	2	8	0	-4.1199869835787215	breast
NMF-NORM	snv	2	8	1	-4.184483062942897	breast
NMF-NORM	snv	2	8	2	-4.004069325402844	breast
NMF-NORM	snv	2	8	3	-4.003439117470645	breast
NMF-NORM	snv	2	8	4	-3.9593665784569785	breast
NMF-NORM	snv	3	8	0	-4.0756910495193965	breast
NMF-NORM	snv	3	8	1	-4.1387551463502215	breast
NMF-NORM	snv	3	8	2	-3.9387384168749846	breast
NMF-NORM	snv	3	8	3	-3.959113508023997	breast
NMF-NORM	snv	3	8	4	-3.9033319545337424	breast
NMF-NORM	snv	4	8	0	-4.122376618659934	breast
NMF-NORM	snv	4	8	1	-4.182150352419083	breast
NMF-NORM	snv	4	8	2	-3.9782496734350534	breast
NMF-NORM	snv	4	8	3	-3.983506752915933	breast
NMF-NORM	snv	4	8	4	-3.9513883206062017	breast
NMF-NORM	snv	5	8	0	-4.095637204705243	breast
NMF-NORM	snv	5	8	1	-4.17200616577259	breast
NMF-NORM	snv	5	8	2	-3.963702670739996	breast
NMF-NORM	snv	5	8	3	-3.9502996788425695	breast
[truncated: 18,001 more rows]
