# Supplementary material for: Integrated structural variation and point mutation signatures in cancer genomes using correlated topic models
Source: PLoS Comput Biol. 2019 Feb 22;15(2):e1006799. doi: 10.1371/journal.pcbi.1006799 (PMC6402697; doi:10.1371/journal.pcbi.1006799)
Supplement: S2 Dataset — Columns: method (signature inference method; string), evaluation (snv or sv; string), k (number of signatures; integer), snv_frac (fraction of retained SNVs; float), sv_frac (fraction of retained SVs; float), n (cross validation repeat; integer), fold (cross validation fold; integer), ll (log-likelihood; float), dataset (breast, ovary; string). (TSV) [file pcbi.1006799.s020.tsv]

method	evaluation	k	snv_frac	sv_frac	n	fold	ll	dataset
NMF	snv	5	1.0	1.0	0	0	-4.1505414408652985	breast
NMF	snv	5	1.0	1.0	0	1	-4.362420613215374	breast
NMF	snv	5	1.0	1.0	0	2	-3.928981029776797	breast
NMF	snv	5	1.0	1.0	0	3	-4.065438157054614	breast
NMF	snv	5	1.0	1.0	0	4	-3.758587498493893	breast
NMF	sv	5	1.0	1.0	0	0	-3.2295267158031566	breast
NMF	sv	5	1.0	1.0	0	1	-3.1534394655879807	breast
NMF	sv	5	1.0	1.0	0	2	-3.2362227695292574	breast
NMF	sv	5	1.0	1.0	0	3	-3.1662808139264937	breast
NMF	sv	5	1.0	1.0	0	4	-3.1842769122189045	breast
NMF	snv	5	1.0	1.0	1	0	-4.015156770721491	breast
NMF	snv	5	1.0	1.0	1	1	-3.9668001029071154	breast
NMF	snv	5	1.0	1.0	1	2	-4.2357161396424425	breast
NMF	snv	5	1.0	1.0	1	3	-3.909666595261616	breast
NMF	snv	5	1.0	1.0	1	4	-4.12171094017447	breast
NMF	sv	5	1.0	1.0	1	0	-3.202862571726638	breast
NMF	sv	5	1.0	1.0	1	1	-3.2453544745896035	breast
NMF	sv	5	1.0	1.0	1	2	-3.1864304182378964	breast
NMF	sv	5	1.0	1.0	1	3	-3.1727865845158214	breast
NMF	sv	5	1.0	1.0	1	4	-3.1600361728555586	breast
NMF	snv	5	1.0	1.0	2	0	-3.8662642025345564	breast
NMF	snv	5	1.0	1.0	2	1	-4.11499533698057	breast
NMF	snv	5	1.0	1.0	2	2	-4.096209937733072	breast
NMF	snv	5	1.0	1.0	2	3	-3.8793812184146383	breast
NMF	snv	5	1.0	1.0	2	4	-4.28819825028512	breast
NMF	sv	5	1.0	1.0	2	0	-3.19600675451362	breast
NMF	sv	5	1.0	1.0	2	1	-3.196756657611791	breast
NMF	sv	5	1.0	1.0	2	2	-3.1646642807814853	breast
NMF	sv	5	1.0	1.0	2	3	-3.1900375014393743	breast
NMF	sv	5	1.0	1.0	2	4	-3.158843933295567	breast
NMF	snv	5	1.0	1.0	3	0	-4.175261065185709	breast
NMF	snv	5	1.0	1.0	3	1	-4.035517372513016	breast
NMF	snv	5	1.0	1.0	3	2	-3.9564142673240235	breast
NMF	snv	5	1.0	1.0	3	3	-4.132074868387576	breast
NMF	snv	5	1.0	1.0	3	4	-3.9418578320521673	breast
NMF	sv	5	1.0	1.0	3	0	-3.1774888314676724	breast
NMF	sv	5	1.0	1.0	3	1	-3.1312823568278527	breast
NMF	sv	5	1.0	1.0	3	2	-3.2435893969798384	breast
NMF	sv	5	1.0	1.0	3	3	-3.1121577809521783	breast
NMF	sv	5	1.0	1.0	3	4	-3.2504154153062323	breast
NMF	snv	5	1.0	1.0	4	0	-3.9756132487578415	breast
NMF	snv	5	1.0	1.0	4	1	-4.045579889728703	breast
NMF	snv	5	1.0	1.0	4	2	-3.9277123648820527	breast
NMF	snv	5	1.0	1.0	4	3	-4.238719454816458	breast
NMF	snv	5	1.0	1.0	4	4	-4.082093623798568	breast
NMF	sv	5	1.0	1.0	4	0	-3.1694743753084755	breast
NMF	sv	5	1.0	1.0	4	1	-3.1556955886220246	breast
NMF	sv	5	1.0	1.0	4	2	-3.2943950320673268	breast
NMF	sv	5	1.0	1.0	4	3	-3.229310493628515	breast
NMF	sv	5	1.0	1.0	4	4	-3.0812639431081736	breast
NMF	snv	5	1.0	1.0	5	0	-4.144530249451429	breast
NMF	snv	5	1.0	1.0	5	1	-3.971044921126563	breast
NMF	snv	5	1.0	1.0	5	2	-4.100905333439406	breast
NMF	snv	5	1.0	1.0	5	3	-3.8654165610084656	breast
NMF	snv	5	1.0	1.0	5	4	-4.094732169098228	breast
NMF	sv	5	1.0	1.0	5	0	-3.1651569793460035	breast
NMF	sv	5	1.0	1.0	5	1	-3.262218686959633	breast
NMF	sv	5	1.0	1.0	5	2	-3.129992443266095	breast
NMF	sv	5	1.0	1.0	5	3	-3.161590705372676	breast
NMF	sv	5	1.0	1.0	5	4	-3.1673276761531493	breast
NMF	snv	5	1.0	1.0	6	0	-4.073452353769548	breast
NMF	snv	5	1.0	1.0	6	1	-4.102428568627682	breast
NMF	snv	5	1.0	1.0	6	2	-4.186521031095801	breast
NMF	snv	5	1.0	1.0	6	3	-4.028035017299649	breast
NMF	snv	5	1.0	1.0	6	4	-3.9076179813949183	breast
NMF	sv	5	1.0	1.0	6	0	-3.177165899586276	breast
NMF	sv	5	1.0	1.0	6	1	-3.1511919718105608	breast
NMF	sv	5	1.0	1.0	6	2	-3.2433207023338637	breast
NMF	sv	5	1.0	1.0	6	3	-3.1463365289221272	breast
NMF	sv	5	1.0	1.0	6	4	-3.1740284772535032	breast
NMF	snv	5	1.0	1.0	7	0	-3.910195941696989	breast
NMF	snv	5	1.0	1.0	7	1	-4.268328098673143	breast
NMF	snv	5	1.0	1.0	7	2	-4.057382913042844	breast
NMF	snv	5	1.0	1.0	7	3	-3.949564750430617	breast
NMF	snv	5	1.0	1.0	7	4	-4.038922204151817	breast
NMF	sv	5	1.0	1.0	7	0	-3.1436025957938414	breast
NMF	sv	5	1.0	1.0	7	1	-3.31896265017818	breast
NMF	sv	5	1.0	1.0	7	2	-3.1364554198476684	breast
NMF	sv	5	1.0	1.0	7	3	-3.249230674799258	breast
NMF	sv	5	1.0	1.0	7	4	-3.1256141329164087	breast
NMF	snv	5	1.0	1.0	8	0	-4.069593876576405	breast
NMF	snv	5	1.0	1.0	8	1	-4.219111946510392	breast
NMF	snv	5	1.0	1.0	8	2	-4.008227495768371	breast
NMF	snv	5	1.0	1.0	8	3	-3.970317687593449	breast
NMF	snv	5	1.0	1.0	8	4	-3.9666404733411063	breast
NMF	sv	5	1.0	1.0	8	0	-3.274621297204513	breast
NMF	sv	5	1.0	1.0	8	1	-3.184216717326325	breast
NMF	sv	5	1.0	1.0	8	2	-3.1831438964216514	breast
NMF	sv	5	1.0	1.0	8	3	-3.21031393070235	breast
NMF	sv	5	1.0	1.0	8	4	-3.083020637402861	breast
NMF	snv	5	1.0	1.0	9	0	-4.075394134996201	breast
NMF	snv	5	1.0	1.0	9	1	-3.779022257332649	breast
NMF	snv	5	1.0	1.0	9	2	-4.0516683360880785	breast
NMF	snv	5	1.0	1.0	9	3	-4.055936473724556	breast
NMF	snv	5	1.0	1.0	9	4	-4.283109776526832	breast
NMF	sv	5	1.0	1.0	9	0	-3.2724402407220334	breast
NMF	sv	5	1.0	1.0	9	1	-3.2336099660683524	breast
NMF	sv	5	1.0	1.0	9	2	-3.223975994232648	breast
NMF	sv	5	1.0	1.0	9	3	-3.1802813006320885	breast
NMF	sv	5	1.0	1.0	9	4	-3.0992470106546754	breast
NMF	snv	5	0.01	1.0	0	0	-4.2722466886148505	breast
NMF	snv	5	0.01	1.0	0	1	-4.535593626379639	breast
NMF	snv	5	0.01	1.0	0	2	-4.100339151954983	breast
NMF	snv	5	0.01	1.0	0	3	-4.094789371337915	breast
NMF	snv	5	0.01	1.0	0	4	-3.8251568855964218	breast
NMF	sv	5	0.01	1.0	0	0	-3.2295267158031566	breast
NMF	sv	5	0.01	1.0	0	1	-3.1534394655879807	breast
NMF	sv	5	0.01	1.0	0	2	-3.2362227695292574	breast
NMF	sv	5	0.01	1.0	0	3	-3.1662808139264937	breast
NMF	sv	5	0.01	1.0	0	4	-3.1842769122189045	breast
NMF	snv	5	0.01	1.0	1	0	-4.085402941643027	breast
NMF	snv	5	0.01	1.0	1	1	-4.0774003626560456	breast
NMF	snv	5	0.01	1.0	1	2	-4.3388852230167885	breast
NMF	snv	5	0.01	1.0	1	3	-4.03795633819552	breast
NMF	snv	5	0.01	1.0	1	4	-4.185697290670501	breast
NMF	sv	5	0.01	1.0	1	0	-3.202862571726638	breast
NMF	sv	5	0.01	1.0	1	1	-3.2453544745896035	breast
NMF	sv	5	0.01	1.0	1	2	-3.1864304182378964	breast
NMF	sv	5	0.01	1.0	1	3	-3.1727865845158214	breast
NMF	sv	5	0.01	1.0	1	4	-3.1600361728555586	breast
NMF	snv	5	0.01	1.0	2	0	-3.984056639828543	breast
NMF	snv	5	0.01	1.0	2	1	-4.188074332529635	breast
NMF	snv	5	0.01	1.0	2	2	-4.233591616223116	breast
NMF	snv	5	0.01	1.0	2	3	-4.095818739521764	breast
NMF	snv	5	0.01	1.0	2	4	-4.406774402592943	breast
NMF	sv	5	0.01	1.0	2	0	-3.19600675451362	breast
NMF	sv	5	0.01	1.0	2	1	-3.196756657611791	breast
NMF	sv	5	0.01	1.0	2	2	-3.1646642807814853	breast
NMF	sv	5	0.01	1.0	2	3	-3.1900375014393743	breast
NMF	sv	5	0.01	1.0	2	4	-3.158843933295567	breast
NMF	snv	5	0.01	1.0	3	0	-4.246944513709703	breast
NMF	snv	5	0.01	1.0	3	1	-4.078036530325377	breast
NMF	snv	5	0.01	1.0	3	2	-4.033264667104655	breast
NMF	snv	5	0.01	1.0	3	3	-4.24253209854658	breast
NMF	snv	5	0.01	1.0	3	4	-4.000651368810308	breast
NMF	sv	5	0.01	1.0	3	0	-3.1774888314676724	breast
NMF	sv	5	0.01	1.0	3	1	-3.1312823568278527	breast
NMF	sv	5	0.01	1.0	3	2	-3.2435893969798384	breast
NMF	sv	5	0.01	1.0	3	3	-3.1121577809521783	breast
NMF	sv	5	0.01	1.0	3	4	-3.2504154153062323	breast
NMF	snv	5	0.01	1.0	4	0	-4.075355364033183	breast
NMF	snv	5	0.01	1.0	4	1	-4.161446758592025	breast
NMF	snv	5	0.01	1.0	4	2	-4.050579397464741	breast
NMF	snv	5	0.01	1.0	4	3	-4.339536687321622	breast
NMF	snv	5	0.01	1.0	4	4	-4.214428170514212	breast
NMF	sv	5	0.01	1.0	4	0	-3.1694743753084755	breast
NMF	sv	5	0.01	1.0	4	1	-3.1556955886220246	breast
NMF	sv	5	0.01	1.0	4	2	-3.2943950320673268	breast
NMF	sv	5	0.01	1.0	4	3	-3.229310493628515	breast
NMF	sv	5	0.01	1.0	4	4	-3.0812639431081736	breast
NMF	snv	5	0.01	1.0	5	0	-4.23523580411577	breast
NMF	snv	5	0.01	1.0	5	1	-4.137566152548711	breast
NMF	snv	5	0.01	1.0	5	2	-4.186742870559958	breast
NMF	snv	5	0.01	1.0	5	3	-3.985398138292625	breast
NMF	snv	5	0.01	1.0	5	4	-4.2240553923839865	breast
NMF	sv	5	0.01	1.0	5	0	-3.1651569793460035	breast
NMF	sv	5	0.01	1.0	5	1	-3.262218686959633	breast
NMF	sv	5	0.01	1.0	5	2	-3.129992443266095	breast
NMF	sv	5	0.01	1.0	5	3	-3.161590705372676	breast
NMF	sv	5	0.01	1.0	5	4	-3.1673276761531493	breast
NMF	snv	5	0.01	1.0	6	0	-4.1885996192830985	breast
NMF	snv	5	0.01	1.0	6	1	-4.115305709550959	breast
NMF	snv	5	0.01	1.0	6	2	-4.394078436881605	breast
NMF	snv	5	0.01	1.0	6	3	-4.132724235090511	breast
NMF	snv	5	0.01	1.0	6	4	-4.059860501840036	breast
NMF	sv	5	0.01	1.0	6	0	-3.177165899586276	breast
NMF	sv	5	0.01	1.0	6	1	-3.1511919718105608	breast
NMF	sv	5	0.01	1.0	6	2	-3.2433207023338637	breast
NMF	sv	5	0.01	1.0	6	3	-3.1463365289221272	breast
NMF	sv	5	0.01	1.0	6	4	-3.1740284772535032	breast
NMF	snv	5	0.01	1.0	7	0	-4.076666843421263	breast
NMF	snv	5	0.01	1.0	7	1	-4.429719339235072	breast
NMF	snv	5	0.01	1.0	7	2	-4.123157225458475	breast
NMF	snv	5	0.01	1.0	7	3	-4.094504306375345	breast
NMF	snv	5	0.01	1.0	7	4	-4.130650501554056	breast
NMF	sv	5	0.01	1.0	7	0	-3.1436025957938414	breast
NMF	sv	5	0.01	1.0	7	1	-3.31896265017818	breast
NMF	sv	5	0.01	1.0	7	2	-3.1364554198476684	breast
NMF	sv	5	0.01	1.0	7	3	-3.249230674799258	breast
NMF	sv	5	0.01	1.0	7	4	-3.1256141329164087	breast
NMF	snv	5	0.01	1.0	8	0	-4.1840742462387945	breast
NMF	snv	5	0.01	1.0	8	1	-4.286746397007819	breast
NMF	snv	5	0.01	1.0	8	2	-4.142748606410287	breast
NMF	snv	5	0.01	1.0	8	3	-4.110613850758728	breast
NMF	snv	5	0.01	1.0	8	4	-4.138666502379127	breast
NMF	sv	5	0.01	1.0	8	0	-3.274621297204513	breast
NMF	sv	5	0.01	1.0	8	1	-3.184216717326325	breast
NMF	sv	5	0.01	1.0	8	2	-3.1831438964216514	breast
NMF	sv	5	0.01	1.0	8	3	-3.21031393070235	breast
NMF	sv	5	0.01	1.0	8	4	-3.083020637402861	breast
NMF	snv	5	0.01	1.0	9	0	-4.274894148227766	breast
NMF	snv	5	0.01	1.0	9	1	-3.8502494293342	breast
NMF	snv	5	0.01	1.0	9	2	-4.105255343988457	breast
NMF	snv	5	0.01	1.0	9	3	-4.295962125181187	breast
NMF	snv	5	0.01	1.0	9	4	-4.445218779984562	breast
NMF	sv	5	0.01	1.0	9	0	-3.2724402407220334	breast
NMF	sv	5	0.01	1.0	9	1	-3.2336099660683524	breast
NMF	sv	5	0.01	1.0	9	2	-3.223975994232648	breast
NMF	sv	5	0.01	1.0	9	3	-3.1802813006320885	breast
NMF	sv	5	0.01	1.0	9	4	-3.0992470106546754	breast
NMF	snv	5	0.05	1.0	0	0	-4.124077424612096	breast
NMF	snv	5	0.05	1.0	0	1	-4.395375677790153	breast
NMF	snv	5	0.05	1.0	0	2	-3.9677342152741217	breast
NMF	snv	5	0.05	1.0	0	3	-4.063708323194533	breast
NMF	snv	5	0.05	1.0	0	4	-3.792478787115914	breast
NMF	sv	5	0.05	1.0	0	0	-3.2295267158031566	breast
NMF	sv	5	0.05	1.0	0	1	-3.1534394655879807	breast
NMF	sv	5	0.05	1.0	0	2	-3.2362227695292574	breast
NMF	sv	5	0.05	1.0	0	3	-3.1662808139264937	breast
NMF	sv	5	0.05	1.0	0	4	-3.1842769122189045	breast
NMF	snv	5	0.05	1.0	1	0	-4.0101688682811485	breast
NMF	snv	5	0.05	1.0	1	1	-3.9635614788680393	breast
NMF	snv	5	0.05	1.0	1	2	-4.1883223210972025	breast
NMF	snv	5	0.05	1.0	1	3	-3.922512179552528	breast
NMF	snv	5	0.05	1.0	1	4	-4.144038205943212	breast
NMF	sv	5	0.05	1.0	1	0	-3.202862571726638	breast
NMF	sv	5	0.05	1.0	1	1	-3.2453544745896035	breast
NMF	sv	5	0.05	1.0	1	2	-3.1864304182378964	breast
NMF	sv	5	0.05	1.0	1	3	-3.1727865845158214	breast
NMF	sv	5	0.05	1.0	1	4	-3.1600361728555586	breast
NMF	snv	5	0.05	1.0	2	0	-3.8772674009286248	breast
NMF	snv	5	0.05	1.0	2	1	-4.12142548520348	breast
NMF	snv	5	0.05	1.0	2	2	-4.116809079576401	breast
NMF	snv	5	0.05	1.0	2	3	-3.9359070028757928	breast
NMF	snv	5	0.05	1.0	2	4	-4.29035847674493	breast
NMF	sv	5	0.05	1.0	2	0	-3.19600675451362	breast
NMF	sv	5	0.05	1.0	2	1	-3.196756657611791	breast
NMF	sv	5	0.05	1.0	2	2	-3.1646642807814853	breast
NMF	sv	5	0.05	1.0	2	3	-3.1900375014393743	breast
NMF	sv	5	0.05	1.0	2	4	-3.158843933295567	breast
NMF	snv	5	0.05	1.0	3	0	-4.188418579767902	breast
NMF	snv	5	0.05	1.0	3	1	-4.042209893129511	breast
NMF	snv	5	0.05	1.0	3	2	-3.990194094078424	breast
NMF	snv	5	0.05	1.0	3	3	-4.155366978141586	breast
NMF	snv	5	0.05	1.0	3	4	-3.955022610069266	breast
NMF	sv	5	0.05	1.0	3	0	-3.1774888314676724	breast
NMF	sv	5	0.05	1.0	3	1	-3.1312823568278527	breast
NMF	sv	5	0.05	1.0	3	2	-3.2435893969798384	breast
NMF	sv	5	0.05	1.0	3	3	-3.1121577809521783	breast
NMF	sv	5	0.05	1.0	3	4	-3.2504154153062323	breast
NMF	snv	5	0.05	1.0	4	0	-3.9786198631233662	breast
NMF	snv	5	0.05	1.0	4	1	-4.051791270712561	breast
NMF	snv	5	0.05	1.0	4	2	-3.9520476422383237	breast
NMF	snv	5	0.05	1.0	4	3	-4.251958840647287	breast
NMF	snv	5	0.05	1.0	4	4	-4.1073376158256885	breast
NMF	sv	5	0.05	1.0	4	0	-3.1694743753084755	breast
NMF	sv	5	0.05	1.0	4	1	-3.1556955886220246	breast
NMF	sv	5	0.05	1.0	4	2	-3.2943950320673268	breast
NMF	sv	5	0.05	1.0	4	3	-3.229310493628515	breast
NMF	sv	5	0.05	1.0	4	4	-3.0812639431081736	breast
NMF	snv	5	0.05	1.0	5	0	-4.147225048152956	breast
NMF	snv	5	0.05	1.0	5	1	-3.980794643060953	breast
NMF	snv	5	0.05	1.0	5	2	-4.082169126397492	breast
NMF	snv	5	0.05	1.0	5	3	-3.9304465659906787	breast
NMF	snv	5	0.05	1.0	5	4	-4.059108559714863	breast
NMF	sv	5	0.05	1.0	5	0	-3.1651569793460035	breast
NMF	sv	5	0.05	1.0	5	1	-3.262218686959633	breast
NMF	sv	5	0.05	1.0	5	2	-3.129992443266095	breast
NMF	sv	5	0.05	1.0	5	3	-3.161590705372676	breast
NMF	sv	5	0.05	1.0	5	4	-3.1673276761531493	breast
NMF	snv	5	0.05	1.0	6	0	-4.079780568146998	breast
NMF	snv	5	0.05	1.0	6	1	-4.073761884684795	breast
NMF	snv	5	0.05	1.0	6	2	-4.2148676425546165	breast
NMF	snv	5	0.05	1.0	6	3	-4.035040337651264	breast
NMF	snv	5	0.05	1.0	6	4	-3.8923685998546964	breast
NMF	sv	5	0.05	1.0	6	0	-3.177165899586276	breast
NMF	sv	5	0.05	1.0	6	1	-3.1511919718105608	breast
NMF	sv	5	0.05	1.0	6	2	-3.2433207023338637	breast
NMF	sv	5	0.05	1.0	6	3	-3.1463365289221272	breast
NMF	sv	5	0.05	1.0	6	4	-3.1740284772535032	breast
NMF	snv	5	0.05	1.0	7	0	-3.911278119352353	breast
NMF	snv	5	0.05	1.0	7	1	-4.302042785092371	breast
NMF	snv	5	0.05	1.0	7	2	-4.056582162476008	breast
NMF	snv	5	0.05	1.0	7	3	-3.989163861083739	breast
NMF	snv	5	0.05	1.0	7	4	-4.028420641330017	breast
NMF	sv	5	0.05	1.0	7	0	-3.1436025957938414	breast
NMF	sv	5	0.05	1.0	7	1	-3.31896265017818	breast
NMF	sv	5	0.05	1.0	7	2	-3.1364554198476684	breast
NMF	sv	5	0.05	1.0	7	3	-3.249230674799258	breast
NMF	sv	5	0.05	1.0	7	4	-3.1256141329164087	breast
NMF	snv	5	0.05	1.0	8	0	-4.101042368136172	breast
NMF	snv	5	0.05	1.0	8	1	-4.234651481415941	breast
NMF	snv	5	0.05	1.0	8	2	-4.025718039440903	breast
NMF	snv	5	0.05	1.0	8	3	-3.986627175288837	breast
NMF	snv	5	0.05	1.0	8	4	-3.994351135081808	breast
NMF	sv	5	0.05	1.0	8	0	-3.274621297204513	breast
NMF	sv	5	0.05	1.0	8	1	-3.184216717326325	breast
NMF	sv	5	0.05	1.0	8	2	-3.1831438964216514	breast
NMF	sv	5	0.05	1.0	8	3	-3.21031393070235	breast
NMF	sv	5	0.05	1.0	8	4	-3.083020637402861	breast
NMF	snv	5	0.05	1.0	9	0	-4.110919470931047	breast
NMF	snv	5	0.05	1.0	9	1	-3.7872615351688634	breast
NMF	snv	5	0.05	1.0	9	2	-4.0623366484965935	breast
NMF	snv	5	0.05	1.0	9	3	-4.072449177354256	breast
NMF	snv	5	0.05	1.0	9	4	-4.25977458522036	breast
NMF	sv	5	0.05	1.0	9	0	-3.2724402407220334	breast
NMF	sv	5	0.05	1.0	9	1	-3.2336099660683524	breast
NMF	sv	5	0.05	1.0	9	2	-3.223975994232648	breast
NMF	sv	5	0.05	1.0	9	3	-3.1802813006320885	breast
NMF	sv	5	0.05	1.0	9	4	-3.0992470106546754	breast
NMF	snv	5	0.1	1.0	0	0	-4.168388321860537	breast
NMF	snv	5	0.1	1.0	0	1	-4.375050451697796	breast
NMF	snv	5	0.1	1.0	0	2	-3.970556221605509	breast
NMF	snv	5	0.1	1.0	0	3	-4.061139189143262	breast
NMF	snv	5	0.1	1.0	0	4	-3.775367764707045	breast
NMF	sv	5	0.1	1.0	0	0	-3.2295267158031566	breast
NMF	sv	5	0.1	1.0	0	1	-3.1534394655879807	breast
NMF	sv	5	0.1	1.0	0	2	-3.2362227695292574	breast
NMF	sv	5	0.1	1.0	0	3	-3.1662808139264937	breast
NMF	sv	5	0.1	1.0	0	4	-3.1842769122189045	breast
NMF	snv	5	0.1	1.0	1	0	-4.016827056704848	breast
NMF	snv	5	0.1	1.0	1	1	-3.9639096892340917	breast
NMF	snv	5	0.1	1.0	1	2	-4.194774662879694	breast
NMF	snv	5	0.1	1.0	1	3	-3.9171638030345055	breast
NMF	snv	5	0.1	1.0	1	4	-4.125663079935977	breast
NMF	sv	5	0.1	1.0	1	0	-3.202862571726638	breast
NMF	sv	5	0.1	1.0	1	1	-3.2453544745896035	breast
NMF	sv	5	0.1	1.0	1	2	-3.1864304182378964	breast
NMF	sv	5	0.1	1.0	1	3	-3.1727865845158214	breast
NMF	sv	5	0.1	1.0	1	4	-3.1600361728555586	breast
NMF	snv	5	0.1	1.0	2	0	-3.865748412696355	breast
NMF	snv	5	0.1	1.0	2	1	-4.120272620253485	breast
NMF	snv	5	0.1	1.0	2	2	-4.105403341410818	breast
NMF	snv	5	0.1	1.0	2	3	-3.895224195609209	breast
NMF	snv	5	0.1	1.0	2	4	-4.289958687916093	breast
NMF	sv	5	0.1	1.0	2	0	-3.19600675451362	breast
NMF	sv	5	0.1	1.0	2	1	-3.196756657611791	breast
NMF	sv	5	0.1	1.0	2	2	-3.1646642807814853	breast
NMF	sv	5	0.1	1.0	2	3	-3.1900375014393743	breast
NMF	sv	5	0.1	1.0	2	4	-3.158843933295567	breast
NMF	snv	5	0.1	1.0	3	0	-4.194056920236885	breast
NMF	snv	5	0.1	1.0	3	1	-4.042739497461478	breast
NMF	snv	5	0.1	1.0	3	2	-3.9743155137260975	breast
NMF	snv	5	0.1	1.0	3	3	-4.132924692930273	breast
NMF	snv	5	0.1	1.0	3	4	-3.9555903087311095	breast
NMF	sv	5	0.1	1.0	3	0	-3.1774888314676724	breast
NMF	sv	5	0.1	1.0	3	1	-3.1312823568278527	breast
NMF	sv	5	0.1	1.0	3	2	-3.2435893969798384	breast
NMF	sv	5	0.1	1.0	3	3	-3.1121577809521783	breast
NMF	sv	5	0.1	1.0	3	4	-3.2504154153062323	breast
NMF	snv	5	0.1	1.0	4	0	-3.989051866530039	breast
NMF	snv	5	0.1	1.0	4	1	-4.046944027868377	breast
NMF	snv	5	0.1	1.0	4	2	-3.9432071055163616	breast
NMF	snv	5	0.1	1.0	4	3	-4.248774199232299	breast
NMF	snv	5	0.1	1.0	4	4	-4.100686685064262	breast
NMF	sv	5	0.1	1.0	4	0	-3.1694743753084755	breast
NMF	sv	5	0.1	1.0	4	1	-3.1556955886220246	breast
NMF	sv	5	0.1	1.0	4	2	-3.2943950320673268	breast
NMF	sv	5	0.1	1.0	4	3	-3.229310493628515	breast
NMF	sv	5	0.1	1.0	4	4	-3.0812639431081736	breast
NMF	snv	5	0.1	1.0	5	0	-4.138986581097024	breast
NMF	snv	5	0.1	1.0	5	1	-3.975930846934056	breast
NMF	snv	5	0.1	1.0	5	2	-4.123303495084161	breast
NMF	snv	5	0.1	1.0	5	3	-3.9084710880090334	breast
NMF	snv	5	0.1	1.0	5	4	-4.114997375189984	breast
NMF	sv	5	0.1	1.0	5	0	-3.1651569793460035	breast
NMF	sv	5	0.1	1.0	5	1	-3.262218686959633	breast
NMF	sv	5	0.1	1.0	5	2	-3.129992443266095	breast
NMF	sv	5	0.1	1.0	5	3	-3.161590705372676	breast
NMF	sv	5	0.1	1.0	5	4	-3.1673276761531493	breast
NMF	snv	5	0.1	1.0	6	0	-4.083540044993338	breast
NMF	snv	5	0.1	1.0	6	1	-4.111684627389471	breast
NMF	snv	5	0.1	1.0	6	2	-4.198792147286127	breast
NMF	snv	5	0.1	1.0	6	3	-4.036402599714507	breast
NMF	snv	5	0.1	1.0	6	4	-3.9007048779575246	breast
NMF	sv	5	0.1	1.0	6	0	-3.177165899586276	breast
NMF	sv	5	0.1	1.0	6	1	-3.1511919718105608	breast
NMF	sv	5	0.1	1.0	6	2	-3.2433207023338637	breast
NMF	sv	5	0.1	1.0	6	3	-3.1463365289221272	breast
NMF	sv	5	0.1	1.0	6	4	-3.1740284772535032	breast
NMF	snv	5	0.1	1.0	7	0	-3.930307310523803	breast
NMF	snv	5	0.1	1.0	7	1	-4.287341642826639	breast
NMF	snv	5	0.1	1.0	7	2	-4.057656000465015	breast
NMF	snv	5	0.1	1.0	7	3	-3.968735405203867	breast
NMF	snv	5	0.1	1.0	7	4	-4.04498245354712	breast
NMF	sv	5	0.1	1.0	7	0	-3.1436025957938414	breast
NMF	sv	5	0.1	1.0	7	1	-3.31896265017818	breast
NMF	sv	5	0.1	1.0	7	2	-3.1364554198476684	breast
NMF	sv	5	0.1	1.0	7	3	-3.249230674799258	breast
NMF	sv	5	0.1	1.0	7	4	-3.1256141329164087	breast
NMF	snv	5	0.1	1.0	8	0	-4.074192745632596	breast
NMF	snv	5	0.1	1.0	8	1	-4.2310165187720195	breast
NMF	snv	5	0.1	1.0	8	2	-4.0076783665808255	breast
NMF	snv	5	0.1	1.0	8	3	-3.968062116316763	breast
NMF	snv	5	0.1	1.0	8	4	-3.9800684139896143	breast
NMF	sv	5	0.1	1.0	8	0	-3.274621297204513	breast
NMF	sv	5	0.1	1.0	8	1	-3.184216717326325	breast
NMF	sv	5	0.1	1.0	8	2	-3.1831438964216514	breast
NMF	sv	5	0.1	1.0	8	3	-3.21031393070235	breast
NMF	sv	5	0.1	1.0	8	4	-3.083020637402861	breast
NMF	snv	5	0.1	1.0	9	0	-4.0851133453570405	breast
NMF	snv	5	0.1	1.0	9	1	-3.7886494911621194	breast
NMF	snv	5	0.1	1.0	9	2	-4.053249093277313	breast
NMF	snv	5	0.1	1.0	9	3	-4.059378919982152	breast
NMF	snv	5	0.1	1.0	9	4	-4.2932606808930025	breast
NMF	sv	5	0.1	1.0	9	0	-3.2724402407220334	breast
NMF	sv	5	0.1	1.0	9	1	-3.2336099660683524	breast
NMF	sv	5	0.1	1.0	9	2	-3.223975994232648	breast
NMF	sv	5	0.1	1.0	9	3	-3.1802813006320885	breast
NMF	sv	5	0.1	1.0	9	4	-3.0992470106546754	breast
NMF	snv	5	1.0	0.1	0	0	-4.1505414408652985	breast
NMF	snv	5	1.0	0.1	0	1	-4.362420613215374	breast
NMF	snv	5	1.0	0.1	0	2	-3.928981029776797	breast
NMF	snv	5	1.0	0.1	0	3	-4.065438157054614	breast
NMF	snv	5	1.0	0.1	0	4	-3.758587498493893	breast
NMF	sv	5	1.0	0.1	0	0	-3.604672060651749	breast
NMF	sv	5	1.0	0.1	0	1	-3.4607408838623237	breast
NMF	sv	5	1.0	0.1	0	2	-3.5096818761410327	breast
NMF	sv	5	1.0	0.1	0	3	-3.6871162414165664	breast
NMF	sv	5	1.0	0.1	0	4	-3.839570067742471	breast
NMF	snv	5	1.0	0.1	1	0	-4.015156770721491	breast
NMF	snv	5	1.0	0.1	1	1	-3.9668001029071154	breast
NMF	snv	5	1.0	0.1	1	2	-4.2357161396424425	breast
NMF	snv	5	1.0	0.1	1	3	-3.909666595261616	breast
NMF	snv	5	1.0	0.1	1	4	-4.12171094017447	breast
NMF	sv	5	1.0	0.1	1	0	-3.890313472766199	breast
NMF	sv	5	1.0	0.1	1	1	-3.831777271023507	breast
NMF	sv	5	1.0	0.1	1	2	-3.3711316665886493	breast
NMF	sv	5	1.0	0.1	1	3	-3.603310001068881	breast
NMF	sv	5	1.0	0.1	1	4	-3.562444412257917	breast
NMF	snv	5	1.0	0.1	2	0	-3.8662642025345564	breast
NMF	snv	5	1.0	0.1	2	1	-4.11499533698057	breast
NMF	snv	5	1.0	0.1	2	2	-4.096209937733072	breast
NMF	snv	5	1.0	0.1	2	3	-3.8793812184146383	breast
NMF	snv	5	1.0	0.1	2	4	-4.28819825028512	breast
NMF	sv	5	1.0	0.1	2	0	-3.509489161113024	breast
NMF	sv	5	1.0	0.1	2	1	-3.7321563657008414	breast
NMF	sv	5	1.0	0.1	2	2	-4.15307536537766	breast
NMF	sv	5	1.0	0.1	2	3	-3.633824905926665	breast
NMF	sv	5	1.0	0.1	2	4	-3.791371250122897	breast
NMF	snv	5	1.0	0.1	3	0	-4.175261065185709	breast
NMF	snv	5	1.0	0.1	3	1	-4.035517372513016	breast
NMF	snv	5	1.0	0.1	3	2	-3.9564142673240235	breast
NMF	snv	5	1.0	0.1	3	3	-4.132074868387576	breast
NMF	snv	5	1.0	0.1	3	4	-3.9418578320521673	breast
NMF	sv	5	1.0	0.1	3	0	-3.8238270890220063	breast
NMF	sv	5	1.0	0.1	3	1	-3.749536512604804	breast
NMF	sv	5	1.0	0.1	3	2	-3.859132943789663	breast
NMF	sv	5	1.0	0.1	3	3	-3.6990318607016937	breast
NMF	sv	5	1.0	0.1	3	4	-3.689470827350865	breast
NMF	snv	5	1.0	0.1	4	0	-3.9756132487578415	breast
NMF	snv	5	1.0	0.1	4	1	-4.045579889728703	breast
NMF	snv	5	1.0	0.1	4	2	-3.9277123648820527	breast
NMF	snv	5	1.0	0.1	4	3	-4.238719454816458	breast
NMF	snv	5	1.0	0.1	4	4	-4.082093623798568	breast
NMF	sv	5	1.0	0.1	4	0	-3.8815720130115774	breast
NMF	sv	5	1.0	0.1	4	1	-3.678179251396176	breast
NMF	sv	5	1.0	0.1	4	2	-3.773111034307822	breast
NMF	sv	5	1.0	0.1	4	3	-3.7906451132488894	breast
NMF	sv	5	1.0	0.1	4	4	-3.5168076271641286	breast
NMF	snv	5	1.0	0.1	5	0	-4.144530249451429	breast
NMF	snv	5	1.0	0.1	5	1	-3.971044921126563	breast
NMF	snv	5	1.0	0.1	5	2	-4.100905333439406	breast
NMF	snv	5	1.0	0.1	5	3	-3.8654165610084656	breast
NMF	snv	5	1.0	0.1	5	4	-4.094732169098228	breast
NMF	sv	5	1.0	0.1	5	0	-3.610187097765109	breast
NMF	sv	5	1.0	0.1	5	1	-3.7963630285764296	breast
NMF	sv	5	1.0	0.1	5	2	-4.287029146586269	breast
NMF	sv	5	1.0	0.1	5	3	-3.8212212543013435	breast
NMF	sv	5	1.0	0.1	5	4	-4.335717344256492	breast
NMF	snv	5	1.0	0.1	6	0	-4.073452353769548	breast
NMF	snv	5	1.0	0.1	6	1	-4.102428568627682	breast
NMF	snv	5	1.0	0.1	6	2	-4.186521031095801	breast
NMF	snv	5	1.0	0.1	6	3	-4.028035017299649	breast
NMF	snv	5	1.0	0.1	6	4	-3.9076179813949183	breast
NMF	sv	5	1.0	0.1	6	0	-3.8760451274566665	breast
NMF	sv	5	1.0	0.1	6	1	-3.6229628229845314	breast
NMF	sv	5	1.0	0.1	6	2	-3.997739482530787	breast
NMF	sv	5	1.0	0.1	6	3	-3.5437775495717823	breast
NMF	sv	5	1.0	0.1	6	4	-3.602991582740533	breast
NMF	snv	5	1.0	0.1	7	0	-3.910195941696989	breast
NMF	snv	5	1.0	0.1	7	1	-4.268328098673143	breast
NMF	snv	5	1.0	0.1	7	2	-4.057382913042844	breast
NMF	snv	5	1.0	0.1	7	3	-3.949564750430617	breast
NMF	snv	5	1.0	0.1	7	4	-4.038922204151817	breast
NMF	sv	5	1.0	0.1	7	0	-3.891964858295895	breast
NMF	sv	5	1.0	0.1	7	1	-3.808513357324663	breast
NMF	sv	5	1.0	0.1	7	2	-3.5715204486008365	breast
NMF	sv	5	1.0	0.1	7	3	-4.124993659093209	breast
NMF	sv	5	1.0	0.1	7	4	-3.585000404455373	breast
NMF	snv	5	1.0	0.1	8	0	-4.069593876576405	breast
NMF	snv	5	1.0	0.1	8	1	-4.219111946510392	breast
NMF	snv	5	1.0	0.1	8	2	-4.008227495768371	breast
NMF	snv	5	1.0	0.1	8	3	-3.970317687593449	breast
NMF	snv	5	1.0	0.1	8	4	-3.9666404733411063	breast
NMF	sv	5	1.0	0.1	8	0	-3.6734041323245337	breast
NMF	sv	5	1.0	0.1	8	1	-3.71892431678754	breast
NMF	sv	5	1.0	0.1	8	2	-3.626929034157636	breast
NMF	sv	5	1.0	0.1	8	3	-3.768402479956889	breast
NMF	sv	5	1.0	0.1	8	4	-3.807233884883774	breast
NMF	snv	5	1.0	0.1	9	0	-4.075394134996201	breast
NMF	snv	5	1.0	0.1	9	1	-3.779022257332649	breast
NMF	snv	5	1.0	0.1	9	2	-4.0516683360880785	breast
NMF	snv	5	1.0	0.1	9	3	-4.055936473724556	breast
NMF	snv	5	1.0	0.1	9	4	-4.283109776526832	breast
NMF	sv	5	1.0	0.1	9	0	-3.696484419204556	breast
NMF	sv	5	1.0	0.1	9	1	-3.478157513125152	breast
NMF	sv	5	1.0	0.1	9	2	-3.754752960047509	breast
NMF	sv	5	1.0	0.1	9	3	-3.9629490384049912	breast
NMF	sv	5	1.0	0.1	9	4	-3.849003072856069	breast
NMF	snv	5	1.0	0.15	0	0	-4.1505414408652985	breast
NMF	snv	5	1.0	0.15	0	1	-4.362420613215374	breast
NMF	snv	5	1.0	0.15	0	2	-3.928981029776797	breast
NMF	snv	5	1.0	0.15	0	3	-4.065438157054614	breast
NMF	snv	5	1.0	0.15	0	4	-3.758587498493893	breast
NMF	sv	5	1.0	0.15	0	0	-3.387041944615884	breast
NMF	sv	5	1.0	0.15	0	1	-3.2619038467803567	breast
NMF	sv	5	1.0	0.15	0	2	-3.3346610738907203	breast
NMF	sv	5	1.0	0.15	0	3	-3.4616259926920847	breast
NMF	sv	5	1.0	0.15	0	4	-3.5023772729933182	breast
NMF	snv	5	1.0	0.15	1	0	-4.015156770721491	breast
NMF	snv	5	1.0	0.15	1	1	-3.9668001029071154	breast
NMF	snv	5	1.0	0.15	1	2	-4.2357161396424425	breast
NMF	snv	5	1.0	0.15	1	3	-3.909666595261616	breast
NMF	snv	5	1.0	0.15	1	4	-4.12171094017447	breast
NMF	sv	5	1.0	0.15	1	0	-3.402791232957597	breast
NMF	sv	5	1.0	0.15	1	1	-3.686327010926201	breast
NMF	sv	5	1.0	0.15	1	2	-3.3931750621315517	breast
NMF	sv	5	1.0	0.15	1	3	-3.5995606353157976	breast
NMF	sv	5	1.0	0.15	1	4	-3.5345021049553806	breast
NMF	snv	5	1.0	0.15	2	0	-3.8662642025345564	breast
NMF	snv	5	1.0	0.15	2	1	-4.11499533698057	breast
NMF	snv	5	1.0	0.15	2	2	-4.096209937733072	breast
NMF	snv	5	1.0	0.15	2	3	-3.8793812184146383	breast
NMF	snv	5	1.0	0.15	2	4	-4.28819825028512	breast
NMF	sv	5	1.0	0.15	2	0	-3.3739510113168216	breast
NMF	sv	5	1.0	0.15	2	1	-3.6128136469101633	breast
NMF	sv	5	1.0	0.15	2	2	-3.448761981871701	breast
NMF	sv	5	1.0	0.15	2	3	-3.5355769268880683	breast
NMF	sv	5	1.0	0.15	2	4	-3.5184903108884584	breast
NMF	snv	5	1.0	0.15	3	0	-4.175261065185709	breast
NMF	snv	5	1.0	0.15	3	1	-4.035517372513016	breast
NMF	snv	5	1.0	0.15	3	2	-3.9564142673240235	breast
NMF	snv	5	1.0	0.15	3	3	-4.132074868387576	breast
NMF	snv	5	1.0	0.15	3	4	-3.9418578320521673	breast
NMF	sv	5	1.0	0.15	3	0	-3.3332002975708286	breast
NMF	sv	5	1.0	0.15	3	1	-3.579964299938473	breast
NMF	sv	5	1.0	0.15	3	2	-3.533843414802863	breast
NMF	sv	5	1.0	0.15	3	3	-3.5281523506111228	breast
NMF	sv	5	1.0	0.15	3	4	-3.4331470633847387	breast
NMF	snv	5	1.0	0.15	4	0	-3.9756132487578415	breast
NMF	snv	5	1.0	0.15	4	1	-4.045579889728703	breast
NMF	snv	5	1.0	0.15	4	2	-3.9277123648820527	breast
NMF	snv	5	1.0	0.15	4	3	-4.238719454816458	breast
NMF	snv	5	1.0	0.15	4	4	-4.082093623798568	breast
NMF	sv	5	1.0	0.15	4	0	-3.474915504305802	breast
NMF	sv	5	1.0	0.15	4	1	-3.4847550872475965	breast
NMF	sv	5	1.0	0.15	4	2	-3.5078065272034125	breast
NMF	sv	5	1.0	0.15	4	3	-3.51123927997014	breast
NMF	sv	5	1.0	0.15	4	4	-3.440883538803793	breast
NMF	snv	5	1.0	0.15	5	0	-4.144530249451429	breast
NMF	snv	5	1.0	0.15	5	1	-3.971044921126563	breast
NMF	snv	5	1.0	0.15	5	2	-4.100905333439406	breast
NMF	snv	5	1.0	0.15	5	3	-3.8654165610084656	breast
NMF	snv	5	1.0	0.15	5	4	-4.094732169098228	breast
NMF	sv	5	1.0	0.15	5	0	-3.469329156775129	breast
NMF	sv	5	1.0	0.15	5	1	-3.724932156263282	breast
NMF	sv	5	1.0	0.15	5	2	-3.5114051673790785	breast
NMF	sv	5	1.0	0.15	5	3	-3.4656175553762285	breast
NMF	sv	5	1.0	0.15	5	4	-3.5889024799578544	breast
NMF	snv	5	1.0	0.15	6	0	-4.073452353769548	breast
NMF	snv	5	1.0	0.15	6	1	-4.102428568627682	breast
NMF	snv	5	1.0	0.15	6	2	-4.186521031095801	breast
NMF	snv	5	1.0	0.15	6	3	-4.028035017299649	breast
NMF	snv	5	1.0	0.15	6	4	-3.9076179813949183	breast
NMF	sv	5	1.0	0.15	6	0	-3.474931884589301	breast
NMF	sv	5	1.0	0.15	6	1	-3.4265663705568605	breast
NMF	sv	5	1.0	0.15	6	2	-3.772049442203812	breast
NMF	sv	5	1.0	0.15	6	3	-3.481708698431135	breast
NMF	sv	5	1.0	0.15	6	4	-3.4068266058242567	breast
NMF	snv	5	1.0	0.15	7	0	-3.910195941696989	breast
NMF	snv	5	1.0	0.15	7	1	-4.268328098673143	breast
NMF	snv	5	1.0	0.15	7	2	-4.057382913042844	breast
NMF	snv	5	1.0	0.15	7	3	-3.949564750430617	breast
NMF	snv	5	1.0	0.15	7	4	-4.038922204151817	breast
NMF	sv	5	1.0	0.15	7	0	-3.5491443475308766	breast
NMF	sv	5	1.0	0.15	7	1	-3.5044087131784005	breast
NMF	sv	5	1.0	0.15	7	2	-3.576108916914924	breast
NMF	sv	5	1.0	0.15	7	3	-3.8405159858561695	breast
NMF	sv	5	1.0	0.15	7	4	-3.2636885933078665	breast
NMF	snv	5	1.0	0.15	8	0	-4.069593876576405	breast
NMF	snv	5	1.0	0.15	8	1	-4.219111946510392	breast
NMF	snv	5	1.0	0.15	8	2	-4.008227495768371	breast
NMF	snv	5	1.0	0.15	8	3	-3.970317687593449	breast
NMF	snv	5	1.0	0.15	8	4	-3.9666404733411063	breast
NMF	sv	5	1.0	0.15	8	0	-3.5051759049057227	breast
NMF	sv	5	1.0	0.15	8	1	-3.410909382614576	breast
NMF	sv	5	1.0	0.15	8	2	-3.4951066532677526	breast
NMF	sv	5	1.0	0.15	8	3	-3.605054639716127	breast
NMF	sv	5	1.0	0.15	8	4	-3.4135213173398684	breast
NMF	snv	5	1.0	0.15	9	0	-4.075394134996201	breast
NMF	snv	5	1.0	0.15	9	1	-3.779022257332649	breast
NMF	snv	5	1.0	0.15	9	2	-4.0516683360880785	breast
NMF	snv	5	1.0	0.15	9	3	-4.055936473724556	breast
NMF	snv	5	1.0	0.15	9	4	-4.283109776526832	breast
NMF	sv	5	1.0	0.15	9	0	-3.6324771124527726	breast
NMF	sv	5	1.0	0.15	9	1	-3.547254366190141	breast
NMF	sv	5	1.0	0.15	9	2	-3.8107425751543063	breast
NMF	sv	5	1.0	0.15	9	3	-3.63622362493588	breast
NMF	sv	5	1.0	0.15	9	4	-3.690419598864185	breast
NMF	snv	5	1.0	0.2	0	0	-4.1505414408652985	breast
NMF	snv	5	1.0	0.2	0	1	-4.362420613215374	breast
NMF	snv	5	1.0	0.2	0	2	-3.928981029776797	breast
NMF	snv	5	1.0	0.2	0	3	-4.065438157054614	breast
NMF	snv	5	1.0	0.2	0	4	-3.758587498493893	breast
NMF	sv	5	1.0	0.2	0	0	-3.4738438584840727	breast
NMF	sv	5	1.0	0.2	0	1	-3.3305044380725737	breast
NMF	sv	5	1.0	0.2	0	2	-3.3207948053624916	breast
NMF	sv	5	1.0	0.2	0	3	-3.2609745832754693	breast
NMF	sv	5	1.0	0.2	0	4	-3.3468138039832573	breast
NMF	snv	5	1.0	0.2	1	0	-4.015156770721491	breast
NMF	snv	5	1.0	0.2	1	1	-3.9668001029071154	breast
NMF	snv	5	1.0	0.2	1	2	-4.2357161396424425	breast
NMF	snv	5	1.0	0.2	1	3	-3.909666595261616	breast
NMF	snv	5	1.0	0.2	1	4	-4.12171094017447	breast
NMF	sv	5	1.0	0.2	1	0	-3.348260438129994	breast
NMF	sv	5	1.0	0.2	1	1	-3.5415346242803847	breast
NMF	sv	5	1.0	0.2	1	2	-3.338062248493483	breast
NMF	sv	5	1.0	0.2	1	3	-3.483582548054017	breast
NMF	sv	5	1.0	0.2	1	4	-3.4640760987331634	breast
NMF	snv	5	1.0	0.2	2	0	-3.8662642025345564	breast
NMF	snv	5	1.0	0.2	2	1	-4.11499533698057	breast
NMF	snv	5	1.0	0.2	2	2	-4.096209937733072	breast
NMF	snv	5	1.0	0.2	2	3	-3.8793812184146383	breast
NMF	snv	5	1.0	0.2	2	4	-4.28819825028512	breast
NMF	sv	5	1.0	0.2	2	0	-3.399965669123328	breast
NMF	sv	5	1.0	0.2	2	1	-3.5907148590919853	breast
NMF	sv	5	1.0	0.2	2	2	-3.2958041152026385	breast
NMF	sv	5	1.0	0.2	2	3	-3.488787214434343	breast
NMF	sv	5	1.0	0.2	2	4	-3.2495670301861663	breast
NMF	snv	5	1.0	0.2	3	0	-4.175261065185709	breast
NMF	snv	5	1.0	0.2	3	1	-4.035517372513016	breast
NMF	snv	5	1.0	0.2	3	2	-3.9564142673240235	breast
NMF	snv	5	1.0	0.2	3	3	-4.132074868387576	breast
NMF	snv	5	1.0	0.2	3	4	-3.9418578320521673	breast
NMF	sv	5	1.0	0.2	3	0	-3.291096834555939	breast
NMF	sv	5	1.0	0.2	3	1	-3.415576914373183	breast
NMF	sv	5	1.0	0.2	3	2	-3.4836472483113368	breast
NMF	sv	5	1.0	0.2	3	3	-3.3994257757944064	breast
NMF	sv	5	1.0	0.2	3	4	-3.4133125633716963	breast
NMF	snv	5	1.0	0.2	4	0	-3.9756132487578415	breast
NMF	snv	5	1.0	0.2	4	1	-4.045579889728703	breast
NMF	snv	5	1.0	0.2	4	2	-3.9277123648820527	breast
NMF	snv	5	1.0	0.2	4	3	-4.238719454816458	breast
NMF	snv	5	1.0	0.2	4	4	-4.082093623798568	breast
NMF	sv	5	1.0	0.2	4	0	-3.3868172114499493	breast
NMF	sv	5	1.0	0.2	4	1	-3.404011748378973	breast
NMF	sv	5	1.0	0.2	4	2	-3.3928399565403637	breast
NMF	sv	5	1.0	0.2	4	3	-3.3847759411873883	breast
NMF	sv	5	1.0	0.2	4	4	-3.2873474775610485	breast
NMF	snv	5	1.0	0.2	5	0	-4.144530249451429	breast
NMF	snv	5	1.0	0.2	5	1	-3.971044921126563	breast
NMF	snv	5	1.0	0.2	5	2	-4.100905333439406	breast
NMF	snv	5	1.0	0.2	5	3	-3.8654165610084656	breast
NMF	snv	5	1.0	0.2	5	4	-4.094732169098228	breast
NMF	sv	5	1.0	0.2	5	0	-3.330324018762405	breast
NMF	sv	5	1.0	0.2	5	1	-3.4490752444937365	breast
NMF	sv	5	1.0	0.2	5	2	-3.3598848584824146	breast
NMF	sv	5	1.0	0.2	5	3	-3.3835074032760777	breast
NMF	sv	5	1.0	0.2	5	4	-3.431449070380189	breast
NMF	snv	5	1.0	0.2	6	0	-4.073452353769548	breast
NMF	snv	5	1.0	0.2	6	1	-4.102428568627682	breast
NMF	snv	5	1.0	0.2	6	2	-4.186521031095801	breast
NMF	snv	5	1.0	0.2	6	3	-4.028035017299649	breast
NMF	snv	5	1.0	0.2	6	4	-3.9076179813949183	breast
NMF	sv	5	1.0	0.2	6	0	-3.36368670092626	breast
NMF	sv	5	1.0	0.2	6	1	-3.3323648818051086	breast
NMF	sv	5	1.0	0.2	6	2	-3.679785475582722	breast
NMF	sv	5	1.0	0.2	6	3	-3.2891398973495987	breast
NMF	sv	5	1.0	0.2	6	4	-3.293175583114756	breast
NMF	snv	5	1.0	0.2	7	0	-3.910195941696989	breast
NMF	snv	5	1.0	0.2	7	1	-4.268328098673143	breast
NMF	snv	5	1.0	0.2	7	2	-4.057382913042844	breast
NMF	snv	5	1.0	0.2	7	3	-3.949564750430617	breast
NMF	snv	5	1.0	0.2	7	4	-4.038922204151817	breast
NMF	sv	5	1.0	0.2	7	0	-3.329279637720305	breast
NMF	sv	5	1.0	0.2	7	1	-3.389891875449444	breast
NMF	sv	5	1.0	0.2	7	2	-3.4272495361350384	breast
NMF	sv	5	1.0	0.2	7	3	-3.5757106223409965	breast
NMF	sv	5	1.0	0.2	7	4	-3.394355125823301	breast
NMF	snv	5	1.0	0.2	8	0	-4.069593876576405	breast
NMF	snv	5	1.0	0.2	8	1	-4.219111946510392	breast
NMF	snv	5	1.0	0.2	8	2	-4.008227495768371	breast
NMF	snv	5	1.0	0.2	8	3	-3.970317687593449	breast
NMF	snv	5	1.0	0.2	8	4	-3.9666404733411063	breast
NMF	sv	5	1.0	0.2	8	0	-3.3564577563314515	breast
NMF	sv	5	1.0	0.2	8	1	-3.284663383819112	breast
NMF	sv	5	1.0	0.2	8	2	-3.4010967426510765	breast
NMF	sv	5	1.0	0.2	8	3	-3.454518522785316	breast
NMF	sv	5	1.0	0.2	8	4	-3.2902291564092385	breast
NMF	snv	5	1.0	0.2	9	0	-4.075394134996201	breast
NMF	snv	5	1.0	0.2	9	1	-3.779022257332649	breast
NMF	snv	5	1.0	0.2	9	2	-4.0516683360880785	breast
NMF	snv	5	1.0	0.2	9	3	-4.055936473724556	breast
NMF	snv	5	1.0	0.2	9	4	-4.283109776526832	breast
NMF	sv	5	1.0	0.2	9	0	-3.3642215466631167	breast
NMF	sv	5	1.0	0.2	9	1	-3.4478376886555053	breast
NMF	sv	5	1.0	0.2	9	2	-3.4878808312152723	breast
NMF	sv	5	1.0	0.2	9	3	-3.43782632907019	breast
NMF	sv	5	1.0	0.2	9	4	-3.4663089999775885	breast
NMF-NORM	snv	5	1.0	1.0	0	0	-4.1262386098744015	breast
NMF-NORM	snv	5	1.0	1.0	0	1	-4.324884996249389	breast
NMF-NORM	snv	5	1.0	1.0	0	2	-3.9808914068542895	breast
NMF-NORM	snv	5	1.0	1.0	0	3	-4.025101833932978	breast
NMF-NORM	snv	5	1.0	1.0	0	4	-3.771851929948805	breast
NMF-NORM	sv	5	1.0	1.0	0	0	-3.3060157034573248	breast
NMF-NORM	sv	5	1.0	1.0	0	1	-3.18706103547562	breast
NMF-NORM	sv	5	1.0	1.0	0	2	-3.182024370088828	breast
NMF-NORM	sv	5	1.0	1.0	0	3	-3.2304404297412233	breast
NMF-NORM	sv	5	1.0	1.0	0	4	-3.2824336951259636	breast
NMF-NORM	snv	5	1.0	1.0	1	0	-3.9911993359169307	breast
NMF-NORM	snv	5	1.0	1.0	1	1	-3.9844085885708997	breast
NMF-NORM	snv	5	1.0	1.0	1	2	-4.181126974805319	breast
NMF-NORM	snv	5	1.0	1.0	1	3	-3.853014986008137	breast
NMF-NORM	snv	5	1.0	1.0	1	4	-4.1092366886823175	breast
NMF-NORM	sv	5	1.0	1.0	1	0	-3.1982672632289404	breast
NMF-NORM	sv	5	1.0	1.0	1	1	-3.241541661746645	breast
NMF-NORM	sv	5	1.0	1.0	1	2	-3.1818946319757515	breast
NMF-NORM	sv	5	1.0	1.0	1	3	-3.1724618756676017	breast
NMF-NORM	sv	5	1.0	1.0	1	4	-3.265996262949581	breast
NMF-NORM	snv	5	1.0	1.0	2	0	-3.8981987920669368	breast
NMF-NORM	snv	5	1.0	1.0	2	1	-4.070586886498397	breast
NMF-NORM	snv	5	1.0	1.0	2	2	-4.0503979413210525	breast
NMF-NORM	snv	5	1.0	1.0	2	3	-3.9481009423444773	breast
NMF-NORM	snv	5	1.0	1.0	2	4	-4.249667168176502	breast
NMF-NORM	sv	5	1.0	1.0	2	0	-3.2205027138170115	breast
NMF-NORM	sv	5	1.0	1.0	2	1	-3.2618082337767684	breast
NMF-NORM	sv	5	1.0	1.0	2	2	-3.173035699873888	breast
NMF-NORM	sv	5	1.0	1.0	2	3	-3.2006780625002587	breast
NMF-NORM	sv	5	1.0	1.0	2	4	-3.2387209061503857	breast
NMF-NORM	snv	5	1.0	1.0	3	0	-4.1267101862118665	breast
NMF-NORM	snv	5	1.0	1.0	3	1	-3.9960016287377886	breast
NMF-NORM	snv	5	1.0	1.0	3	2	-3.970612172288836	breast
NMF-NORM	snv	5	1.0	1.0	3	3	-4.126416965698553	breast
NMF-NORM	snv	5	1.0	1.0	3	4	-3.91582581691118	breast
NMF-NORM	sv	5	1.0	1.0	3	0	-3.2078526560762723	breast
NMF-NORM	sv	5	1.0	1.0	3	1	-3.1689557640752164	breast
NMF-NORM	sv	5	1.0	1.0	3	2	-3.2286679574948214	breast
NMF-NORM	sv	5	1.0	1.0	3	3	-3.2451588756818164	breast
NMF-NORM	sv	5	1.0	1.0	3	4	-3.2424130628590446	breast
NMF-NORM	snv	5	1.0	1.0	4	0	-3.963910164392298	breast
NMF-NORM	snv	5	1.0	1.0	4	1	-4.0107536939109965	breast
NMF-NORM	snv	5	1.0	1.0	4	2	-3.8962327721463743	breast
NMF-NORM	snv	5	1.0	1.0	4	3	-4.184988859046029	breast
NMF-NORM	snv	5	1.0	1.0	4	4	-4.0594104381865534	breast
NMF-NORM	sv	5	1.0	1.0	4	0	-3.3057441595396893	breast
NMF-NORM	sv	5	1.0	1.0	4	1	-3.196655170783389	breast
NMF-NORM	sv	5	1.0	1.0	4	2	-3.283143131362237	breast
NMF-NORM	sv	5	1.0	1.0	4	3	-3.2785196937104915	breast
NMF-NORM	sv	5	1.0	1.0	4	4	-3.1297531616750183	breast
NMF-NORM	snv	5	1.0	1.0	5	0	-4.128082719660833	breast
NMF-NORM	snv	5	1.0	1.0	5	1	-3.92950823897576	breast
NMF-NORM	snv	5	1.0	1.0	5	2	-4.079791450573268	breast
NMF-NORM	snv	5	1.0	1.0	5	3	-3.9098954345743797	breast
NMF-NORM	snv	5	1.0	1.0	5	4	-4.051701072566676	breast
NMF-NORM	sv	5	1.0	1.0	5	0	-3.2062217653663923	breast
NMF-NORM	sv	5	1.0	1.0	5	1	-3.2438330775226407	breast
NMF-NORM	sv	5	1.0	1.0	5	2	-3.243370899908748	breast
NMF-NORM	sv	5	1.0	1.0	5	3	-3.225034494748293	breast
NMF-NORM	sv	5	1.0	1.0	5	4	-3.220128115071008	breast
NMF-NORM	snv	5	1.0	1.0	6	0	-4.046386532201133	breast
NMF-NORM	snv	5	1.0	1.0	6	1	-4.057532430646654	breast
NMF-NORM	snv	5	1.0	1.0	6	2	-4.198294821477045	breast
NMF-NORM	snv	5	1.0	1.0	6	3	-4.008611048509176	breast
NMF-NORM	snv	5	1.0	1.0	6	4	-3.848721489453317	breast
NMF-NORM	sv	5	1.0	1.0	6	0	-3.1906282048654484	breast
NMF-NORM	sv	5	1.0	1.0	6	1	-3.2157996422916333	breast
NMF-NORM	sv	5	1.0	1.0	6	2	-3.282470487168993	breast
NMF-NORM	sv	5	1.0	1.0	6	3	-3.204538827658242	breast
NMF-NORM	sv	5	1.0	1.0	6	4	-3.2306735869810246	breast
NMF-NORM	snv	5	1.0	1.0	7	0	-3.908442200779189	breast
NMF-NORM	snv	5	1.0	1.0	7	1	-4.267930371648865	breast
NMF-NORM	snv	5	1.0	1.0	7	2	-4.026340220084264	breast
NMF-NORM	snv	5	1.0	1.0	7	3	-3.9880865233806815	breast
NMF-NORM	snv	5	1.0	1.0	7	4	-3.992533454661221	breast
NMF-NORM	sv	5	1.0	1.0	7	0	-3.1801353516581243	breast
NMF-NORM	sv	5	1.0	1.0	7	1	-3.2872543120772835	breast
NMF-NORM	sv	5	1.0	1.0	7	2	-3.2233245587662083	breast
NMF-NORM	sv	5	1.0	1.0	7	3	-3.2834772869776443	breast
NMF-NORM	sv	5	1.0	1.0	7	4	-3.2502858591228017	breast
NMF-NORM	snv	5	1.0	1.0	8	0	-4.095637204705243	breast
NMF-NORM	snv	5	1.0	1.0	8	1	-4.17200616577259	breast
NMF-NORM	snv	5	1.0	1.0	8	2	-3.963702670739996	breast
NMF-NORM	snv	5	1.0	1.0	8	3	-3.9502996788425695	breast
NMF-NORM	snv	5	1.0	1.0	8	4	-3.93543372238909	breast
NMF-NORM	sv	5	1.0	1.0	8	0	-3.2252263849504685	breast
NMF-NORM	sv	5	1.0	1.0	8	1	-3.2233863814017414	breast
NMF-NORM	sv	5	1.0	1.0	8	2	-3.2671621983647268	breast
NMF-NORM	sv	5	1.0	1.0	8	3	-3.2488243188078214	breast
NMF-NORM	sv	5	1.0	1.0	8	4	-3.149072424100276	breast
NMF-NORM	snv	5	1.0	1.0	9	0	-4.055453970877145	breast
NMF-NORM	snv	5	1.0	1.0	9	1	-3.7366371958770985	breast
NMF-NORM	snv	5	1.0	1.0	9	2	-4.0476272100436095	breast
NMF-NORM	snv	5	1.0	1.0	9	3	-4.083723045946963	breast
NMF-NORM	snv	5	1.0	1.0	9	4	-4.238175144935369	breast
NMF-NORM	sv	5	1.0	1.0	9	0	-3.2948974462693754	breast
NMF-NORM	sv	5	1.0	1.0	9	1	-3.2309323172841884	breast
NMF-NORM	sv	5	1.0	1.0	9	2	-3.187014734026181	breast
NMF-NORM	sv	5	1.0	1.0	9	3	-3.2548364338094307	breast
NMF-NORM	sv	5	1.0	1.0	9	4	-3.1377919509405534	breast
NMF-NORM	snv	5	0.01	1.0	0	0	-4.441899327276978	breast
NMF-NORM	snv	5	0.01	1.0	0	1	-4.7578792781258965	breast
NMF-NORM	snv	5	0.01	1.0	0	2	-4.314042109090607	breast
NMF-NORM	snv	5	0.01	1.0	0	3	-4.262090706408862	breast
NMF-NORM	snv	5	0.01	1.0	0	4	-3.974629405469783	breast
NMF-NORM	sv	5	0.01	1.0	0	0	-3.3060157034573248	breast
NMF-NORM	sv	5	0.01	1.0	0	1	-3.18706103547562	breast
NMF-NORM	sv	5	0.01	1.0	0	2	-3.182024370088828	breast
NMF-NORM	sv	5	0.01	1.0	0	3	-3.2304404297412233	breast
NMF-NORM	sv	5	0.01	1.0	0	4	-3.2824336951259636	breast
NMF-NORM	snv	5	0.01	1.0	1	0	-4.273663902764648	breast
NMF-NORM	snv	5	0.01	1.0	1	1	-4.308847293814331	breast
NMF-NORM	snv	5	0.01	1.0	1	2	-4.667574018147066	breast
NMF-NORM	snv	5	0.01	1.0	1	3	-4.255966001247522	breast
NMF-NORM	snv	5	0.01	1.0	1	4	-4.414885600358237	breast
NMF-NORM	sv	5	0.01	1.0	1	0	-3.1982672632289404	breast
NMF-NORM	sv	5	0.01	1.0	1	1	-3.241541661746645	breast
NMF-NORM	sv	5	0.01	1.0	1	2	-3.1818946319757515	breast
NMF-NORM	sv	5	0.01	1.0	1	3	-3.1724618756676017	breast
NMF-NORM	sv	5	0.01	1.0	1	4	-3.265996262949581	breast
NMF-NORM	snv	5	0.01	1.0	2	0	-4.137523531417632	breast
NMF-NORM	snv	5	0.01	1.0	2	1	-4.311492829363679	breast
NMF-NORM	snv	5	0.01	1.0	2	2	-4.454206358819032	breast
NMF-NORM	snv	5	0.01	1.0	2	3	-4.3406416692177805	breast
NMF-NORM	snv	5	0.01	1.0	2	4	-4.659664583437274	breast
NMF-NORM	sv	5	0.01	1.0	2	0	-3.2205027138170115	breast
NMF-NORM	sv	5	0.01	1.0	2	1	-3.2618082337767684	breast
NMF-NORM	sv	5	0.01	1.0	2	2	-3.173035699873888	breast
NMF-NORM	sv	5	0.01	1.0	2	3	-3.2006780625002587	breast
NMF-NORM	sv	5	0.01	1.0	2	4	-3.2387209061503857	breast
NMF-NORM	snv	5	0.01	1.0	3	0	-4.500426106416582	breast
NMF-NORM	snv	5	0.01	1.0	3	1	-4.353909301796056	breast
NMF-NORM	snv	5	0.01	1.0	3	2	-4.250811438337934	breast
NMF-NORM	snv	5	0.01	1.0	3	3	-4.352595695817157	breast
NMF-NORM	snv	5	0.01	1.0	3	4	-4.174790786974309	breast
NMF-NORM	sv	5	0.01	1.0	3	0	-3.2078526560762723	breast
NMF-NORM	sv	5	0.01	1.0	3	1	-3.1689557640752164	breast
NMF-NORM	sv	5	0.01	1.0	3	2	-3.2286679574948214	breast
NMF-NORM	sv	5	0.01	1.0	3	3	-3.2451588756818164	breast
NMF-NORM	sv	5	0.01	1.0	3	4	-3.2424130628590446	breast
NMF-NORM	snv	5	0.01	1.0	4	0	-4.304495178753856	breast
NMF-NORM	snv	5	0.01	1.0	4	1	-4.4126774293498015	breast
NMF-NORM	snv	5	0.01	1.0	4	2	-4.369021812127946	breast
NMF-NORM	snv	5	0.01	1.0	4	3	-4.735359085972785	breast
NMF-NORM	snv	5	0.01	1.0	4	4	-4.317811655763487	breast
NMF-NORM	sv	5	0.01	1.0	4	0	-3.3057441595396893	breast
NMF-NORM	sv	5	0.01	1.0	4	1	-3.196655170783389	breast
NMF-NORM	sv	5	0.01	1.0	4	2	-3.283143131362237	breast
NMF-NORM	sv	5	0.01	1.0	4	3	-3.2785196937104915	breast
NMF-NORM	sv	5	0.01	1.0	4	4	-3.1297531616750183	breast
NMF-NORM	snv	5	0.01	1.0	5	0	-4.557346723965684	breast
NMF-NORM	snv	5	0.01	1.0	5	1	-4.374493301036272	breast
NMF-NORM	snv	5	0.01	1.0	5	2	-4.413829204990756	breast
NMF-NORM	snv	5	0.01	1.0	5	3	-4.184741818258171	breast
NMF-NORM	snv	5	0.01	1.0	5	4	-4.466222610321194	breast
NMF-NORM	sv	5	0.01	1.0	5	0	-3.2062217653663923	breast
NMF-NORM	sv	5	0.01	1.0	5	1	-3.2438330775226407	breast
NMF-NORM	sv	5	0.01	1.0	5	2	-3.243370899908748	breast
NMF-NORM	sv	5	0.01	1.0	5	3	-3.225034494748293	breast
NMF-NORM	sv	5	0.01	1.0	5	4	-3.220128115071008	breast
NMF-NORM	snv	5	0.01	1.0	6	0	-4.485976745811219	breast
NMF-NORM	snv	5	0.01	1.0	6	1	-4.522917706125282	breast
NMF-NORM	snv	5	0.01	1.0	6	2	-4.679968942025448	breast
NMF-NORM	snv	5	0.01	1.0	6	3	-4.28171877389808	breast
NMF-NORM	snv	5	0.01	1.0	6	4	-4.3187395854590935	breast
NMF-NORM	sv	5	0.01	1.0	6	0	-3.1906282048654484	breast
NMF-NORM	sv	5	0.01	1.0	6	1	-3.2157996422916333	breast
NMF-NORM	sv	5	0.01	1.0	6	2	-3.282470487168993	breast
NMF-NORM	sv	5	0.01	1.0	6	3	-3.204538827658242	breast
NMF-NORM	sv	5	0.01	1.0	6	4	-3.2306735869810246	breast
NMF-NORM	snv	5	0.01	1.0	7	0	-4.2963708758032055	breast
NMF-NORM	snv	5	0.01	1.0	7	1	-4.8283777374115635	breast
NMF-NORM	snv	5	0.01	1.0	7	2	-4.412478550398029	breast
NMF-NORM	snv	5	0.01	1.0	7	3	-4.292706162163464	breast
NMF-NORM	snv	5	0.01	1.0	7	4	-4.443207250732356	breast
NMF-NORM	sv	5	0.01	1.0	7	0	-3.1801353516581243	breast
NMF-NORM	sv	5	0.01	1.0	7	1	-3.2872543120772835	breast
NMF-NORM	sv	5	0.01	1.0	7	2	-3.2233245587662083	breast
NMF-NORM	sv	5	0.01	1.0	7	3	-3.2834772869776443	breast
NMF-NORM	sv	5	0.01	1.0	7	4	-3.2502858591228017	breast
NMF-NORM	snv	5	0.01	1.0	8	0	-4.6469215356427815	breast
NMF-NORM	snv	5	0.01	1.0	8	1	-4.360983012130988	breast
NMF-NORM	snv	5	0.01	1.0	8	2	-4.429282930781216	breast
NMF-NORM	snv	5	0.01	1.0	8	3	-4.226345182738287	breast
NMF-NORM	snv	5	0.01	1.0	8	4	-4.200361471080393	breast
NMF-NORM	sv	5	0.01	1.0	8	0	-3.2252263849504685	breast
NMF-NORM	sv	5	0.01	1.0	8	1	-3.2233863814017414	breast
NMF-NORM	sv	5	0.01	1.0	8	2	-3.2671621983647268	breast
NMF-NORM	sv	5	0.01	1.0	8	3	-3.2488243188078214	breast
NMF-NORM	sv	5	0.01	1.0	8	4	-3.149072424100276	breast
NMF-NORM	snv	5	0.01	1.0	9	0	-4.357530901976027	breast
NMF-NORM	snv	5	0.01	1.0	9	1	-4.020300064522032	breast
NMF-NORM	snv	5	0.01	1.0	9	2	-4.319364334604108	breast
NMF-NORM	snv	5	0.01	1.0	9	3	-4.612959977066981	breast
NMF-NORM	snv	5	0.01	1.0	9	4	-4.677849739016887	breast
NMF-NORM	sv	5	0.01	1.0	9	0	-3.2948974462693754	breast
NMF-NORM	sv	5	0.01	1.0	9	1	-3.2309323172841884	breast
NMF-NORM	sv	5	0.01	1.0	9	2	-3.187014734026181	breast
NMF-NORM	sv	5	0.01	1.0	9	3	-3.2548364338094307	breast
NMF-NORM	sv	5	0.01	1.0	9	4	-3.1377919509405534	breast
NMF-NORM	snv	5	0.05	1.0	0	0	-4.1892326847058765	breast
NMF-NORM	snv	5	0.05	1.0	0	1	-4.377056961178837	breast
NMF-NORM	snv	5	0.05	1.0	0	2	-3.9862731098319273	breast
NMF-NORM	snv	5	0.05	1.0	0	3	-4.061462715595464	breast
NMF-NORM	snv	5	0.05	1.0	0	4	-3.8128454966174132	breast
NMF-NORM	sv	5	0.05	1.0	0	0	-3.3060157034573248	breast
NMF-NORM	sv	5	0.05	1.0	0	1	-3.18706103547562	breast
NMF-NORM	sv	5	0.05	1.0	0	2	-3.182024370088828	breast
NMF-NORM	sv	5	0.05	1.0	0	3	-3.2304404297412233	breast
NMF-NORM	sv	5	0.05	1.0	0	4	-3.2824336951259636	breast
NMF-NORM	snv	5	0.05	1.0	1	0	-4.0234858878301285	breast
NMF-NORM	snv	5	0.05	1.0	1	1	-4.00258563795034	breast
NMF-NORM	snv	5	0.05	1.0	1	2	-4.222518838320911	breast
NMF-NORM	snv	5	0.05	1.0	1	3	-3.8929972124150534	breast
NMF-NORM	snv	5	0.05	1.0	1	4	-4.150729316389695	breast
NMF-NORM	sv	5	0.05	1.0	1	0	-3.1982672632289404	breast
NMF-NORM	sv	5	0.05	1.0	1	1	-3.241541661746645	breast
NMF-NORM	sv	5	0.05	1.0	1	2	-3.1818946319757515	breast
NMF-NORM	sv	5	0.05	1.0	1	3	-3.1724618756676017	breast
NMF-NORM	sv	5	0.05	1.0	1	4	-3.265996262949581	breast
NMF-NORM	snv	5	0.05	1.0	2	0	-3.923567875904369	breast
NMF-NORM	snv	5	0.05	1.0	2	1	-4.1115109726044325	breast
NMF-NORM	snv	5	0.05	1.0	2	2	-4.08068818661389	breast
NMF-NORM	snv	5	0.05	1.0	2	3	-3.9575429131373374	breast
NMF-NORM	snv	5	0.05	1.0	2	4	-4.284908929866915	breast
NMF-NORM	sv	5	0.05	1.0	2	0	-3.2205027138170115	breast
NMF-NORM	sv	5	0.05	1.0	2	1	-3.2618082337767684	breast
NMF-NORM	sv	5	0.05	1.0	2	2	-3.173035699873888	breast
NMF-NORM	sv	5	0.05	1.0	2	3	-3.2006780625002587	breast
NMF-NORM	sv	5	0.05	1.0	2	4	-3.2387209061503857	breast
NMF-NORM	snv	5	0.05	1.0	3	0	-4.156872093407301	breast
NMF-NORM	snv	5	0.05	1.0	3	1	-4.033501808593455	breast
NMF-NORM	snv	5	0.05	1.0	3	2	-4.013762098453409	breast
NMF-NORM	snv	5	0.05	1.0	3	3	-4.1558849731013	breast
NMF-NORM	snv	5	0.05	1.0	3	4	-3.9488665084244197	breast
NMF-NORM	sv	5	0.05	1.0	3	0	-3.2078526560762723	breast
NMF-NORM	sv	5	0.05	1.0	3	1	-3.1689557640752164	breast
NMF-NORM	sv	5	0.05	1.0	3	2	-3.2286679574948214	breast
NMF-NORM	sv	5	0.05	1.0	3	3	-3.2451588756818164	breast
NMF-NORM	sv	5	0.05	1.0	3	4	-3.2424130628590446	breast
NMF-NORM	snv	5	0.05	1.0	4	0	-3.9904242665015066	breast
NMF-NORM	snv	5	0.05	1.0	4	1	-4.039913287778636	breast
NMF-NORM	snv	5	0.05	1.0	4	2	-3.951661004436909	breast
NMF-NORM	snv	5	0.05	1.0	4	3	-4.235750081653482	breast
NMF-NORM	snv	5	0.05	1.0	4	4	-4.11066101548106	breast
NMF-NORM	sv	5	0.05	1.0	4	0	-3.3057441595396893	breast
NMF-NORM	sv	5	0.05	1.0	4	1	-3.196655170783389	breast
NMF-NORM	sv	5	0.05	1.0	4	2	-3.283143131362237	breast
NMF-NORM	sv	5	0.05	1.0	4	3	-3.2785196937104915	breast
NMF-NORM	sv	5	0.05	1.0	4	4	-3.1297531616750183	breast
NMF-NORM	snv	5	0.05	1.0	5	0	-4.174523185760491	breast
NMF-NORM	snv	5	0.05	1.0	5	1	-3.942972329709949	breast
NMF-NORM	snv	5	0.05	1.0	5	2	-4.110522836031533	breast
NMF-NORM	snv	5	0.05	1.0	5	3	-3.947893448022215	breast
NMF-NORM	snv	5	0.05	1.0	5	4	-4.090845907770132	breast
NMF-NORM	sv	5	0.05	1.0	5	0	-3.2062217653663923	breast
NMF-NORM	sv	5	0.05	1.0	5	1	-3.2438330775226407	breast
NMF-NORM	sv	5	0.05	1.0	5	2	-3.243370899908748	breast
NMF-NORM	sv	5	0.05	1.0	5	3	-3.225034494748293	breast
NMF-NORM	sv	5	0.05	1.0	5	4	-3.220128115071008	breast
NMF-NORM	snv	5	0.05	1.0	6	0	-4.061965826051405	breast
NMF-NORM	snv	5	0.05	1.0	6	1	-4.09500890877422	breast
NMF-NORM	snv	5	0.05	1.0	6	2	-4.2606642445833565	breast
NMF-NORM	snv	5	0.05	1.0	6	3	-4.029312049862104	breast
NMF-NORM	snv	5	0.05	1.0	6	4	-3.8637191105091118	breast
NMF-NORM	sv	5	0.05	1.0	6	0	-3.1906282048654484	breast
NMF-NORM	sv	5	0.05	1.0	6	1	-3.2157996422916333	breast
NMF-NORM	sv	5	0.05	1.0	6	2	-3.282470487168993	breast
NMF-NORM	sv	5	0.05	1.0	6	3	-3.204538827658242	breast
NMF-NORM	sv	5	0.05	1.0	6	4	-3.2306735869810246	breast
NMF-NORM	snv	5	0.05	1.0	7	0	-3.992051510239651	breast
NMF-NORM	snv	5	0.05	1.0	7	1	-4.320877643647537	breast
NMF-NORM	snv	5	0.05	1.0	7	2	-4.045658705999698	breast
NMF-NORM	snv	5	0.05	1.0	7	3	-4.059876842801047	breast
NMF-NORM	snv	5	0.05	1.0	7	4	-3.9992856672287913	breast
NMF-NORM	sv	5	0.05	1.0	7	0	-3.1801353516581243	breast
NMF-NORM	sv	5	0.05	1.0	7	1	-3.2872543120772835	breast
NMF-NORM	sv	5	0.05	1.0	7	2	-3.2233245587662083	breast
NMF-NORM	sv	5	0.05	1.0	7	3	-3.2834772869776443	breast
NMF-NORM	sv	5	0.05	1.0	7	4	-3.2502858591228017	breast
NMF-NORM	snv	5	0.05	1.0	8	0	-4.163890921916819	breast
NMF-NORM	snv	5	0.05	1.0	8	1	-4.1979681586483135	breast
NMF-NORM	snv	5	0.05	1.0	8	2	-4.0012728175928185	breast
NMF-NORM	snv	5	0.05	1.0	8	3	-4.000617938090936	breast
NMF-NORM	snv	5	0.05	1.0	8	4	-3.97447071779053	breast
NMF-NORM	sv	5	0.05	1.0	8	0	-3.2252263849504685	breast
NMF-NORM	sv	5	0.05	1.0	8	1	-3.2233863814017414	breast
NMF-NORM	sv	5	0.05	1.0	8	2	-3.2671621983647268	breast
NMF-NORM	sv	5	0.05	1.0	8	3	-3.2488243188078214	breast
NMF-NORM	sv	5	0.05	1.0	8	4	-3.149072424100276	breast
NMF-NORM	snv	5	0.05	1.0	9	0	-4.094910277799015	breast
NMF-NORM	snv	5	0.05	1.0	9	1	-3.748548669915902	breast
NMF-NORM	snv	5	0.05	1.0	9	2	-4.058188475810678	breast
NMF-NORM	snv	5	0.05	1.0	9	3	-4.120981214179551	breast
NMF-NORM	snv	5	0.05	1.0	9	4	-4.2715584192911855	breast
NMF-NORM	sv	5	0.05	1.0	9	0	-3.2948974462693754	breast
NMF-NORM	sv	5	0.05	1.0	9	1	-3.2309323172841884	breast
NMF-NORM	sv	5	0.05	1.0	9	2	-3.187014734026181	breast
NMF-NORM	sv	5	0.05	1.0	9	3	-3.2548364338094307	breast
NMF-NORM	sv	5	0.05	1.0	9	4	-3.1377919509405534	breast
NMF-NORM	snv	5	0.1	1.0	0	0	-4.144549722221802	breast
NMF-NORM	snv	5	0.1	1.0	0	1	-4.347034274285575	breast
NMF-NORM	snv	5	0.1	1.0	0	2	-3.964371781467623	breast
NMF-NORM	snv	5	0.1	1.0	0	3	-4.0326383734706015	breast
NMF-NORM	snv	5	0.1	1.0	0	4	-3.7752996449344964	breast
NMF-NORM	sv	5	0.1	1.0	0	0	-3.3060157034573248	breast
NMF-NORM	sv	5	0.1	1.0	0	1	-3.18706103547562	breast
NMF-NORM	sv	5	0.1	1.0	0	2	-3.182024370088828	breast
NMF-NORM	sv	5	0.1	1.0	0	3	-3.2304404297412233	breast
NMF-NORM	sv	5	0.1	1.0	0	4	-3.2824336951259636	breast
NMF-NORM	snv	5	0.1	1.0	1	0	-4.015044534103003	breast
NMF-NORM	snv	5	0.1	1.0	1	1	-3.9946762279207135	breast
NMF-NORM	snv	5	0.1	1.0	1	2	-4.1858721505357925	breast
NMF-NORM	snv	5	0.1	1.0	1	3	-3.870480858946677	breast
NMF-NORM	snv	5	0.1	1.0	1	4	-4.118364088748856	breast
NMF-NORM	sv	5	0.1	1.0	1	0	-3.1982672632289404	breast
NMF-NORM	sv	5	0.1	1.0	1	1	-3.241541661746645	breast
NMF-NORM	sv	5	0.1	1.0	1	2	-3.1818946319757515	breast
NMF-NORM	sv	5	0.1	1.0	1	3	-3.1724618756676017	breast
NMF-NORM	sv	5	0.1	1.0	1	4	-3.265996262949581	breast
NMF-NORM	snv	5	0.1	1.0	2	0	-3.892075742770644	breast
NMF-NORM	snv	5	0.1	1.0	2	1	-4.0769338564511735	breast
NMF-NORM	snv	5	0.1	1.0	2	2	-4.061743013757726	breast
NMF-NORM	snv	5	0.1	1.0	2	3	-3.926920091330868	breast
NMF-NORM	snv	5	0.1	1.0	2	4	-4.24823905182726	breast
NMF-NORM	sv	5	0.1	1.0	2	0	-3.2205027138170115	breast
NMF-NORM	sv	5	0.1	1.0	2	1	-3.2618082337767684	breast
NMF-NORM	sv	5	0.1	1.0	2	2	-3.173035699873888	breast
NMF-NORM	sv	5	0.1	1.0	2	3	-3.2006780625002587	breast
NMF-NORM	sv	5	0.1	1.0	2	4	-3.2387209061503857	breast
NMF-NORM	snv	5	0.1	1.0	3	0	-4.143804226145972	breast
NMF-NORM	snv	5	0.1	1.0	3	1	-4.017941555548945	breast
NMF-NORM	snv	5	0.1	1.0	3	2	-3.966136871170599	breast
NMF-NORM	snv	5	0.1	1.0	3	3	-4.136406830699522	breast
NMF-NORM	snv	5	0.1	1.0	3	4	-3.910902919189068	breast
NMF-NORM	sv	5	0.1	1.0	3	0	-3.2078526560762723	breast
NMF-NORM	sv	5	0.1	1.0	3	1	-3.1689557640752164	breast
NMF-NORM	sv	5	0.1	1.0	3	2	-3.2286679574948214	breast
NMF-NORM	sv	5	0.1	1.0	3	3	-3.2451588756818164	breast
NMF-NORM	sv	5	0.1	1.0	3	4	-3.2424130628590446	breast
NMF-NORM	snv	5	0.1	1.0	4	0	-3.9663168555884414	breast
NMF-NORM	snv	5	0.1	1.0	4	1	-4.0171782932346645	breast
NMF-NORM	snv	5	0.1	1.0	4	2	-3.8900680503049503	breast
NMF-NORM	snv	5	0.1	1.0	4	3	-4.200766395629849	breast
NMF-NORM	snv	5	0.1	1.0	4	4	-4.086519647001292	breast
NMF-NORM	sv	5	0.1	1.0	4	0	-3.3057441595396893	breast
NMF-NORM	sv	5	0.1	1.0	4	1	-3.196655170783389	breast
NMF-NORM	sv	5	0.1	1.0	4	2	-3.283143131362237	breast
NMF-NORM	sv	5	0.1	1.0	4	3	-3.2785196937104915	breast
NMF-NORM	sv	5	0.1	1.0	4	4	-3.1297531616750183	breast
NMF-NORM	snv	5	0.1	1.0	5	0	-4.1292790509677975	breast
NMF-NORM	snv	5	0.1	1.0	5	1	-3.943159814949534	breast
NMF-NORM	snv	5	0.1	1.0	5	2	-4.120925010376016	breast
NMF-NORM	snv	5	0.1	1.0	5	3	-3.9535270328140535	breast
NMF-NORM	snv	5	0.1	1.0	5	4	-4.0661825938835365	breast
NMF-NORM	sv	5	0.1	1.0	5	0	-3.2062217653663923	breast
NMF-NORM	sv	5	0.1	1.0	5	1	-3.2438330775226407	breast
NMF-NORM	sv	5	0.1	1.0	5	2	-3.243370899908748	breast
NMF-NORM	sv	5	0.1	1.0	5	3	-3.225034494748293	breast
NMF-NORM	sv	5	0.1	1.0	5	4	-3.220128115071008	breast
NMF-NORM	snv	5	0.1	1.0	6	0	-4.042837115127705	breast
NMF-NORM	snv	5	0.1	1.0	6	1	-4.069728773724555	breast
NMF-NORM	snv	5	0.1	1.0	6	2	-4.214577343870695	breast
NMF-NORM	snv	5	0.1	1.0	6	3	-4.00672265165972	breast
NMF-NORM	snv	5	0.1	1.0	6	4	-3.8506696768906186	breast
NMF-NORM	sv	5	0.1	1.0	6	0	-3.1906282048654484	breast
NMF-NORM	sv	5	0.1	1.0	6	1	-3.2157996422916333	breast
NMF-NORM	sv	5	0.1	1.0	6	2	-3.282470487168993	breast
NMF-NORM	sv	5	0.1	1.0	6	3	-3.204538827658242	breast
NMF-NORM	sv	5	0.1	1.0	6	4	-3.2306735869810246	breast
NMF-NORM	snv	5	0.1	1.0	7	0	-3.925156742281615	breast
NMF-NORM	snv	5	0.1	1.0	7	1	-4.285258540784197	breast
NMF-NORM	snv	5	0.1	1.0	7	2	-4.034606005122574	breast
NMF-NORM	snv	5	0.1	1.0	7	3	-3.978633321334968	breast
NMF-NORM	snv	5	0.1	1.0	7	4	-3.99367382415384	breast
NMF-NORM	sv	5	0.1	1.0	7	0	-3.1801353516581243	breast
NMF-NORM	sv	5	0.1	1.0	7	1	-3.2872543120772835	breast
NMF-NORM	sv	5	0.1	1.0	7	2	-3.2233245587662083	breast
NMF-NORM	sv	5	0.1	1.0	7	3	-3.2834772869776443	breast
NMF-NORM	sv	5	0.1	1.0	7	4	-3.2502858591228017	breast
NMF-NORM	snv	5	0.1	1.0	8	0	-4.092804184043239	breast
NMF-NORM	snv	5	0.1	1.0	8	1	-4.184110746287924	breast
NMF-NORM	snv	5	0.1	1.0	8	2	-3.966840046086905	breast
NMF-NORM	snv	5	0.1	1.0	8	3	-3.968403868132091	breast
NMF-NORM	snv	5	0.1	1.0	8	4	-3.9435938610157137	breast
NMF-NORM	sv	5	0.1	1.0	8	0	-3.2252263849504685	breast
NMF-NORM	sv	5	0.1	1.0	8	1	-3.2233863814017414	breast
NMF-NORM	sv	5	0.1	1.0	8	2	-3.2671621983647268	breast
NMF-NORM	sv	5	0.1	1.0	8	3	-3.2488243188078214	breast
NMF-NORM	sv	5	0.1	1.0	8	4	-3.149072424100276	breast
NMF-NORM	snv	5	0.1	1.0	9	0	-4.070074186389652	breast
NMF-NORM	snv	5	0.1	1.0	9	1	-3.7417189980646386	breast
NMF-NORM	snv	5	0.1	1.0	9	2	-4.046476888043223	breast
NMF-NORM	snv	5	0.1	1.0	9	3	-4.12773490513067	breast
NMF-NORM	snv	5	0.1	1.0	9	4	-4.25671586304286	breast
NMF-NORM	sv	5	0.1	1.0	9	0	-3.2948974462693754	breast
NMF-NORM	sv	5	0.1	1.0	9	1	-3.2309323172841884	breast
NMF-NORM	sv	5	0.1	1.0	9	2	-3.187014734026181	breast
NMF-NORM	sv	5	0.1	1.0	9	3	-3.2548364338094307	breast
NMF-NORM	sv	5	0.1	1.0	9	4	-3.1377919509405534	breast
NMF-NORM	snv	5	1.0	0.1	0	0	-4.1262386098744015	breast
NMF-NORM	snv	5	1.0	0.1	0	1	-4.324884996249389	breast
NMF-NORM	snv	5	1.0	0.1	0	2	-3.9808914068542895	breast
NMF-NORM	snv	5	1.0	0.1	0	3	-4.025101833932978	breast
NMF-NORM	snv	5	1.0	0.1	0	4	-3.771851929948805	breast
NMF-NORM	sv	5	1.0	0.1	0	0	-4.27727885031703	breast
NMF-NORM	sv	5	1.0	0.1	0	1	-4.5059462461904625	breast
NMF-NORM	sv	5	1.0	0.1	0	2	-4.100585051509734	breast
NMF-NORM	sv	5	1.0	0.1	0	3	-4.801522182155536	breast
NMF-NORM	sv	5	1.0	0.1	0	4	-5.018665741705141	breast
NMF-NORM	snv	5	1.0	0.1	1	0	-3.9911993359169307	breast
NMF-NORM	snv	5	1.0	0.1	1	1	-3.9844085885708997	breast
NMF-NORM	snv	5	1.0	0.1	1	2	-4.181126974805319	breast
NMF-NORM	snv	5	1.0	0.1	1	3	-3.853014986008137	breast
NMF-NORM	snv	5	1.0	0.1	1	4	-4.1092366886823175	breast
NMF-NORM	sv	5	1.0	0.1	1	0	-5.626584410799911	breast
NMF-NORM	sv	5	1.0	0.1	1	1	-4.8485405479769454	breast
NMF-NORM	sv	5	1.0	0.1	1	2	-4.121747026589146	breast
NMF-NORM	sv	5	1.0	0.1	1	3	-4.7052462886122095	breast
NMF-NORM	sv	5	1.0	0.1	1	4	-4.795283156606944	breast
NMF-NORM	snv	5	1.0	0.1	2	0	-3.8981987920669368	breast
NMF-NORM	snv	5	1.0	0.1	2	1	-4.070586886498397	breast
NMF-NORM	snv	5	1.0	0.1	2	2	-4.0503979413210525	breast
NMF-NORM	snv	5	1.0	0.1	2	3	-3.9481009423444773	breast
NMF-NORM	snv	5	1.0	0.1	2	4	-4.249667168176502	breast
NMF-NORM	sv	5	1.0	0.1	2	0	-4.119760600127092	breast
NMF-NORM	sv	5	1.0	0.1	2	1	-4.7968934280362685	breast
NMF-NORM	sv	5	1.0	0.1	2	2	-4.8519322775202385	breast
NMF-NORM	sv	5	1.0	0.1	2	3	-4.3902494325712365	breast
NMF-NORM	sv	5	1.0	0.1	2	4	-4.132247851782757	breast
NMF-NORM	snv	5	1.0	0.1	3	0	-4.1267101862118665	breast
NMF-NORM	snv	5	1.0	0.1	3	1	-3.9960016287377886	breast
NMF-NORM	snv	5	1.0	0.1	3	2	-3.970612172288836	breast
NMF-NORM	snv	5	1.0	0.1	3	3	-4.126416965698553	breast
NMF-NORM	snv	5	1.0	0.1	3	4	-3.91582581691118	breast
NMF-NORM	sv	5	1.0	0.1	3	0	-4.1227229887040036	breast
NMF-NORM	sv	5	1.0	0.1	3	1	-4.6738202805460265	breast
NMF-NORM	sv	5	1.0	0.1	3	2	-5.284941228627269	breast
NMF-NORM	sv	5	1.0	0.1	3	3	-4.426803775147119	breast
NMF-NORM	sv	5	1.0	0.1	3	4	-4.1064325478831885	breast
NMF-NORM	snv	5	1.0	0.1	4	0	-3.963910164392298	breast
NMF-NORM	snv	5	1.0	0.1	4	1	-4.0107536939109965	breast
NMF-NORM	snv	5	1.0	0.1	4	2	-3.8962327721463743	breast
NMF-NORM	snv	5	1.0	0.1	4	3	-4.184988859046029	breast
NMF-NORM	snv	5	1.0	0.1	4	4	-4.0594104381865534	breast
NMF-NORM	sv	5	1.0	0.1	4	0	-4.323239859383315	breast
NMF-NORM	sv	5	1.0	0.1	4	1	-4.474574007038525	breast
NMF-NORM	sv	5	1.0	0.1	4	2	-4.902216064000768	breast
NMF-NORM	sv	5	1.0	0.1	4	3	-4.399870612561021	breast
NMF-NORM	sv	5	1.0	0.1	4	4	-5.19454756599423	breast
NMF-NORM	snv	5	1.0	0.1	5	0	-4.128082719660833	breast
NMF-NORM	snv	5	1.0	0.1	5	1	-3.92950823897576	breast
NMF-NORM	snv	5	1.0	0.1	5	2	-4.079791450573268	breast
NMF-NORM	snv	5	1.0	0.1	5	3	-3.9098954345743797	breast
NMF-NORM	snv	5	1.0	0.1	5	4	-4.051701072566676	breast
NMF-NORM	sv	5	1.0	0.1	5	0	-4.706857879754022	breast
NMF-NORM	sv	5	1.0	0.1	5	1	-4.515199746369208	breast
NMF-NORM	sv	5	1.0	0.1	5	2	-5.4705952458584965	breast
NMF-NORM	sv	5	1.0	0.1	5	3	-4.4835443140157	breast
NMF-NORM	sv	5	1.0	0.1	5	4	-4.451776000029692	breast
NMF-NORM	snv	5	1.0	0.1	6	0	-4.046386532201133	breast
NMF-NORM	snv	5	1.0	0.1	6	1	-4.057532430646654	breast
NMF-NORM	snv	5	1.0	0.1	6	2	-4.198294821477045	breast
NMF-NORM	snv	5	1.0	0.1	6	3	-4.008611048509176	breast
NMF-NORM	snv	5	1.0	0.1	6	4	-3.848721489453317	breast
NMF-NORM	sv	5	1.0	0.1	6	0	-4.311225787513747	breast
NMF-NORM	sv	5	1.0	0.1	6	1	-4.7678343547032815	breast
NMF-NORM	sv	5	1.0	0.1	6	2	-4.929657601444704	breast
NMF-NORM	sv	5	1.0	0.1	6	3	-4.461577586295978	breast
NMF-NORM	sv	5	1.0	0.1	6	4	-4.215726901674982	breast
NMF-NORM	snv	5	1.0	0.1	7	0	-3.908442200779189	breast
NMF-NORM	snv	5	1.0	0.1	7	1	-4.267930371648865	breast
NMF-NORM	snv	5	1.0	0.1	7	2	-4.026340220084264	breast
NMF-NORM	snv	5	1.0	0.1	7	3	-3.9880865233806815	breast
NMF-NORM	snv	5	1.0	0.1	7	4	-3.992533454661221	breast
NMF-NORM	sv	5	1.0	0.1	7	0	-4.4777480910108025	breast
NMF-NORM	sv	5	1.0	0.1	7	1	-5.4463857574190255	breast
NMF-NORM	sv	5	1.0	0.1	7	2	-4.792822278643084	breast
NMF-NORM	sv	5	1.0	0.1	7	3	-4.714949804988772	breast
NMF-NORM	sv	5	1.0	0.1	7	4	-4.77383498330788	breast
NMF-NORM	snv	5	1.0	0.1	8	0	-4.095637204705243	breast
NMF-NORM	snv	5	1.0	0.1	8	1	-4.17200616577259	breast
NMF-NORM	snv	5	1.0	0.1	8	2	-3.963702670739996	breast
NMF-NORM	snv	5	1.0	0.1	8	3	-3.9502996788425695	breast
NMF-NORM	snv	5	1.0	0.1	8	4	-3.93543372238909	breast
NMF-NORM	sv	5	1.0	0.1	8	0	-4.610036918977403	breast
NMF-NORM	sv	5	1.0	0.1	8	1	-4.397805996728435	breast
NMF-NORM	sv	5	1.0	0.1	8	2	-4.216069034475225	breast
NMF-NORM	sv	5	1.0	0.1	8	3	-4.881329395255861	breast
NMF-NORM	sv	5	1.0	0.1	8	4	-5.088627839193646	breast
NMF-NORM	snv	5	1.0	0.1	9	0	-4.055453970877145	breast
NMF-NORM	snv	5	1.0	0.1	9	1	-3.7366371958770985	breast
NMF-NORM	snv	5	1.0	0.1	9	2	-4.0476272100436095	breast
NMF-NORM	snv	5	1.0	0.1	9	3	-4.083723045946963	breast
NMF-NORM	snv	5	1.0	0.1	9	4	-4.238175144935369	breast
NMF-NORM	sv	5	1.0	0.1	9	0	-4.649795248622325	breast
NMF-NORM	sv	5	1.0	0.1	9	1	-4.8340369916933446	breast
NMF-NORM	sv	5	1.0	0.1	9	2	-4.750800412209854	breast
NMF-NORM	sv	5	1.0	0.1	9	3	-4.863452036481953	breast
NMF-NORM	sv	5	1.0	0.1	9	4	-4.217850353736469	breast
NMF-NORM	snv	5	1.0	0.15	0	0	-4.1262386098744015	breast
NMF-NORM	snv	5	1.0	0.15	0	1	-4.324884996249389	breast
NMF-NORM	snv	5	1.0	0.15	0	2	-3.9808914068542895	breast
NMF-NORM	snv	5	1.0	0.15	0	3	-4.025101833932978	breast
NMF-NORM	snv	5	1.0	0.15	0	4	-3.771851929948805	breast
NMF-NORM	sv	5	1.0	0.15	0	0	-4.024126926944654	breast
NMF-NORM	sv	5	1.0	0.15	0	1	-3.9084908807678813	breast
NMF-NORM	sv	5	1.0	0.15	0	2	-4.030070603935163	breast
NMF-NORM	sv	5	1.0	0.15	0	3	-4.073808641967116	breast
NMF-NORM	sv	5	1.0	0.15	0	4	-4.505215093245663	breast
NMF-NORM	snv	5	1.0	0.15	1	0	-3.9911993359169307	breast
NMF-NORM	snv	5	1.0	0.15	1	1	-3.9844085885708997	breast
NMF-NORM	snv	5	1.0	0.15	1	2	-4.181126974805319	breast
NMF-NORM	snv	5	1.0	0.15	1	3	-3.853014986008137	breast
NMF-NORM	snv	5	1.0	0.15	1	4	-4.1092366886823175	breast
NMF-NORM	sv	5	1.0	0.15	1	0	-4.749447584146796	breast
NMF-NORM	sv	5	1.0	0.15	1	1	-4.026853668594204	breast
NMF-NORM	sv	5	1.0	0.15	1	2	-4.321223853663545	breast
NMF-NORM	sv	5	1.0	0.15	1	3	-4.350042455037364	breast
NMF-NORM	sv	5	1.0	0.15	1	4	-4.323377720473744	breast
NMF-NORM	snv	5	1.0	0.15	2	0	-3.8981987920669368	breast
NMF-NORM	snv	5	1.0	0.15	2	1	-4.070586886498397	breast
NMF-NORM	snv	5	1.0	0.15	2	2	-4.0503979413210525	breast
NMF-NORM	snv	5	1.0	0.15	2	3	-3.9481009423444773	breast
NMF-NORM	snv	5	1.0	0.15	2	4	-4.249667168176502	breast
NMF-NORM	sv	5	1.0	0.15	2	0	-3.831894993236328	breast
NMF-NORM	sv	5	1.0	0.15	2	1	-4.0111040126062685	breast
NMF-NORM	sv	5	1.0	0.15	2	2	-4.205004184526473	breast
NMF-NORM	sv	5	1.0	0.15	2	3	-4.170000082544086	breast
NMF-NORM	sv	5	1.0	0.15	2	4	-3.8896172250143652	breast
NMF-NORM	snv	5	1.0	0.15	3	0	-4.1267101862118665	breast
NMF-NORM	snv	5	1.0	0.15	3	1	-3.9960016287377886	breast
NMF-NORM	snv	5	1.0	0.15	3	2	-3.970612172288836	breast
NMF-NORM	snv	5	1.0	0.15	3	3	-4.126416965698553	breast
NMF-NORM	snv	5	1.0	0.15	3	4	-3.91582581691118	breast
NMF-NORM	sv	5	1.0	0.15	3	0	-3.652365035368728	breast
NMF-NORM	sv	5	1.0	0.15	3	1	-3.6101033464443706	breast
NMF-NORM	sv	5	1.0	0.15	3	2	-3.9496185586393584	breast
NMF-NORM	sv	5	1.0	0.15	3	3	-4.076196139925519	breast
NMF-NORM	sv	5	1.0	0.15	3	4	-4.035097484476487	breast
NMF-NORM	snv	5	1.0	0.15	4	0	-3.963910164392298	breast
NMF-NORM	snv	5	1.0	0.15	4	1	-4.0107536939109965	breast
NMF-NORM	snv	5	1.0	0.15	4	2	-3.8962327721463743	breast
NMF-NORM	snv	5	1.0	0.15	4	3	-4.184988859046029	breast
NMF-NORM	snv	5	1.0	0.15	4	4	-4.0594104381865534	breast
NMF-NORM	sv	5	1.0	0.15	4	0	-4.123076473680079	breast
NMF-NORM	sv	5	1.0	0.15	4	1	-3.9395464781430136	breast
NMF-NORM	sv	5	1.0	0.15	4	2	-4.2671032258900725	breast
NMF-NORM	sv	5	1.0	0.15	4	3	-3.908922005256569	breast
NMF-NORM	sv	5	1.0	0.15	4	4	-4.447800381303585	breast
NMF-NORM	snv	5	1.0	0.15	5	0	-4.128082719660833	breast
NMF-NORM	snv	5	1.0	0.15	5	1	-3.92950823897576	breast
NMF-NORM	snv	5	1.0	0.15	5	2	-4.079791450573268	breast
NMF-NORM	snv	5	1.0	0.15	5	3	-3.9098954345743797	breast
NMF-NORM	snv	5	1.0	0.15	5	4	-4.051701072566676	breast
NMF-NORM	sv	5	1.0	0.15	5	0	-3.9736705640478736	breast
NMF-NORM	sv	5	1.0	0.15	5	1	-4.2219622796133685	breast
NMF-NORM	sv	5	1.0	0.15	5	2	-4.4956649334359025	breast
NMF-NORM	sv	5	1.0	0.15	5	3	-3.8111309355305134	breast
NMF-NORM	sv	5	1.0	0.15	5	4	-4.129367222524451	breast
NMF-NORM	snv	5	1.0	0.15	6	0	-4.046386532201133	breast
NMF-NORM	snv	5	1.0	0.15	6	1	-4.057532430646654	breast
NMF-NORM	snv	5	1.0	0.15	6	2	-4.198294821477045	breast
NMF-NORM	snv	5	1.0	0.15	6	3	-4.008611048509176	breast
NMF-NORM	snv	5	1.0	0.15	6	4	-3.848721489453317	breast
NMF-NORM	sv	5	1.0	0.15	6	0	-3.9318711420021133	breast
NMF-NORM	sv	5	1.0	0.15	6	1	-4.259131380043241	breast
NMF-NORM	sv	5	1.0	0.15	6	2	-4.193747947391634	breast
NMF-NORM	sv	5	1.0	0.15	6	3	-3.9917091316346727	breast
NMF-NORM	sv	5	1.0	0.15	6	4	-4.0792140846298235	breast
NMF-NORM	snv	5	1.0	0.15	7	0	-3.908442200779189	breast
NMF-NORM	snv	5	1.0	0.15	7	1	-4.267930371648865	breast
NMF-NORM	snv	5	1.0	0.15	7	2	-4.026340220084264	breast
NMF-NORM	snv	5	1.0	0.15	7	3	-3.9880865233806815	breast
NMF-NORM	snv	5	1.0	0.15	7	4	-3.992533454661221	breast
NMF-NORM	sv	5	1.0	0.15	7	0	-4.040988610270328	breast
NMF-NORM	sv	5	1.0	0.15	7	1	-4.482854178112085	breast
NMF-NORM	sv	5	1.0	0.15	7	2	-4.378185633187453	breast
NMF-NORM	sv	5	1.0	0.15	7	3	-3.883390688351268	breast
NMF-NORM	sv	5	1.0	0.15	7	4	-4.478923715971789	breast
NMF-NORM	snv	5	1.0	0.15	8	0	-4.095637204705243	breast
NMF-NORM	snv	5	1.0	0.15	8	1	-4.17200616577259	breast
NMF-NORM	snv	5	1.0	0.15	8	2	-3.963702670739996	breast
NMF-NORM	snv	5	1.0	0.15	8	3	-3.9502996788425695	breast
NMF-NORM	snv	5	1.0	0.15	8	4	-3.93543372238909	breast
NMF-NORM	sv	5	1.0	0.15	8	0	-4.071265144637065	breast
NMF-NORM	sv	5	1.0	0.15	8	1	-4.164090941824683	breast
NMF-NORM	sv	5	1.0	0.15	8	2	-3.8629595867811313	breast
NMF-NORM	sv	5	1.0	0.15	8	3	-4.136088299292871	breast
NMF-NORM	sv	5	1.0	0.15	8	4	-4.002424269687565	breast
NMF-NORM	snv	5	1.0	0.15	9	0	-4.055453970877145	breast
NMF-NORM	snv	5	1.0	0.15	9	1	-3.7366371958770985	breast
NMF-NORM	snv	5	1.0	0.15	9	2	-4.0476272100436095	breast
NMF-NORM	snv	5	1.0	0.15	9	3	-4.083723045946963	breast
NMF-NORM	snv	5	1.0	0.15	9	4	-4.238175144935369	breast
NMF-NORM	sv	5	1.0	0.15	9	0	-4.150022117136739	breast
NMF-NORM	sv	5	1.0	0.15	9	1	-3.863100272994734	breast
NMF-NORM	sv	5	1.0	0.15	9	2	-4.098958287617924	breast
NMF-NORM	sv	5	1.0	0.15	9	3	-4.371276094900991	breast
NMF-NORM	sv	5	1.0	0.15	9	4	-4.020517543440767	breast
NMF-NORM	snv	5	1.0	0.2	0	0	-4.1262386098744015	breast
NMF-NORM	snv	5	1.0	0.2	0	1	-4.324884996249389	breast
NMF-NORM	snv	5	1.0	0.2	0	2	-3.9808914068542895	breast
NMF-NORM	snv	5	1.0	0.2	0	3	-4.025101833932978	breast
NMF-NORM	snv	5	1.0	0.2	0	4	-3.771851929948805	breast
NMF-NORM	sv	5	1.0	0.2	0	0	-4.16918935751218	breast
NMF-NORM	sv	5	1.0	0.2	0	1	-3.876586771451518	breast
NMF-NORM	sv	5	1.0	0.2	0	2	-3.7137764120296337	breast
NMF-NORM	sv	5	1.0	0.2	0	3	-3.7312603311256813	breast
NMF-NORM	sv	5	1.0	0.2	0	4	-3.936644829192592	breast
NMF-NORM	snv	5	1.0	0.2	1	0	-3.9911993359169307	breast
NMF-NORM	snv	5	1.0	0.2	1	1	-3.9844085885708997	breast
NMF-NORM	snv	5	1.0	0.2	1	2	-4.181126974805319	breast
NMF-NORM	snv	5	1.0	0.2	1	3	-3.853014986008137	breast
NMF-NORM	snv	5	1.0	0.2	1	4	-4.1092366886823175	breast
NMF-NORM	sv	5	1.0	0.2	1	0	-4.56314431523795	breast
NMF-NORM	sv	5	1.0	0.2	1	1	-3.8778644464362713	breast
NMF-NORM	sv	5	1.0	0.2	1	2	-3.768253156855568	breast
NMF-NORM	sv	5	1.0	0.2	1	3	-4.0808915254013245	breast
NMF-NORM	sv	5	1.0	0.2	1	4	-4.234364421210837	breast
NMF-NORM	snv	5	1.0	0.2	2	0	-3.8981987920669368	breast
NMF-NORM	snv	5	1.0	0.2	2	1	-4.070586886498397	breast
NMF-NORM	snv	5	1.0	0.2	2	2	-4.0503979413210525	breast
NMF-NORM	snv	5	1.0	0.2	2	3	-3.9481009423444773	breast
NMF-NORM	snv	5	1.0	0.2	2	4	-4.249667168176502	breast
NMF-NORM	sv	5	1.0	0.2	2	0	-3.724790013476538	breast
NMF-NORM	sv	5	1.0	0.2	2	1	-4.207202123092178	breast
NMF-NORM	sv	5	1.0	0.2	2	2	-4.173224671095693	breast
NMF-NORM	sv	5	1.0	0.2	2	3	-3.837505792605157	breast
NMF-NORM	sv	5	1.0	0.2	2	4	-3.7122570952324496	breast
NMF-NORM	snv	5	1.0	0.2	3	0	-4.1267101862118665	breast
NMF-NORM	snv	5	1.0	0.2	3	1	-3.9960016287377886	breast
NMF-NORM	snv	5	1.0	0.2	3	2	-3.970612172288836	breast
NMF-NORM	snv	5	1.0	0.2	3	3	-4.126416965698553	breast
NMF-NORM	snv	5	1.0	0.2	3	4	-3.91582581691118	breast
NMF-NORM	sv	5	1.0	0.2	3	0	-3.8453218372160793	breast
NMF-NORM	sv	5	1.0	0.2	3	1	-3.891883343940053	breast
NMF-NORM	sv	5	1.0	0.2	3	2	-3.8074405133634883	breast
NMF-NORM	sv	5	1.0	0.2	3	3	-3.411811947958975	breast
NMF-NORM	sv	5	1.0	0.2	3	4	-3.8925876240814916	breast
NMF-NORM	snv	5	1.0	0.2	4	0	-3.963910164392298	breast
NMF-NORM	snv	5	1.0	0.2	4	1	-4.0107536939109965	breast
NMF-NORM	snv	5	1.0	0.2	4	2	-3.8962327721463743	breast
NMF-NORM	snv	5	1.0	0.2	4	3	-4.184988859046029	breast
NMF-NORM	snv	5	1.0	0.2	4	4	-4.0594104381865534	breast
NMF-NORM	sv	5	1.0	0.2	4	0	-3.718102570326966	breast
NMF-NORM	sv	5	1.0	0.2	4	1	-3.6761695206889935	breast
NMF-NORM	sv	5	1.0	0.2	4	2	-3.6205148466363055	breast
NMF-NORM	sv	5	1.0	0.2	4	3	-3.7568666126317853	breast
NMF-NORM	sv	5	1.0	0.2	4	4	-3.8544961806610383	breast
NMF-NORM	snv	5	1.0	0.2	5	0	-4.128082719660833	breast
NMF-NORM	snv	5	1.0	0.2	5	1	-3.92950823897576	breast
NMF-NORM	snv	5	1.0	0.2	5	2	-4.079791450573268	breast
NMF-NORM	snv	5	1.0	0.2	5	3	-3.9098954345743797	breast
NMF-NORM	snv	5	1.0	0.2	5	4	-4.051701072566676	breast
NMF-NORM	sv	5	1.0	0.2	5	0	-3.673829035382538	breast
NMF-NORM	sv	5	1.0	0.2	5	1	-4.015484983203957	breast
NMF-NORM	sv	5	1.0	0.2	5	2	-4.119446845285689	breast
NMF-NORM	sv	5	1.0	0.2	5	3	-3.59516014176948	breast
NMF-NORM	sv	5	1.0	0.2	5	4	-3.745165486756007	breast
NMF-NORM	snv	5	1.0	0.2	6	0	-4.046386532201133	breast
NMF-NORM	snv	5	1.0	0.2	6	1	-4.057532430646654	breast
NMF-NORM	snv	5	1.0	0.2	6	2	-4.198294821477045	breast
NMF-NORM	snv	5	1.0	0.2	6	3	-4.008611048509176	breast
NMF-NORM	snv	5	1.0	0.2	6	4	-3.848721489453317	breast
NMF-NORM	sv	5	1.0	0.2	6	0	-3.6777454847174886	breast
NMF-NORM	sv	5	1.0	0.2	6	1	-3.907114061485184	breast
NMF-NORM	sv	5	1.0	0.2	6	2	-4.432516014627575	breast
NMF-NORM	sv	5	1.0	0.2	6	3	-3.754294003214741	breast
NMF-NORM	sv	5	1.0	0.2	6	4	-3.931853031873388	breast
NMF-NORM	snv	5	1.0	0.2	7	0	-3.908442200779189	breast
NMF-NORM	snv	5	1.0	0.2	7	1	-4.267930371648865	breast
NMF-NORM	snv	5	1.0	0.2	7	2	-4.026340220084264	breast
NMF-NORM	snv	5	1.0	0.2	7	3	-3.9880865233806815	breast
NMF-NORM	snv	5	1.0	0.2	7	4	-3.992533454661221	breast
NMF-NORM	sv	5	1.0	0.2	7	0	-3.801457786902664	breast
NMF-NORM	sv	5	1.0	0.2	7	1	-3.954317992954945	breast
NMF-NORM	sv	5	1.0	0.2	7	2	-3.971723556128216	breast
NMF-NORM	sv	5	1.0	0.2	7	3	-3.9233210408542	breast
NMF-NORM	sv	5	1.0	0.2	7	4	-3.6741521063607485	breast
NMF-NORM	snv	5	1.0	0.2	8	0	-4.095637204705243	breast
NMF-NORM	snv	5	1.0	0.2	8	1	-4.17200616577259	breast
NMF-NORM	snv	5	1.0	0.2	8	2	-3.963702670739996	breast
NMF-NORM	snv	5	1.0	0.2	8	3	-3.9502996788425695	breast
NMF-NORM	snv	5	1.0	0.2	8	4	-3.93543372238909	breast
NMF-NORM	sv	5	1.0	0.2	8	0	-4.02626613800331	breast
NMF-NORM	sv	5	1.0	0.2	8	1	-3.7281282607548327	breast
NMF-NORM	sv	5	1.0	0.2	8	2	-3.9802120077893353	breast
NMF-NORM	sv	5	1.0	0.2	8	3	-3.6082165790908896	breast
NMF-NORM	sv	5	1.0	0.2	8	4	-3.9303844448152887	breast
NMF-NORM	snv	5	1.0	0.2	9	0	-4.055453970877145	breast
NMF-NORM	snv	5	1.0	0.2	9	1	-3.7366371958770985	breast
NMF-NORM	snv	5	1.0	0.2	9	2	-4.0476272100436095	breast
NMF-NORM	snv	5	1.0	0.2	9	3	-4.083723045946963	breast
NMF-NORM	snv	5	1.0	0.2	9	4	-4.238175144935369	breast
NMF-NORM	sv	5	1.0	0.2	9	0	-4.226578071996247	breast
NMF-NORM	sv	5	1.0	0.2	9	1	-3.448787483168757	breast
NMF-NORM	sv	5	1.0	0.2	9	2	-3.968027593336602	breast
NMF-NORM	sv	5	1.0	0.2	9	3	-3.8002355345881007	breast
NMF-NORM	sv	5	1.0	0.2	9	4	-3.878162521061547	breast
LDA	snv	5	1.0	1.0	0	0	-4.073832734514517	breast
LDA	snv	5	1.0	1.0	0	1	-4.270570675536458	breast
LDA	snv	5	1.0	1.0	0	2	-3.9031715013948736	breast
LDA	snv	5	1.0	1.0	0	3	-3.9688779318882776	breast
LDA	snv	5	1.0	1.0	0	4	-3.7007656083754346	breast
LDA	sv	5	1.0	1.0	0	0	-3.09369323270612	breast
LDA	sv	5	1.0	1.0	0	1	-3.087247039648034	breast
LDA	sv	5	1.0	1.0	0	2	-3.116103156470241	breast
LDA	sv	5	1.0	1.0	0	3	-3.0922029736445587	breast
LDA	sv	5	1.0	1.0	0	4	-3.124103049569925	breast
LDA	snv	5	1.0	1.0	1	0	-3.93745099482023	breast
LDA	snv	5	1.0	1.0	1	1	-3.9108710837065663	breast
LDA	snv	5	1.0	1.0	1	2	-4.131320637446767	breast
LDA	snv	5	1.0	1.0	1	3	-3.8072858898529733	breast
LDA	snv	5	1.0	1.0	1	4	-4.050609480504797	breast
LDA	sv	5	1.0	1.0	1	0	-3.0836724520782948	breast
LDA	sv	5	1.0	1.0	1	1	-3.1450355890833777	breast
LDA	sv	5	1.0	1.0	1	2	-3.078102795210694	breast
LDA	sv	5	1.0	1.0	1	3	-3.0983106915670686	breast
LDA	sv	5	1.0	1.0	1	4	-3.1021835548264156	breast
LDA	snv	5	1.0	1.0	2	0	-3.831456784748344	breast
LDA	snv	5	1.0	1.0	2	1	-4.016956259085912	breast
LDA	snv	5	1.0	1.0	2	2	-3.99820258854515	breast
LDA	snv	5	1.0	1.0	2	3	-3.865933378106996	breast
LDA	snv	5	1.0	1.0	2	4	-4.1891366550998965	breast
LDA	sv	5	1.0	1.0	2	0	-3.1075349624369726	breast
LDA	sv	5	1.0	1.0	2	1	-3.1365050059052555	breast
LDA	sv	5	1.0	1.0	2	2	-3.074046757121134	breast
LDA	sv	5	1.0	1.0	2	3	-3.098901636303216	breast
LDA	sv	5	1.0	1.0	2	4	-3.0825593142823933	breast
LDA	snv	5	1.0	1.0	3	0	-4.072583899172895	breast
LDA	snv	5	1.0	1.0	3	1	-3.9477620256106003	breast
LDA	snv	5	1.0	1.0	3	2	-3.890406023584213	breast
LDA	snv	5	1.0	1.0	3	3	-4.06122912139347	breast
LDA	snv	5	1.0	1.0	3	4	-3.848931948836016	breast
LDA	sv	5	1.0	1.0	3	0	-3.1013370593244503	breast
LDA	sv	5	1.0	1.0	3	1	-3.068181117270819	breast
LDA	sv	5	1.0	1.0	3	2	-3.1005289752744036	breast
LDA	sv	5	1.0	1.0	3	3	-3.066848938789533	breast
LDA	sv	5	1.0	1.0	3	4	-3.1502547590814083	breast
LDA	snv	5	1.0	1.0	4	0	-3.903625288276519	breast
LDA	snv	5	1.0	1.0	4	1	-3.95650319866154	breast
LDA	snv	5	1.0	1.0	4	2	-3.844430857949399	breast
LDA	snv	5	1.0	1.0	4	3	-4.137225093784202	breast
LDA	snv	5	1.0	1.0	4	4	-3.99571027236034	breast
LDA	sv	5	1.0	1.0	4	0	-3.1077181884017984	breast
LDA	sv	5	1.0	1.0	4	1	-3.0850585223363067	breast
LDA	sv	5	1.0	1.0	4	2	-3.1542869384837107	breast
LDA	sv	5	1.0	1.0	4	3	-3.120820560316585	breast
LDA	sv	5	1.0	1.0	4	4	-3.0367106649395104	breast
LDA	snv	5	1.0	1.0	5	0	-4.0637870545816295	breast
LDA	snv	5	1.0	1.0	5	1	-3.8824079582686055	breast
LDA	snv	5	1.0	1.0	5	2	-4.022468875441022	breast
LDA	snv	5	1.0	1.0	5	3	-3.8370555665601636	breast
LDA	snv	5	1.0	1.0	5	4	-3.995238665038933	breast
LDA	sv	5	1.0	1.0	5	0	-3.0744003403931788	breast
LDA	sv	5	1.0	1.0	5	1	-3.1593820810466893	breast
LDA	sv	5	1.0	1.0	5	2	-3.0735592075136697	breast
LDA	sv	5	1.0	1.0	5	3	-3.1149068970246647	breast
LDA	sv	5	1.0	1.0	5	4	-3.0825078890362723	breast
LDA	snv	5	1.0	1.0	6	0	-3.9796207109042903	breast
LDA	snv	5	1.0	1.0	6	1	-4.002629590906609	breast
LDA	snv	5	1.0	1.0	6	2	-4.127715339069708	breast
LDA	snv	5	1.0	1.0	6	3	-3.9495979638842487	breast
LDA	snv	5	1.0	1.0	6	4	-3.797524272266593	breast
LDA	sv	5	1.0	1.0	6	0	-3.107376194439164	breast
LDA	sv	5	1.0	1.0	6	1	-3.0876419487391233	breast
LDA	sv	5	1.0	1.0	6	2	-3.111249411804488	breast
LDA	sv	5	1.0	1.0	6	3	-3.087275327272405	breast
LDA	sv	5	1.0	1.0	6	4	-3.1024121611488487	breast
LDA	snv	5	1.0	1.0	7	0	-3.8554903534652514	breast
LDA	snv	5	1.0	1.0	7	1	-4.212035300019386	breast
LDA	snv	5	1.0	1.0	7	2	-3.9747150070354773	breast
LDA	snv	5	1.0	1.0	7	3	-3.8863012624257	breast
LDA	snv	5	1.0	1.0	7	4	-3.941289024042217	breast
LDA	sv	5	1.0	1.0	7	0	-3.067661816082701	breast
LDA	sv	5	1.0	1.0	7	1	-3.163191501992417	breast
LDA	sv	5	1.0	1.0	7	2	-3.093781001737116	breast
LDA	sv	5	1.0	1.0	7	3	-3.1474414355881883	breast
LDA	sv	5	1.0	1.0	7	4	-3.048334379220176	breast
LDA	snv	5	1.0	1.0	8	0	-4.018168726145303	breast
LDA	snv	5	1.0	1.0	8	1	-4.119104514955022	breast
LDA	snv	5	1.0	1.0	8	2	-3.9078574712368055	breast
LDA	snv	5	1.0	1.0	8	3	-3.8978137418057774	breast
LDA	snv	5	1.0	1.0	8	4	-3.8808251651422703	breast
LDA	sv	5	1.0	1.0	8	0	-3.1052747018945186	breast
LDA	sv	5	1.0	1.0	8	1	-3.090470590844797	breast
LDA	sv	5	1.0	1.0	8	2	-3.1208855661454225	breast
LDA	sv	5	1.0	1.0	8	3	-3.1204437635918487	breast
LDA	sv	5	1.0	1.0	8	4	-3.059152025457084	breast
LDA	snv	5	1.0	1.0	9	0	-3.996203503642525	breast
LDA	snv	5	1.0	1.0	9	1	-3.688623457405301	breast
LDA	snv	5	1.0	1.0	9	2	-3.9758833381590417	breast
LDA	snv	5	1.0	1.0	9	3	-4.025221770526411	breast
LDA	snv	5	1.0	1.0	9	4	-4.1849608687272095	breast
LDA	sv	5	1.0	1.0	9	0	-3.130930256604996	breast
LDA	sv	5	1.0	1.0	9	1	-3.1265132092563257	breast
LDA	sv	5	1.0	1.0	9	2	-3.1105488319271783	breast
LDA	sv	5	1.0	1.0	9	3	-3.1120871856270846	breast
LDA	sv	5	1.0	1.0	9	4	-3.027665472554004	breast
LDA	snv	5	0.01	1.0	0	0	-4.150053500477773	breast
LDA	snv	5	0.01	1.0	0	1	-4.357837461473284	breast
LDA	snv	5	0.01	1.0	0	2	-3.972878323439162	breast
LDA	snv	5	0.01	1.0	0	3	-4.024229825194784	breast
LDA	snv	5	0.01	1.0	0	4	-3.785251382916246	breast
LDA	sv	5	0.01	1.0	0	0	-3.09369323270612	breast
LDA	sv	5	0.01	1.0	0	1	-3.087247039648034	breast
LDA	sv	5	0.01	1.0	0	2	-3.116103156470241	breast
LDA	sv	5	0.01	1.0	0	3	-3.0922029736445587	breast
LDA	sv	5	0.01	1.0	0	4	-3.124103049569925	breast
LDA	snv	5	0.01	1.0	1	0	-3.9957758749486136	breast
LDA	snv	5	0.01	1.0	1	1	-3.984255204439396	breast
LDA	snv	5	0.01	1.0	1	2	-4.2081842945166485	breast
LDA	snv	5	0.01	1.0	1	3	-3.92445047204064	breast
LDA	snv	5	0.01	1.0	1	4	-4.11937510289673	breast
LDA	sv	5	0.01	1.0	1	0	-3.0836724520782948	breast
LDA	sv	5	0.01	1.0	1	1	-3.1450355890833777	breast
LDA	sv	5	0.01	1.0	1	2	-3.078102795210694	breast
LDA	sv	5	0.01	1.0	1	3	-3.0983106915670686	breast
LDA	sv	5	0.01	1.0	1	4	-3.1021835548264156	breast
LDA	snv	5	0.01	1.0	2	0	-3.914743961114103	breast
LDA	snv	5	0.01	1.0	2	1	-4.126330167329407	breast
LDA	snv	5	0.01	1.0	2	2	-4.099800296132666	breast
LDA	snv	5	0.01	1.0	2	3	-3.9084643374781853	breast
LDA	snv	5	0.01	1.0	2	4	-4.274376546236601	breast
LDA	sv	5	0.01	1.0	2	0	-3.1075349624369726	breast
LDA	sv	5	0.01	1.0	2	1	-3.1365050059052555	breast
LDA	sv	5	0.01	1.0	2	2	-3.074046757121134	breast
LDA	sv	5	0.01	1.0	2	3	-3.098901636303216	breast
LDA	sv	5	0.01	1.0	2	4	-3.0825593142823933	breast
LDA	snv	5	0.01	1.0	3	0	-4.162535708487637	breast
LDA	snv	5	0.01	1.0	3	1	-4.029804582180184	breast
LDA	snv	5	0.01	1.0	3	2	-4.016117797393471	breast
LDA	snv	5	0.01	1.0	3	3	-4.135776734433261	breast
LDA	snv	5	0.01	1.0	3	4	-3.9154320490581127	breast
LDA	sv	5	0.01	1.0	3	0	-3.1013370593244503	breast
LDA	sv	5	0.01	1.0	3	1	-3.068181117270819	breast
LDA	sv	5	0.01	1.0	3	2	-3.1005289752744036	breast
LDA	sv	5	0.01	1.0	3	3	-3.066848938789533	breast
LDA	sv	5	0.01	1.0	3	4	-3.1502547590814083	breast
LDA	snv	5	0.01	1.0	4	0	-3.97608924007932	breast
LDA	snv	5	0.01	1.0	4	1	-4.001850588824858	breast
LDA	snv	5	0.01	1.0	4	2	-3.9130012156776113	breast
LDA	snv	5	0.01	1.0	4	3	-4.2013514998237005	breast
LDA	snv	5	0.01	1.0	4	4	-4.093670030649116	breast
LDA	sv	5	0.01	1.0	4	0	-3.1077181884017984	breast
LDA	sv	5	0.01	1.0	4	1	-3.0850585223363067	breast
LDA	sv	5	0.01	1.0	4	2	-3.1542869384837107	breast
LDA	sv	5	0.01	1.0	4	3	-3.120820560316585	breast
LDA	sv	5	0.01	1.0	4	4	-3.0367106649395104	breast
LDA	snv	5	0.01	1.0	5	0	-4.1358858614825555	breast
LDA	snv	5	0.01	1.0	5	1	-3.9481843926349414	breast
LDA	snv	5	0.01	1.0	5	2	-4.096788505594879	breast
LDA	snv	5	0.01	1.0	5	3	-3.935888372533964	breast
LDA	snv	5	0.01	1.0	5	4	-4.083546224660396	breast
LDA	sv	5	0.01	1.0	5	0	-3.0744003403931788	breast
LDA	sv	5	0.01	1.0	5	1	-3.1593820810466893	breast
LDA	sv	5	0.01	1.0	5	2	-3.0735592075136697	breast
LDA	sv	5	0.01	1.0	5	3	-3.1149068970246647	breast
LDA	sv	5	0.01	1.0	5	4	-3.0825078890362723	breast
LDA	snv	5	0.01	1.0	6	0	-4.07878567674604	breast
LDA	snv	5	0.01	1.0	6	1	-4.053503353014164	breast
LDA	snv	5	0.01	1.0	6	2	-4.227215233419891	breast
LDA	snv	5	0.01	1.0	6	3	-4.009538060288257	breast
LDA	snv	5	0.01	1.0	6	4	-3.879497427516583	breast
LDA	sv	5	0.01	1.0	6	0	-3.107376194439164	breast
LDA	sv	5	0.01	1.0	6	1	-3.0876419487391233	breast
LDA	sv	5	0.01	1.0	6	2	-3.111249411804488	breast
LDA	sv	5	0.01	1.0	6	3	-3.087275327272405	breast
LDA	sv	5	0.01	1.0	6	4	-3.1024121611488487	breast
LDA	snv	5	0.01	1.0	7	0	-3.959837311866063	breast
LDA	snv	5	0.01	1.0	7	1	-4.297183983151353	breast
LDA	snv	5	0.01	1.0	7	2	-4.048970858314519	breast
LDA	snv	5	0.01	1.0	7	3	-3.994807443349469	breast
LDA	snv	5	0.01	1.0	7	4	-4.016100845966083	breast
LDA	sv	5	0.01	1.0	7	0	-3.067661816082701	breast
LDA	sv	5	0.01	1.0	7	1	-3.163191501992417	breast
LDA	sv	5	0.01	1.0	7	2	-3.093781001737116	breast
LDA	sv	5	0.01	1.0	7	3	-3.1474414355881883	breast
LDA	sv	5	0.01	1.0	7	4	-3.048334379220176	breast
LDA	snv	5	0.01	1.0	8	0	-4.111246326868304	breast
LDA	snv	5	0.01	1.0	8	1	-4.1919647946228435	breast
LDA	snv	5	0.01	1.0	8	2	-3.9848422374466703	breast
LDA	snv	5	0.01	1.0	8	3	-3.9691665072326816	breast
LDA	snv	5	0.01	1.0	8	4	-3.9762331078069546	breast
LDA	sv	5	0.01	1.0	8	0	-3.1052747018945186	breast
LDA	sv	5	0.01	1.0	8	1	-3.090470590844797	breast
LDA	sv	5	0.01	1.0	8	2	-3.1208855661454225	breast
LDA	sv	5	0.01	1.0	8	3	-3.1204437635918487	breast
LDA	sv	5	0.01	1.0	8	4	-3.059152025457084	breast
LDA	snv	5	0.01	1.0	9	0	-4.102128713225762	breast
LDA	snv	5	0.01	1.0	9	1	-3.762584855925216	breast
LDA	snv	5	0.01	1.0	9	2	-4.048446406422471	breast
LDA	snv	5	0.01	1.0	9	3	-4.156790029554863	breast
LDA	snv	5	0.01	1.0	9	4	-4.2395171529742415	breast
LDA	sv	5	0.01	1.0	9	0	-3.130930256604996	breast
LDA	sv	5	0.01	1.0	9	1	-3.1265132092563257	breast
LDA	sv	5	0.01	1.0	9	2	-3.1105488319271783	breast
LDA	sv	5	0.01	1.0	9	3	-3.1120871856270846	breast
LDA	sv	5	0.01	1.0	9	4	-3.027665472554004	breast
LDA	snv	5	0.05	1.0	0	0	-4.0922149610562615	breast
LDA	snv	5	0.05	1.0	0	1	-4.290960882330305	breast
LDA	snv	5	0.05	1.0	0	2	-3.902503810564788	breast
LDA	snv	5	0.05	1.0	0	3	-3.974048144085762	breast
LDA	snv	5	0.05	1.0	0	4	-3.7237141988847946	breast
LDA	sv	5	0.05	1.0	0	0	-3.09369323270612	breast
LDA	sv	5	0.05	1.0	0	1	-3.087247039648034	breast
LDA	sv	5	0.05	1.0	0	2	-3.116103156470241	breast
LDA	sv	5	0.05	1.0	0	3	-3.0922029736445587	breast
LDA	sv	5	0.05	1.0	0	4	-3.124103049569925	breast
LDA	snv	5	0.05	1.0	1	0	-3.9375671560221517	breast
LDA	snv	5	0.05	1.0	1	1	-3.9154181869590063	breast
LDA	snv	5	0.05	1.0	1	2	-4.132797738227022	breast
LDA	snv	5	0.05	1.0	1	3	-3.821279331943221	breast
LDA	snv	5	0.05	1.0	1	4	-4.056854770733431	breast
LDA	sv	5	0.05	1.0	1	0	-3.0836724520782948	breast
LDA	sv	5	0.05	1.0	1	1	-3.1450355890833777	breast
LDA	sv	5	0.05	1.0	1	2	-3.078102795210694	breast
LDA	sv	5	0.05	1.0	1	3	-3.0983106915670686	breast
LDA	sv	5	0.05	1.0	1	4	-3.1021835548264156	breast
LDA	snv	5	0.05	1.0	2	0	-3.8326028214106143	breast
LDA	snv	5	0.05	1.0	2	1	-4.024876323627088	breast
LDA	snv	5	0.05	1.0	2	2	-4.008594619620813	breast
LDA	snv	5	0.05	1.0	2	3	-3.8768516781409454	breast
LDA	snv	5	0.05	1.0	2	4	-4.1969130178778205	breast
LDA	sv	5	0.05	1.0	2	0	-3.1075349624369726	breast
LDA	sv	5	0.05	1.0	2	1	-3.1365050059052555	breast
LDA	sv	5	0.05	1.0	2	2	-3.074046757121134	breast
LDA	sv	5	0.05	1.0	2	3	-3.098901636303216	breast
LDA	sv	5	0.05	1.0	2	4	-3.0825593142823933	breast
LDA	snv	5	0.05	1.0	3	0	-4.088956367402234	breast
LDA	snv	5	0.05	1.0	3	1	-3.961021482137652	breast
LDA	snv	5	0.05	1.0	3	2	-3.9279421257842655	breast
LDA	snv	5	0.05	1.0	3	3	-4.073707185425952	breast
LDA	snv	5	0.05	1.0	3	4	-3.8471252594231404	breast
LDA	sv	5	0.05	1.0	3	0	-3.1013370593244503	breast
LDA	sv	5	0.05	1.0	3	1	-3.068181117270819	breast
LDA	sv	5	0.05	1.0	3	2	-3.1005289752744036	breast
LDA	sv	5	0.05	1.0	3	3	-3.066848938789533	breast
LDA	sv	5	0.05	1.0	3	4	-3.1502547590814083	breast
LDA	snv	5	0.05	1.0	4	0	-3.9071176888681554	breast
LDA	snv	5	0.05	1.0	4	1	-3.960737192805165	breast
LDA	snv	5	0.05	1.0	4	2	-3.85817746880916	breast
LDA	snv	5	0.05	1.0	4	3	-4.153538331221665	breast
LDA	snv	5	0.05	1.0	4	4	-4.020789775412488	breast
LDA	sv	5	0.05	1.0	4	0	-3.1077181884017984	breast
LDA	sv	5	0.05	1.0	4	1	-3.0850585223363067	breast
LDA	sv	5	0.05	1.0	4	2	-3.1542869384837107	breast
LDA	sv	5	0.05	1.0	4	3	-3.120820560316585	breast
LDA	sv	5	0.05	1.0	4	4	-3.0367106649395104	breast
LDA	snv	5	0.05	1.0	5	0	-4.067781958471393	breast
LDA	snv	5	0.05	1.0	5	1	-3.88873256701096	breast
LDA	snv	5	0.05	1.0	5	2	-4.027181130947339	breast
LDA	snv	5	0.05	1.0	5	3	-3.8613983904955433	breast
LDA	snv	5	0.05	1.0	5	4	-4.011625601811715	breast
LDA	sv	5	0.05	1.0	5	0	-3.0744003403931788	breast
LDA	sv	5	0.05	1.0	5	1	-3.1593820810466893	breast
LDA	sv	5	0.05	1.0	5	2	-3.0735592075136697	breast
LDA	sv	5	0.05	1.0	5	3	-3.1149068970246647	breast
LDA	sv	5	0.05	1.0	5	4	-3.0825078890362723	breast
LDA	snv	5	0.05	1.0	6	0	-3.9834607216865927	breast
LDA	snv	5	0.05	1.0	6	1	-4.020957922562812	breast
LDA	snv	5	0.05	1.0	6	2	-4.1409648177304526	breast
LDA	snv	5	0.05	1.0	6	3	-3.945217912956642	breast
LDA	snv	5	0.05	1.0	6	4	-3.793118366757697	breast
LDA	sv	5	0.05	1.0	6	0	-3.107376194439164	breast
LDA	sv	5	0.05	1.0	6	1	-3.0876419487391233	breast
LDA	sv	5	0.05	1.0	6	2	-3.111249411804488	breast
LDA	sv	5	0.05	1.0	6	3	-3.087275327272405	breast
LDA	sv	5	0.05	1.0	6	4	-3.1024121611488487	breast
LDA	snv	5	0.05	1.0	7	0	-3.8816775972831854	breast
LDA	snv	5	0.05	1.0	7	1	-4.230325306478401	breast
LDA	snv	5	0.05	1.0	7	2	-3.9796866901973735	breast
LDA	snv	5	0.05	1.0	7	3	-3.9070302596734856	breast
LDA	snv	5	0.05	1.0	7	4	-3.942832842924669	breast
LDA	sv	5	0.05	1.0	7	0	-3.067661816082701	breast
LDA	sv	5	0.05	1.0	7	1	-3.163191501992417	breast
LDA	sv	5	0.05	1.0	7	2	-3.093781001737116	breast
LDA	sv	5	0.05	1.0	7	3	-3.1474414355881883	breast
LDA	sv	5	0.05	1.0	7	4	-3.048334379220176	breast
LDA	snv	5	0.05	1.0	8	0	-4.0371049348802535	breast
LDA	snv	5	0.05	1.0	8	1	-4.1290106123987576	breast
LDA	snv	5	0.05	1.0	8	2	-3.922142963717224	breast
LDA	snv	5	0.05	1.0	8	3	-3.9084038741486715	breast
LDA	snv	5	0.05	1.0	8	4	-3.916502614444524	breast
LDA	sv	5	0.05	1.0	8	0	-3.1052747018945186	breast
LDA	sv	5	0.05	1.0	8	1	-3.090470590844797	breast
LDA	sv	5	0.05	1.0	8	2	-3.1208855661454225	breast
LDA	sv	5	0.05	1.0	8	3	-3.1204437635918487	breast
LDA	sv	5	0.05	1.0	8	4	-3.059152025457084	breast
LDA	snv	5	0.05	1.0	9	0	-4.004231814915618	breast
LDA	snv	5	0.05	1.0	9	1	-3.696614643056541	breast
LDA	snv	5	0.05	1.0	9	2	-3.99121763263591	breast
LDA	snv	5	0.05	1.0	9	3	-4.0328603222239705	breast
LDA	snv	5	0.05	1.0	9	4	-4.1957994792601285	breast
LDA	sv	5	0.05	1.0	9	0	-3.130930256604996	breast
LDA	sv	5	0.05	1.0	9	1	-3.1265132092563257	breast
LDA	sv	5	0.05	1.0	9	2	-3.1105488319271783	breast
LDA	sv	5	0.05	1.0	9	3	-3.1120871856270846	breast
LDA	sv	5	0.05	1.0	9	4	-3.027665472554004	breast
LDA	snv	5	0.1	1.0	0	0	-4.084538371463067	breast
LDA	snv	5	0.1	1.0	0	1	-4.276073585551759	breast
LDA	snv	5	0.1	1.0	0	2	-3.9038340193894308	breast
LDA	snv	5	0.1	1.0	0	3	-3.9798211174694016	breast
LDA	snv	5	0.1	1.0	0	4	-3.713695105171456	breast
LDA	sv	5	0.1	1.0	0	0	-3.09369323270612	breast
LDA	sv	5	0.1	1.0	0	1	-3.087247039648034	breast
LDA	sv	5	0.1	1.0	0	2	-3.116103156470241	breast
LDA	sv	5	0.1	1.0	0	3	-3.0922029736445587	breast
LDA	sv	5	0.1	1.0	0	4	-3.124103049569925	breast
LDA	snv	5	0.1	1.0	1	0	-3.9415999690279038	breast
LDA	snv	5	0.1	1.0	1	1	-3.915726027208924	breast
LDA	snv	5	0.1	1.0	1	2	-4.130745355680765	breast
LDA	snv	5	0.1	1.0	1	3	-3.8142332250127775	breast
LDA	snv	5	0.1	1.0	1	4	-4.0504981370908695	breast
LDA	sv	5	0.1	1.0	1	0	-3.0836724520782948	breast
LDA	sv	5	0.1	1.0	1	1	-3.1450355890833777	breast
LDA	sv	5	0.1	1.0	1	2	-3.078102795210694	breast
LDA	sv	5	0.1	1.0	1	3	-3.0983106915670686	breast
LDA	sv	5	0.1	1.0	1	4	-3.1021835548264156	breast
LDA	snv	5	0.1	1.0	2	0	-3.8254617594827054	breast
LDA	snv	5	0.1	1.0	2	1	-4.0201047057302794	breast
LDA	snv	5	0.1	1.0	2	2	-4.008268375731451	breast
LDA	snv	5	0.1	1.0	2	3	-3.8742611564735823	breast
LDA	snv	5	0.1	1.0	2	4	-4.194549908209998	breast
LDA	sv	5	0.1	1.0	2	0	-3.1075349624369726	breast
LDA	sv	5	0.1	1.0	2	1	-3.1365050059052555	breast
LDA	sv	5	0.1	1.0	2	2	-3.074046757121134	breast
LDA	sv	5	0.1	1.0	2	3	-3.098901636303216	breast
LDA	sv	5	0.1	1.0	2	4	-3.0825593142823933	breast
LDA	snv	5	0.1	1.0	3	0	-4.0864642765973045	breast
LDA	snv	5	0.1	1.0	3	1	-3.9589494588666434	breast
LDA	snv	5	0.1	1.0	3	2	-3.9087099273203396	breast
LDA	snv	5	0.1	1.0	3	3	-4.063437768281332	breast
LDA	snv	5	0.1	1.0	3	4	-3.848858694119857	breast
LDA	sv	5	0.1	1.0	3	0	-3.1013370593244503	breast
LDA	sv	5	0.1	1.0	3	1	-3.068181117270819	breast
LDA	sv	5	0.1	1.0	3	2	-3.1005289752744036	breast
LDA	sv	5	0.1	1.0	3	3	-3.066848938789533	breast
LDA	sv	5	0.1	1.0	3	4	-3.1502547590814083	breast
LDA	snv	5	0.1	1.0	4	0	-3.9042863602877658	breast
LDA	snv	5	0.1	1.0	4	1	-3.9583956686267023	breast
LDA	snv	5	0.1	1.0	4	2	-3.8481174084827012	breast
LDA	snv	5	0.1	1.0	4	3	-4.1454599951982605	breast
LDA	snv	5	0.1	1.0	4	4	-4.010945633981076	breast
LDA	sv	5	0.1	1.0	4	0	-3.1077181884017984	breast
LDA	sv	5	0.1	1.0	4	1	-3.0850585223363067	breast
LDA	sv	5	0.1	1.0	4	2	-3.1542869384837107	breast
LDA	sv	5	0.1	1.0	4	3	-3.120820560316585	breast
LDA	sv	5	0.1	1.0	4	4	-3.0367106649395104	breast
LDA	snv	5	0.1	1.0	5	0	-4.061909463978283	breast
LDA	snv	5	0.1	1.0	5	1	-3.889415308258725	breast
LDA	snv	5	0.1	1.0	5	2	-4.024625998153764	breast
LDA	snv	5	0.1	1.0	5	3	-3.842611429068973	breast
LDA	snv	5	0.1	1.0	5	4	-4.003588397484228	breast
LDA	sv	5	0.1	1.0	5	0	-3.0744003403931788	breast
LDA	sv	5	0.1	1.0	5	1	-3.1593820810466893	breast
LDA	sv	5	0.1	1.0	5	2	-3.0735592075136697	breast
LDA	sv	5	0.1	1.0	5	3	-3.1149068970246647	breast
LDA	sv	5	0.1	1.0	5	4	-3.0825078890362723	breast
LDA	snv	5	0.1	1.0	6	0	-3.98911654741836	breast
LDA	snv	5	0.1	1.0	6	1	-4.009459575028789	breast
LDA	snv	5	0.1	1.0	6	2	-4.130702063720653	breast
LDA	snv	5	0.1	1.0	6	3	-3.9468829191384573	breast
LDA	snv	5	0.1	1.0	6	4	-3.7981833244458953	breast
LDA	sv	5	0.1	1.0	6	0	-3.107376194439164	breast
LDA	sv	5	0.1	1.0	6	1	-3.0876419487391233	breast
LDA	sv	5	0.1	1.0	6	2	-3.111249411804488	breast
LDA	sv	5	0.1	1.0	6	3	-3.087275327272405	breast
LDA	sv	5	0.1	1.0	6	4	-3.1024121611488487	breast
LDA	snv	5	0.1	1.0	7	0	-3.867711300008915	breast
LDA	snv	5	0.1	1.0	7	1	-4.226108256860212	breast
LDA	snv	5	0.1	1.0	7	2	-3.975907100616592	breast
LDA	snv	5	0.1	1.0	7	3	-3.8949744749771216	breast
LDA	snv	5	0.1	1.0	7	4	-3.944601448730508	breast
LDA	sv	5	0.1	1.0	7	0	-3.067661816082701	breast
LDA	sv	5	0.1	1.0	7	1	-3.163191501992417	breast
LDA	sv	5	0.1	1.0	7	2	-3.093781001737116	breast
LDA	sv	5	0.1	1.0	7	3	-3.1474414355881883	breast
LDA	sv	5	0.1	1.0	7	4	-3.048334379220176	breast
LDA	snv	5	0.1	1.0	8	0	-4.024813822117924	breast
LDA	snv	5	0.1	1.0	8	1	-4.124344735447909	breast
LDA	snv	5	0.1	1.0	8	2	-3.9070942225510303	breast
LDA	snv	5	0.1	1.0	8	3	-3.9033863865250034	breast
LDA	snv	5	0.1	1.0	8	4	-3.896438032261471	breast
LDA	sv	5	0.1	1.0	8	0	-3.1052747018945186	breast
LDA	sv	5	0.1	1.0	8	1	-3.090470590844797	breast
LDA	sv	5	0.1	1.0	8	2	-3.1208855661454225	breast
LDA	sv	5	0.1	1.0	8	3	-3.1204437635918487	breast
LDA	sv	5	0.1	1.0	8	4	-3.059152025457084	breast
LDA	snv	5	0.1	1.0	9	0	-4.000217675388856	breast
LDA	snv	5	0.1	1.0	9	1	-3.692842338560285	breast
LDA	snv	5	0.1	1.0	9	2	-3.9745409280897137	breast
LDA	snv	5	0.1	1.0	9	3	-4.020297861167304	breast
LDA	snv	5	0.1	1.0	9	4	-4.191732175443867	breast
LDA	sv	5	0.1	1.0	9	0	-3.130930256604996	breast
LDA	sv	5	0.1	1.0	9	1	-3.1265132092563257	breast
LDA	sv	5	0.1	1.0	9	2	-3.1105488319271783	breast
LDA	sv	5	0.1	1.0	9	3	-3.1120871856270846	breast
LDA	sv	5	0.1	1.0	9	4	-3.027665472554004	breast
LDA	snv	5	1.0	0.1	0	0	-4.073832734514517	breast
LDA	snv	5	1.0	0.1	0	1	-4.270570675536458	breast
LDA	snv	5	1.0	0.1	0	2	-3.9031715013948736	breast
LDA	snv	5	1.0	0.1	0	3	-3.9688779318882776	breast
LDA	snv	5	1.0	0.1	0	4	-3.7007656083754346	breast
LDA	sv	5	1.0	0.1	0	0	-3.3716929054824907	breast
LDA	sv	5	1.0	0.1	0	1	-3.1925767811588224	breast
LDA	sv	5	1.0	0.1	0	2	-3.2710884184005296	breast
LDA	sv	5	1.0	0.1	0	3	-3.2574452009232004	breast
LDA	sv	5	1.0	0.1	0	4	-3.3276363968728453	breast
LDA	snv	5	1.0	0.1	1	0	-3.93745099482023	breast
LDA	snv	5	1.0	0.1	1	1	-3.9108710837065663	breast
LDA	snv	5	1.0	0.1	1	2	-4.131320637446767	breast
LDA	snv	5	1.0	0.1	1	3	-3.8072858898529733	breast
LDA	snv	5	1.0	0.1	1	4	-4.050609480504797	breast
LDA	sv	5	1.0	0.1	1	0	-3.342491424516364	breast
LDA	sv	5	1.0	0.1	1	1	-3.3203877212999773	breast
LDA	sv	5	1.0	0.1	1	2	-3.2276373511398355	breast
LDA	sv	5	1.0	0.1	1	3	-3.2973804484496743	breast
LDA	sv	5	1.0	0.1	1	4	-3.2978245383904774	breast
LDA	snv	5	1.0	0.1	2	0	-3.831456784748344	breast
LDA	snv	5	1.0	0.1	2	1	-4.016956259085912	breast
LDA	snv	5	1.0	0.1	2	2	-3.99820258854515	breast
LDA	snv	5	1.0	0.1	2	3	-3.865933378106996	breast
LDA	snv	5	1.0	0.1	2	4	-4.1891366550998965	breast
LDA	sv	5	1.0	0.1	2	0	-3.2995051480679414	breast
LDA	sv	5	1.0	0.1	2	1	-3.3137068806100864	breast
LDA	sv	5	1.0	0.1	2	2	-3.300291529506668	breast
LDA	sv	5	1.0	0.1	2	3	-3.314285783329658	breast
LDA	sv	5	1.0	0.1	2	4	-3.299921482332804	breast
LDA	snv	5	1.0	0.1	3	0	-4.072583899172895	breast
LDA	snv	5	1.0	0.1	3	1	-3.9477620256106003	breast
LDA	snv	5	1.0	0.1	3	2	-3.890406023584213	breast
LDA	snv	5	1.0	0.1	3	3	-4.06122912139347	breast
LDA	snv	5	1.0	0.1	3	4	-3.848931948836016	breast
LDA	sv	5	1.0	0.1	3	0	-3.292481349306114	breast
LDA	sv	5	1.0	0.1	3	1	-3.2204525656390404	breast
LDA	sv	5	1.0	0.1	3	2	-3.3308995021913765	breast
LDA	sv	5	1.0	0.1	3	3	-3.2577880031410817	breast
LDA	sv	5	1.0	0.1	3	4	-3.295794641522264	breast
LDA	snv	5	1.0	0.1	4	0	-3.903625288276519	breast
LDA	snv	5	1.0	0.1	4	1	-3.95650319866154	breast
LDA	snv	5	1.0	0.1	4	2	-3.844430857949399	breast
LDA	snv	5	1.0	0.1	4	3	-4.137225093784202	breast
LDA	snv	5	1.0	0.1	4	4	-3.99571027236034	breast
LDA	sv	5	1.0	0.1	4	0	-3.38385433193783	breast
LDA	sv	5	1.0	0.1	4	1	-3.275984011525777	breast
LDA	sv	5	1.0	0.1	4	2	-3.335556751565307	breast
LDA	sv	5	1.0	0.1	4	3	-3.2769969246171535	breast
LDA	sv	5	1.0	0.1	4	4	-3.1654435764579483	breast
LDA	snv	5	1.0	0.1	5	0	-4.0637870545816295	breast
LDA	snv	5	1.0	0.1	5	1	-3.8824079582686055	breast
LDA	snv	5	1.0	0.1	5	2	-4.022468875441022	breast
LDA	snv	5	1.0	0.1	5	3	-3.8370555665601636	breast
LDA	snv	5	1.0	0.1	5	4	-3.995238665038933	breast
LDA	sv	5	1.0	0.1	5	0	-3.303685749041697	breast
LDA	sv	5	1.0	0.1	5	1	-3.3269913705732286	breast
LDA	sv	5	1.0	0.1	5	2	-3.2138296779578464	breast
LDA	sv	5	1.0	0.1	5	3	-3.2823383118351868	breast
LDA	sv	5	1.0	0.1	5	4	-3.2913220717799345	breast
LDA	snv	5	1.0	0.1	6	0	-3.9796207109042903	breast
LDA	snv	5	1.0	0.1	6	1	-4.002629590906609	breast
LDA	snv	5	1.0	0.1	6	2	-4.127715339069708	breast
LDA	snv	5	1.0	0.1	6	3	-3.9495979638842487	breast
LDA	snv	5	1.0	0.1	6	4	-3.797524272266593	breast
LDA	sv	5	1.0	0.1	6	0	-3.2752098572717165	breast
LDA	sv	5	1.0	0.1	6	1	-3.311708623072254	breast
LDA	sv	5	1.0	0.1	6	2	-3.3026507779596503	breast
LDA	sv	5	1.0	0.1	6	3	-3.309539198242487	breast
LDA	sv	5	1.0	0.1	6	4	-3.2432912572004327	breast
LDA	snv	5	1.0	0.1	7	0	-3.8554903534652514	breast
LDA	snv	5	1.0	0.1	7	1	-4.212035300019386	breast
LDA	snv	5	1.0	0.1	7	2	-3.9747150070354773	breast
LDA	snv	5	1.0	0.1	7	3	-3.8863012624257	breast
LDA	snv	5	1.0	0.1	7	4	-3.941289024042217	breast
LDA	sv	5	1.0	0.1	7	0	-3.2018369829971847	breast
LDA	sv	5	1.0	0.1	7	1	-3.354536838532846	breast
LDA	sv	5	1.0	0.1	7	2	-3.2654631151031275	breast
LDA	sv	5	1.0	0.1	7	3	-3.4270414308717574	breast
LDA	sv	5	1.0	0.1	7	4	-3.156955658016748	breast
LDA	snv	5	1.0	0.1	8	0	-4.018168726145303	breast
LDA	snv	5	1.0	0.1	8	1	-4.119104514955022	breast
LDA	snv	5	1.0	0.1	8	2	-3.9078574712368055	breast
LDA	snv	5	1.0	0.1	8	3	-3.8978137418057774	breast
LDA	snv	5	1.0	0.1	8	4	-3.8808251651422703	breast
LDA	sv	5	1.0	0.1	8	0	-3.3772364249424367	breast
LDA	sv	5	1.0	0.1	8	1	-3.2921570097134287	breast
LDA	sv	5	1.0	0.1	8	2	-3.316545581848451	breast
LDA	sv	5	1.0	0.1	8	3	-3.335134021941568	breast
LDA	sv	5	1.0	0.1	8	4	-3.2067520783725767	breast
LDA	snv	5	1.0	0.1	9	0	-3.996203503642525	breast
LDA	snv	5	1.0	0.1	9	1	-3.688623457405301	breast
LDA	snv	5	1.0	0.1	9	2	-3.9758833381590417	breast
LDA	snv	5	1.0	0.1	9	3	-4.025221770526411	breast
LDA	snv	5	1.0	0.1	9	4	-4.1849608687272095	breast
LDA	sv	5	1.0	0.1	9	0	-3.3403894204540374	breast
LDA	sv	5	1.0	0.1	9	1	-3.3915671582852647	breast
LDA	sv	5	1.0	0.1	9	2	-3.263296447495654	breast
LDA	sv	5	1.0	0.1	9	3	-3.228105004466012	breast
LDA	sv	5	1.0	0.1	9	4	-3.236276225780006	breast
LDA	snv	5	1.0	0.15	0	0	-4.073832734514517	breast
LDA	snv	5	1.0	0.15	0	1	-4.270570675536458	breast
LDA	snv	5	1.0	0.15	0	2	-3.9031715013948736	breast
LDA	snv	5	1.0	0.15	0	3	-3.9688779318882776	breast
LDA	snv	5	1.0	0.15	0	4	-3.7007656083754346	breast
LDA	sv	5	1.0	0.15	0	0	-3.2875639081945263	breast
LDA	sv	5	1.0	0.15	0	1	-3.2111539019795	breast
LDA	sv	5	1.0	0.15	0	2	-3.1751673637397486	breast
LDA	sv	5	1.0	0.15	0	3	-3.2138853473753404	breast
LDA	sv	5	1.0	0.15	0	4	-3.281035686804326	breast
LDA	snv	5	1.0	0.15	1	0	-3.93745099482023	breast
LDA	snv	5	1.0	0.15	1	1	-3.9108710837065663	breast
LDA	snv	5	1.0	0.15	1	2	-4.131320637446767	breast
LDA	snv	5	1.0	0.15	1	3	-3.8072858898529733	breast
LDA	snv	5	1.0	0.15	1	4	-4.050609480504797	breast
LDA	sv	5	1.0	0.15	1	0	-3.2424815039268537	breast
LDA	sv	5	1.0	0.15	1	1	-3.2640894350364142	breast
LDA	sv	5	1.0	0.15	1	2	-3.155841570228341	breast
LDA	sv	5	1.0	0.15	1	3	-3.2590962818092315	breast
LDA	sv	5	1.0	0.15	1	4	-3.2491760243869803	breast
LDA	snv	5	1.0	0.15	2	0	-3.831456784748344	breast
LDA	snv	5	1.0	0.15	2	1	-4.016956259085912	breast
LDA	snv	5	1.0	0.15	2	2	-3.99820258854515	breast
LDA	snv	5	1.0	0.15	2	3	-3.865933378106996	breast
LDA	snv	5	1.0	0.15	2	4	-4.1891366550998965	breast
LDA	sv	5	1.0	0.15	2	0	-3.2901277331850824	breast
LDA	sv	5	1.0	0.15	2	1	-3.2752843924850636	breast
LDA	sv	5	1.0	0.15	2	2	-3.2071938123388013	breast
LDA	sv	5	1.0	0.15	2	3	-3.2669374809270013	breast
LDA	sv	5	1.0	0.15	2	4	-3.1548483261269378	breast
LDA	snv	5	1.0	0.15	3	0	-4.072583899172895	breast
LDA	snv	5	1.0	0.15	3	1	-3.9477620256106003	breast
LDA	snv	5	1.0	0.15	3	2	-3.890406023584213	breast
LDA	snv	5	1.0	0.15	3	3	-4.06122912139347	breast
LDA	snv	5	1.0	0.15	3	4	-3.848931948836016	breast
LDA	sv	5	1.0	0.15	3	0	-3.2434357841697667	breast
LDA	sv	5	1.0	0.15	3	1	-3.142196824393192	breast
LDA	sv	5	1.0	0.15	3	2	-3.2156101457073447	breast
LDA	sv	5	1.0	0.15	3	3	-3.167929051662016	breast
LDA	sv	5	1.0	0.15	3	4	-3.2513758374845607	breast
LDA	snv	5	1.0	0.15	4	0	-3.903625288276519	breast
LDA	snv	5	1.0	0.15	4	1	-3.95650319866154	breast
LDA	snv	5	1.0	0.15	4	2	-3.844430857949399	breast
LDA	snv	5	1.0	0.15	4	3	-4.137225093784202	breast
LDA	snv	5	1.0	0.15	4	4	-3.99571027236034	breast
LDA	sv	5	1.0	0.15	4	0	-3.2857632617638437	breast
LDA	sv	5	1.0	0.15	4	1	-3.2068205456858934	breast
LDA	sv	5	1.0	0.15	4	2	-3.301064034715504	breast
LDA	sv	5	1.0	0.15	4	3	-3.2375843236914865	breast
LDA	sv	5	1.0	0.15	4	4	-3.1390137159550577	breast
LDA	snv	5	1.0	0.15	5	0	-4.0637870545816295	breast
LDA	snv	5	1.0	0.15	5	1	-3.8824079582686055	breast
LDA	snv	5	1.0	0.15	5	2	-4.022468875441022	breast
LDA	snv	5	1.0	0.15	5	3	-3.8370555665601636	breast
LDA	snv	5	1.0	0.15	5	4	-3.995238665038933	breast
LDA	sv	5	1.0	0.15	5	0	-3.2004985156868333	breast
LDA	sv	5	1.0	0.15	5	1	-3.315924043934133	breast
LDA	sv	5	1.0	0.15	5	2	-3.1876230833447967	breast
LDA	sv	5	1.0	0.15	5	3	-3.20640677873923	breast
LDA	sv	5	1.0	0.15	5	4	-3.2124384340924133	breast
LDA	snv	5	1.0	0.15	6	0	-3.9796207109042903	breast
LDA	snv	5	1.0	0.15	6	1	-4.002629590906609	breast
LDA	snv	5	1.0	0.15	6	2	-4.127715339069708	breast
LDA	snv	5	1.0	0.15	6	3	-3.9495979638842487	breast
LDA	snv	5	1.0	0.15	6	4	-3.797524272266593	breast
LDA	sv	5	1.0	0.15	6	0	-3.2009579536354047	breast
LDA	sv	5	1.0	0.15	6	1	-3.2130376078515885	breast
LDA	sv	5	1.0	0.15	6	2	-3.22511981095933	breast
LDA	sv	5	1.0	0.15	6	3	-3.2191172373502766	breast
LDA	sv	5	1.0	0.15	6	4	-3.189455714725143	breast
LDA	snv	5	1.0	0.15	7	0	-3.8554903534652514	breast
LDA	snv	5	1.0	0.15	7	1	-4.212035300019386	breast
LDA	snv	5	1.0	0.15	7	2	-3.9747150070354773	breast
LDA	snv	5	1.0	0.15	7	3	-3.8863012624257	breast
LDA	snv	5	1.0	0.15	7	4	-3.941289024042217	breast
LDA	sv	5	1.0	0.15	7	0	-3.1601323540656865	breast
LDA	sv	5	1.0	0.15	7	1	-3.2628261737017703	breast
LDA	sv	5	1.0	0.15	7	2	-3.2134571427220218	breast
LDA	sv	5	1.0	0.15	7	3	-3.34196686605836	breast
LDA	sv	5	1.0	0.15	7	4	-3.1071056375397874	breast
LDA	snv	5	1.0	0.15	8	0	-4.018168726145303	breast
LDA	snv	5	1.0	0.15	8	1	-4.119104514955022	breast
LDA	snv	5	1.0	0.15	8	2	-3.9078574712368055	breast
LDA	snv	5	1.0	0.15	8	3	-3.8978137418057774	breast
LDA	snv	5	1.0	0.15	8	4	-3.8808251651422703	breast
LDA	sv	5	1.0	0.15	8	0	-3.282270144277029	breast
LDA	sv	5	1.0	0.15	8	1	-3.2254191877449685	breast
LDA	sv	5	1.0	0.15	8	2	-3.2297822874873567	breast
LDA	sv	5	1.0	0.15	8	3	-3.2306016491622325	breast
LDA	sv	5	1.0	0.15	8	4	-3.1746686243814275	breast
LDA	snv	5	1.0	0.15	9	0	-3.996203503642525	breast
LDA	snv	5	1.0	0.15	9	1	-3.688623457405301	breast
LDA	snv	5	1.0	0.15	9	2	-3.9758833381590417	breast
LDA	snv	5	1.0	0.15	9	3	-4.025221770526411	breast
LDA	snv	5	1.0	0.15	9	4	-4.1849608687272095	breast
LDA	sv	5	1.0	0.15	9	0	-3.2244569927443303	breast
LDA	sv	5	1.0	0.15	9	1	-3.2762087695532376	breast
LDA	sv	5	1.0	0.15	9	2	-3.220558783732069	breast
LDA	sv	5	1.0	0.15	9	3	-3.2099653712478102	breast
[truncated: 8,101 more rows]
