# Supplementary material for: Integrated structural variation and point mutation signatures in cancer genomes using correlated topic models
Source: PLoS Comput Biol. 2019 Feb 22;15(2):e1006799. doi: 10.1371/journal.pcbi.1006799 (PMC6402697; doi:10.1371/journal.pcbi.1006799)
Supplement: S3 Dataset — Columns: score (logistic regression accuracy; float), k (number of signatures; integer), n (cross validation repeat; integer), fold (cross validation fold; integer), method (signature inference method; string), train (training set, either SNV, SV or SNV & SV; string). (TSV) [file pcbi.1006799.s021.tsv]

score	k	n	fold	method	train
0.6	2	0	0	NMF	snv-sv
0.78	2	0	1	NMF	snv-sv
0.7	2	0	2	NMF	snv-sv
0.88	2	0	3	NMF	snv-sv
0.8125	2	0	4	NMF	snv-sv
0.62	2	1	0	NMF	snv-sv
0.84	2	1	1	NMF	snv-sv
0.82	2	1	2	NMF	snv-sv
0.84	2	1	3	NMF	snv-sv
0.7916666666666666	2	1	4	NMF	snv-sv
0.6	2	2	0	NMF	snv-sv
0.74	2	2	1	NMF	snv-sv
0.84	2	2	2	NMF	snv-sv
0.88	2	2	3	NMF	snv-sv
0.7083333333333334	2	2	4	NMF	snv-sv
0.6	2	3	0	NMF	snv-sv
0.82	2	3	1	NMF	snv-sv
0.76	2	3	2	NMF	snv-sv
0.84	2	3	3	NMF	snv-sv
0.8125	2	3	4	NMF	snv-sv
0.66	2	4	0	NMF	snv-sv
0.74	2	4	1	NMF	snv-sv
0.8	2	4	2	NMF	snv-sv
0.84	2	4	3	NMF	snv-sv
0.6666666666666666	2	4	4	NMF	snv-sv
0.54	2	5	0	NMF	snv-sv
0.84	2	5	1	NMF	snv-sv
0.84	2	5	2	NMF	snv-sv
0.86	2	5	3	NMF	snv-sv
0.7916666666666666	2	5	4	NMF	snv-sv
0.6	2	6	0	NMF	snv-sv
0.82	2	6	1	NMF	snv-sv
0.84	2	6	2	NMF	snv-sv
0.86	2	6	3	NMF	snv-sv
0.7916666666666666	2	6	4	NMF	snv-sv
0.54	2	7	0	NMF	snv-sv
0.78	2	7	1	NMF	snv-sv
0.84	2	7	2	NMF	snv-sv
0.88	2	7	3	NMF	snv-sv
0.7708333333333334	2	7	4	NMF	snv-sv
0.58	2	8	0	NMF	snv-sv
0.8	2	8	1	NMF	snv-sv
0.84	2	8	2	NMF	snv-sv
0.88	2	8	3	NMF	snv-sv
0.75	2	8	4	NMF	snv-sv
0.62	2	9	0	NMF	snv-sv
0.82	2	9	1	NMF	snv-sv
0.74	2	9	2	NMF	snv-sv
0.86	2	9	3	NMF	snv-sv
0.7916666666666666	2	9	4	NMF	snv-sv
0.82	3	0	0	NMF	snv-sv
0.88	3	0	1	NMF	snv-sv
0.88	3	0	2	NMF	snv-sv
0.88	3	0	3	NMF	snv-sv
0.9166666666666666	3	0	4	NMF	snv-sv
0.8	3	1	0	NMF	snv-sv
0.9	3	1	1	NMF	snv-sv
0.9	3	1	2	NMF	snv-sv
0.92	3	1	3	NMF	snv-sv
0.875	3	1	4	NMF	snv-sv
0.8	3	2	0	NMF	snv-sv
0.86	3	2	1	NMF	snv-sv
0.9	3	2	2	NMF	snv-sv
0.94	3	2	3	NMF	snv-sv
0.875	3	2	4	NMF	snv-sv
0.88	3	3	0	NMF	snv-sv
0.86	3	3	1	NMF	snv-sv
0.9	3	3	2	NMF	snv-sv
0.92	3	3	3	NMF	snv-sv
0.9166666666666666	3	3	4	NMF	snv-sv
0.82	3	4	0	NMF	snv-sv
0.86	3	4	1	NMF	snv-sv
0.92	3	4	2	NMF	snv-sv
0.9	3	4	3	NMF	snv-sv
0.8541666666666666	3	4	4	NMF	snv-sv
0.8	3	5	0	NMF	snv-sv
0.9	3	5	1	NMF	snv-sv
0.94	3	5	2	NMF	snv-sv
0.94	3	5	3	NMF	snv-sv
0.9166666666666666	3	5	4	NMF	snv-sv
0.7	3	6	0	NMF	snv-sv
0.84	3	6	1	NMF	snv-sv
0.9	3	6	2	NMF	snv-sv
0.92	3	6	3	NMF	snv-sv
0.9166666666666666	3	6	4	NMF	snv-sv
0.74	3	7	0	NMF	snv-sv
0.86	3	7	1	NMF	snv-sv
0.92	3	7	2	NMF	snv-sv
0.96	3	7	3	NMF	snv-sv
0.9375	3	7	4	NMF	snv-sv
0.66	3	8	0	NMF	snv-sv
0.88	3	8	1	NMF	snv-sv
0.92	3	8	2	NMF	snv-sv
0.94	3	8	3	NMF	snv-sv
0.875	3	8	4	NMF	snv-sv
0.88	3	9	0	NMF	snv-sv
0.9	3	9	1	NMF	snv-sv
0.96	3	9	2	NMF	snv-sv
0.92	3	9	3	NMF	snv-sv
0.9375	3	9	4	NMF	snv-sv
0.88	4	0	0	NMF	snv-sv
0.94	4	0	1	NMF	snv-sv
0.96	4	0	2	NMF	snv-sv
0.92	4	0	3	NMF	snv-sv
0.9166666666666666	4	0	4	NMF	snv-sv
0.92	4	1	0	NMF	snv-sv
1.0	4	1	1	NMF	snv-sv
0.94	4	1	2	NMF	snv-sv
0.92	4	1	3	NMF	snv-sv
0.9791666666666666	4	1	4	NMF	snv-sv
0.88	4	2	0	NMF	snv-sv
0.96	4	2	1	NMF	snv-sv
0.96	4	2	2	NMF	snv-sv
0.94	4	2	3	NMF	snv-sv
0.8958333333333334	4	2	4	NMF	snv-sv
0.84	4	3	0	NMF	snv-sv
0.92	4	3	1	NMF	snv-sv
0.9	4	3	2	NMF	snv-sv
0.94	4	3	3	NMF	snv-sv
0.9791666666666666	4	3	4	NMF	snv-sv
0.94	4	4	0	NMF	snv-sv
0.96	4	4	1	NMF	snv-sv
0.96	4	4	2	NMF	snv-sv
0.94	4	4	3	NMF	snv-sv
0.9166666666666666	4	4	4	NMF	snv-sv
0.92	4	5	0	NMF	snv-sv
0.96	4	5	1	NMF	snv-sv
0.96	4	5	2	NMF	snv-sv
0.94	4	5	3	NMF	snv-sv
0.9791666666666666	4	5	4	NMF	snv-sv
0.88	4	6	0	NMF	snv-sv
1.0	4	6	1	NMF	snv-sv
0.94	4	6	2	NMF	snv-sv
0.96	4	6	3	NMF	snv-sv
0.9791666666666666	4	6	4	NMF	snv-sv
0.92	4	7	0	NMF	snv-sv
0.98	4	7	1	NMF	snv-sv
0.96	4	7	2	NMF	snv-sv
0.96	4	7	3	NMF	snv-sv
0.9791666666666666	4	7	4	NMF	snv-sv
0.94	4	8	0	NMF	snv-sv
0.96	4	8	1	NMF	snv-sv
0.92	4	8	2	NMF	snv-sv
0.94	4	8	3	NMF	snv-sv
0.9166666666666666	4	8	4	NMF	snv-sv
0.92	4	9	0	NMF	snv-sv
1.0	4	9	1	NMF	snv-sv
0.96	4	9	2	NMF	snv-sv
0.94	4	9	3	NMF	snv-sv
0.9791666666666666	4	9	4	NMF	snv-sv
0.96	5	0	0	NMF	snv-sv
0.96	5	0	1	NMF	snv-sv
0.94	5	0	2	NMF	snv-sv
0.92	5	0	3	NMF	snv-sv
0.9375	5	0	4	NMF	snv-sv
0.94	5	1	0	NMF	snv-sv
0.98	5	1	1	NMF	snv-sv
0.96	5	1	2	NMF	snv-sv
0.88	5	1	3	NMF	snv-sv
0.9375	5	1	4	NMF	snv-sv
0.94	5	2	0	NMF	snv-sv
0.98	5	2	1	NMF	snv-sv
0.94	5	2	2	NMF	snv-sv
0.94	5	2	3	NMF	snv-sv
0.8958333333333334	5	2	4	NMF	snv-sv
0.86	5	3	0	NMF	snv-sv
0.9	5	3	1	NMF	snv-sv
0.96	5	3	2	NMF	snv-sv
0.94	5	3	3	NMF	snv-sv
0.9375	5	3	4	NMF	snv-sv
0.9	5	4	0	NMF	snv-sv
0.96	5	4	1	NMF	snv-sv
0.94	5	4	2	NMF	snv-sv
0.94	5	4	3	NMF	snv-sv
0.8333333333333334	5	4	4	NMF	snv-sv
0.92	5	5	0	NMF	snv-sv
0.98	5	5	1	NMF	snv-sv
0.98	5	5	2	NMF	snv-sv
0.94	5	5	3	NMF	snv-sv
0.9375	5	5	4	NMF	snv-sv
0.94	5	6	0	NMF	snv-sv
0.94	5	6	1	NMF	snv-sv
0.98	5	6	2	NMF	snv-sv
0.94	5	6	3	NMF	snv-sv
0.9791666666666666	5	6	4	NMF	snv-sv
0.92	5	7	0	NMF	snv-sv
0.94	5	7	1	NMF	snv-sv
0.98	5	7	2	NMF	snv-sv
0.96	5	7	3	NMF	snv-sv
0.9791666666666666	5	7	4	NMF	snv-sv
0.92	5	8	0	NMF	snv-sv
0.94	5	8	1	NMF	snv-sv
0.96	5	8	2	NMF	snv-sv
0.96	5	8	3	NMF	snv-sv
0.9583333333333334	5	8	4	NMF	snv-sv
0.94	5	9	0	NMF	snv-sv
0.96	5	9	1	NMF	snv-sv
0.96	5	9	2	NMF	snv-sv
0.92	5	9	3	NMF	snv-sv
0.9791666666666666	5	9	4	NMF	snv-sv
0.98	6	0	0	NMF	snv-sv
0.92	6	0	1	NMF	snv-sv
0.9	6	0	2	NMF	snv-sv
0.96	6	0	3	NMF	snv-sv
0.9166666666666666	6	0	4	NMF	snv-sv
0.94	6	1	0	NMF	snv-sv
0.96	6	1	1	NMF	snv-sv
0.96	6	1	2	NMF	snv-sv
0.92	6	1	3	NMF	snv-sv
0.9166666666666666	6	1	4	NMF	snv-sv
0.96	6	2	0	NMF	snv-sv
1.0	6	2	1	NMF	snv-sv
0.94	6	2	2	NMF	snv-sv
0.94	6	2	3	NMF	snv-sv
0.8958333333333334	6	2	4	NMF	snv-sv
0.9	6	3	0	NMF	snv-sv
0.94	6	3	1	NMF	snv-sv
0.92	6	3	2	NMF	snv-sv
0.94	6	3	3	NMF	snv-sv
0.9375	6	3	4	NMF	snv-sv
0.98	6	4	0	NMF	snv-sv
0.94	6	4	1	NMF	snv-sv
0.94	6	4	2	NMF	snv-sv
0.94	6	4	3	NMF	snv-sv
0.9166666666666666	6	4	4	NMF	snv-sv
0.88	6	5	0	NMF	snv-sv
0.96	6	5	1	NMF	snv-sv
0.94	6	5	2	NMF	snv-sv
0.92	6	5	3	NMF	snv-sv
0.9583333333333334	6	5	4	NMF	snv-sv
0.92	6	6	0	NMF	snv-sv
0.98	6	6	1	NMF	snv-sv
0.96	6	6	2	NMF	snv-sv
0.96	6	6	3	NMF	snv-sv
0.9791666666666666	6	6	4	NMF	snv-sv
0.94	6	7	0	NMF	snv-sv
0.94	6	7	1	NMF	snv-sv
0.94	6	7	2	NMF	snv-sv
0.94	6	7	3	NMF	snv-sv
0.9791666666666666	6	7	4	NMF	snv-sv
0.94	6	8	0	NMF	snv-sv
0.94	6	8	1	NMF	snv-sv
0.96	6	8	2	NMF	snv-sv
0.98	6	8	3	NMF	snv-sv
0.8958333333333334	6	8	4	NMF	snv-sv
0.96	6	9	0	NMF	snv-sv
1.0	6	9	1	NMF	snv-sv
0.96	6	9	2	NMF	snv-sv
0.92	6	9	3	NMF	snv-sv
0.9583333333333334	6	9	4	NMF	snv-sv
0.96	7	0	0	NMF	snv-sv
0.98	7	0	1	NMF	snv-sv
0.9	7	0	2	NMF	snv-sv
0.98	7	0	3	NMF	snv-sv
0.9166666666666666	7	0	4	NMF	snv-sv
0.92	7	1	0	NMF	snv-sv
0.96	7	1	1	NMF	snv-sv
0.94	7	1	2	NMF	snv-sv
0.92	7	1	3	NMF	snv-sv
0.8958333333333334	7	1	4	NMF	snv-sv
0.96	7	2	0	NMF	snv-sv
0.94	7	2	1	NMF	snv-sv
0.92	7	2	2	NMF	snv-sv
0.96	7	2	3	NMF	snv-sv
0.9166666666666666	7	2	4	NMF	snv-sv
0.9	7	3	0	NMF	snv-sv
0.9	7	3	1	NMF	snv-sv
0.9	7	3	2	NMF	snv-sv
0.94	7	3	3	NMF	snv-sv
0.9375	7	3	4	NMF	snv-sv
0.98	7	4	0	NMF	snv-sv
0.96	7	4	1	NMF	snv-sv
0.92	7	4	2	NMF	snv-sv
0.94	7	4	3	NMF	snv-sv
0.875	7	4	4	NMF	snv-sv
0.86	7	5	0	NMF	snv-sv
0.96	7	5	1	NMF	snv-sv
0.94	7	5	2	NMF	snv-sv
0.94	7	5	3	NMF	snv-sv
0.9583333333333334	7	5	4	NMF	snv-sv
0.94	7	6	0	NMF	snv-sv
0.94	7	6	1	NMF	snv-sv
0.98	7	6	2	NMF	snv-sv
0.96	7	6	3	NMF	snv-sv
0.9791666666666666	7	6	4	NMF	snv-sv
0.88	7	7	0	NMF	snv-sv
0.94	7	7	1	NMF	snv-sv
0.96	7	7	2	NMF	snv-sv
0.96	7	7	3	NMF	snv-sv
1.0	7	7	4	NMF	snv-sv
0.94	7	8	0	NMF	snv-sv
0.96	7	8	1	NMF	snv-sv
0.94	7	8	2	NMF	snv-sv
0.98	7	8	3	NMF	snv-sv
0.8333333333333334	7	8	4	NMF	snv-sv
0.96	7	9	0	NMF	snv-sv
0.96	7	9	1	NMF	snv-sv
0.9	7	9	2	NMF	snv-sv
0.92	7	9	3	NMF	snv-sv
0.9791666666666666	7	9	4	NMF	snv-sv
0.94	8	0	0	NMF	snv-sv
1.0	8	0	1	NMF	snv-sv
0.9	8	0	2	NMF	snv-sv
0.96	8	0	3	NMF	snv-sv
0.8958333333333334	8	0	4	NMF	snv-sv
0.9	8	1	0	NMF	snv-sv
0.98	8	1	1	NMF	snv-sv
0.94	8	1	2	NMF	snv-sv
0.92	8	1	3	NMF	snv-sv
0.9375	8	1	4	NMF	snv-sv
0.9	8	2	0	NMF	snv-sv
0.98	8	2	1	NMF	snv-sv
0.92	8	2	2	NMF	snv-sv
0.92	8	2	3	NMF	snv-sv
0.9166666666666666	8	2	4	NMF	snv-sv
0.88	8	3	0	NMF	snv-sv
0.94	8	3	1	NMF	snv-sv
0.9	8	3	2	NMF	snv-sv
0.96	8	3	3	NMF	snv-sv
0.8958333333333334	8	3	4	NMF	snv-sv
0.98	8	4	0	NMF	snv-sv
0.96	8	4	1	NMF	snv-sv
0.92	8	4	2	NMF	snv-sv
0.92	8	4	3	NMF	snv-sv
0.8958333333333334	8	4	4	NMF	snv-sv
0.92	8	5	0	NMF	snv-sv
0.98	8	5	1	NMF	snv-sv
0.96	8	5	2	NMF	snv-sv
0.94	8	5	3	NMF	snv-sv
0.9583333333333334	8	5	4	NMF	snv-sv
0.9	8	6	0	NMF	snv-sv
0.94	8	6	1	NMF	snv-sv
0.98	8	6	2	NMF	snv-sv
0.96	8	6	3	NMF	snv-sv
0.9791666666666666	8	6	4	NMF	snv-sv
0.88	8	7	0	NMF	snv-sv
0.94	8	7	1	NMF	snv-sv
0.92	8	7	2	NMF	snv-sv
0.96	8	7	3	NMF	snv-sv
1.0	8	7	4	NMF	snv-sv
0.94	8	8	0	NMF	snv-sv
0.94	8	8	1	NMF	snv-sv
0.92	8	8	2	NMF	snv-sv
0.96	8	8	3	NMF	snv-sv
0.8333333333333334	8	8	4	NMF	snv-sv
0.92	8	9	0	NMF	snv-sv
0.96	8	9	1	NMF	snv-sv
0.9	8	9	2	NMF	snv-sv
0.9	8	9	3	NMF	snv-sv
0.9791666666666666	8	9	4	NMF	snv-sv
0.92	9	0	0	NMF	snv-sv
0.96	9	0	1	NMF	snv-sv
0.92	9	0	2	NMF	snv-sv
0.96	9	0	3	NMF	snv-sv
0.9166666666666666	9	0	4	NMF	snv-sv
0.92	9	1	0	NMF	snv-sv
0.98	9	1	1	NMF	snv-sv
0.94	9	1	2	NMF	snv-sv
0.94	9	1	3	NMF	snv-sv
0.9583333333333334	9	1	4	NMF	snv-sv
0.94	9	2	0	NMF	snv-sv
0.98	9	2	1	NMF	snv-sv
0.92	9	2	2	NMF	snv-sv
0.94	9	2	3	NMF	snv-sv
0.9375	9	2	4	NMF	snv-sv
0.94	9	3	0	NMF	snv-sv
0.96	9	3	1	NMF	snv-sv
0.94	9	3	2	NMF	snv-sv
0.96	9	3	3	NMF	snv-sv
0.9583333333333334	9	3	4	NMF	snv-sv
0.98	9	4	0	NMF	snv-sv
0.98	9	4	1	NMF	snv-sv
0.96	9	4	2	NMF	snv-sv
0.92	9	4	3	NMF	snv-sv
0.9166666666666666	9	4	4	NMF	snv-sv
0.92	9	5	0	NMF	snv-sv
0.98	9	5	1	NMF	snv-sv
0.92	9	5	2	NMF	snv-sv
0.94	9	5	3	NMF	snv-sv
0.9375	9	5	4	NMF	snv-sv
0.88	9	6	0	NMF	snv-sv
0.92	9	6	1	NMF	snv-sv
0.98	9	6	2	NMF	snv-sv
0.94	9	6	3	NMF	snv-sv
0.9791666666666666	9	6	4	NMF	snv-sv
0.88	9	7	0	NMF	snv-sv
0.96	9	7	1	NMF	snv-sv
0.94	9	7	2	NMF	snv-sv
0.96	9	7	3	NMF	snv-sv
0.9791666666666666	9	7	4	NMF	snv-sv
0.96	9	8	0	NMF	snv-sv
0.96	9	8	1	NMF	snv-sv
0.92	9	8	2	NMF	snv-sv
0.96	9	8	3	NMF	snv-sv
0.8541666666666666	9	8	4	NMF	snv-sv
0.96	9	9	0	NMF	snv-sv
0.96	9	9	1	NMF	snv-sv
0.94	9	9	2	NMF	snv-sv
0.94	9	9	3	NMF	snv-sv
0.9791666666666666	9	9	4	NMF	snv-sv
0.92	10	0	0	NMF	snv-sv
0.96	10	0	1	NMF	snv-sv
0.88	10	0	2	NMF	snv-sv
0.96	10	0	3	NMF	snv-sv
0.9166666666666666	10	0	4	NMF	snv-sv
0.9	10	1	0	NMF	snv-sv
0.96	10	1	1	NMF	snv-sv
0.94	10	1	2	NMF	snv-sv
0.96	10	1	3	NMF	snv-sv
0.9166666666666666	10	1	4	NMF	snv-sv
0.88	10	2	0	NMF	snv-sv
0.98	10	2	1	NMF	snv-sv
0.9	10	2	2	NMF	snv-sv
0.92	10	2	3	NMF	snv-sv
0.9166666666666666	10	2	4	NMF	snv-sv
0.94	10	3	0	NMF	snv-sv
0.94	10	3	1	NMF	snv-sv
0.88	10	3	2	NMF	snv-sv
0.92	10	3	3	NMF	snv-sv
0.9166666666666666	10	3	4	NMF	snv-sv
0.98	10	4	0	NMF	snv-sv
0.96	10	4	1	NMF	snv-sv
0.96	10	4	2	NMF	snv-sv
0.92	10	4	3	NMF	snv-sv
0.8958333333333334	10	4	4	NMF	snv-sv
0.94	10	5	0	NMF	snv-sv
0.98	10	5	1	NMF	snv-sv
0.94	10	5	2	NMF	snv-sv
0.94	10	5	3	NMF	snv-sv
0.9375	10	5	4	NMF	snv-sv
0.88	10	6	0	NMF	snv-sv
0.86	10	6	1	NMF	snv-sv
0.94	10	6	2	NMF	snv-sv
0.94	10	6	3	NMF	snv-sv
0.9583333333333334	10	6	4	NMF	snv-sv
0.9	10	7	0	NMF	snv-sv
0.94	10	7	1	NMF	snv-sv
0.96	10	7	2	NMF	snv-sv
0.92	10	7	3	NMF	snv-sv
0.9791666666666666	10	7	4	NMF	snv-sv
0.94	10	8	0	NMF	snv-sv
0.94	10	8	1	NMF	snv-sv
0.9	10	8	2	NMF	snv-sv
0.96	10	8	3	NMF	snv-sv
0.875	10	8	4	NMF	snv-sv
0.96	10	9	0	NMF	snv-sv
0.96	10	9	1	NMF	snv-sv
0.96	10	9	2	NMF	snv-sv
0.92	10	9	3	NMF	snv-sv
0.9791666666666666	10	9	4	NMF	snv-sv
0.4	2	0	0	NMF	snv
0.52	2	0	1	NMF	snv
0.38	2	0	2	NMF	snv
0.52	2	0	3	NMF	snv
0.4583333333333333	2	0	4	NMF	snv
0.44	2	1	0	NMF	snv
0.44	2	1	1	NMF	snv
0.38	2	1	2	NMF	snv
0.44	2	1	3	NMF	snv
0.4166666666666667	2	1	4	NMF	snv
0.54	2	2	0	NMF	snv
0.66	2	2	1	NMF	snv
0.62	2	2	2	NMF	snv
0.68	2	2	3	NMF	snv
0.5208333333333334	2	2	4	NMF	snv
0.62	2	3	0	NMF	snv
0.7	2	3	1	NMF	snv
0.68	2	3	2	NMF	snv
0.62	2	3	3	NMF	snv
0.3958333333333333	2	3	4	NMF	snv
0.72	2	4	0	NMF	snv
0.7	2	4	1	NMF	snv
0.66	2	4	2	NMF	snv
0.64	2	4	3	NMF	snv
0.3333333333333333	2	4	4	NMF	snv
0.66	2	5	0	NMF	snv
0.6	2	5	1	NMF	snv
0.72	2	5	2	NMF	snv
0.64	2	5	3	NMF	snv
0.4375	2	5	4	NMF	snv
0.62	2	6	0	NMF	snv
0.6	2	6	1	NMF	snv
0.68	2	6	2	NMF	snv
0.68	2	6	3	NMF	snv
0.375	2	6	4	NMF	snv
0.66	2	7	0	NMF	snv
0.6	2	7	1	NMF	snv
0.66	2	7	2	NMF	snv
0.66	2	7	3	NMF	snv
0.4375	2	7	4	NMF	snv
0.66	2	8	0	NMF	snv
0.64	2	8	1	NMF	snv
0.7	2	8	2	NMF	snv
0.6	2	8	3	NMF	snv
0.4583333333333333	2	8	4	NMF	snv
0.6	2	9	0	NMF	snv
0.64	2	9	1	NMF	snv
0.66	2	9	2	NMF	snv
0.66	2	9	3	NMF	snv
0.375	2	9	4	NMF	snv
0.9	3	0	0	NMF	snv
0.92	3	0	1	NMF	snv
0.98	3	0	2	NMF	snv
0.92	3	0	3	NMF	snv
0.8958333333333334	3	0	4	NMF	snv
0.88	3	1	0	NMF	snv
0.94	3	1	1	NMF	snv
0.98	3	1	2	NMF	snv
0.94	3	1	3	NMF	snv
0.875	3	1	4	NMF	snv
0.86	3	2	0	NMF	snv
0.86	3	2	1	NMF	snv
0.98	3	2	2	NMF	snv
0.94	3	2	3	NMF	snv
0.8333333333333334	3	2	4	NMF	snv
0.88	3	3	0	NMF	snv
0.84	3	3	1	NMF	snv
0.96	3	3	2	NMF	snv
0.94	3	3	3	NMF	snv
0.875	3	3	4	NMF	snv
0.88	3	4	0	NMF	snv
0.96	3	4	1	NMF	snv
0.98	3	4	2	NMF	snv
0.9	3	4	3	NMF	snv
0.8333333333333334	3	4	4	NMF	snv
0.92	3	5	0	NMF	snv
0.9	3	5	1	NMF	snv
0.96	3	5	2	NMF	snv
0.9	3	5	3	NMF	snv
0.9166666666666666	3	5	4	NMF	snv
0.9	3	6	0	NMF	snv
0.84	3	6	1	NMF	snv
1.0	3	6	2	NMF	snv
0.94	3	6	3	NMF	snv
0.9583333333333334	3	6	4	NMF	snv
0.84	3	7	0	NMF	snv
0.86	3	7	1	NMF	snv
1.0	3	7	2	NMF	snv
0.94	3	7	3	NMF	snv
0.9583333333333334	3	7	4	NMF	snv
0.9	3	8	0	NMF	snv
0.88	3	8	1	NMF	snv
0.96	3	8	2	NMF	snv
0.9	3	8	3	NMF	snv
0.8541666666666666	3	8	4	NMF	snv
0.92	3	9	0	NMF	snv
0.9	3	9	1	NMF	snv
0.96	3	9	2	NMF	snv
0.92	3	9	3	NMF	snv
0.9375	3	9	4	NMF	snv
0.92	4	0	0	NMF	snv
0.94	4	0	1	NMF	snv
0.98	4	0	2	NMF	snv
0.92	4	0	3	NMF	snv
0.9166666666666666	4	0	4	NMF	snv
0.92	4	1	0	NMF	snv
0.94	4	1	1	NMF	snv
0.98	4	1	2	NMF	snv
0.92	4	1	3	NMF	snv
0.9583333333333334	4	1	4	NMF	snv
0.92	4	2	0	NMF	snv
0.9	4	2	1	NMF	snv
0.98	4	2	2	NMF	snv
0.96	4	2	3	NMF	snv
0.8333333333333334	4	2	4	NMF	snv
0.9	4	3	0	NMF	snv
0.84	4	3	1	NMF	snv
0.96	4	3	2	NMF	snv
0.92	4	3	3	NMF	snv
0.8958333333333334	4	3	4	NMF	snv
0.94	4	4	0	NMF	snv
0.94	4	4	1	NMF	snv
0.98	4	4	2	NMF	snv
0.94	4	4	3	NMF	snv
0.875	4	4	4	NMF	snv
0.92	4	5	0	NMF	snv
0.96	4	5	1	NMF	snv
0.98	4	5	2	NMF	snv
0.94	4	5	3	NMF	snv
0.9375	4	5	4	NMF	snv
0.96	4	6	0	NMF	snv
0.92	4	6	1	NMF	snv
0.98	4	6	2	NMF	snv
0.92	4	6	3	NMF	snv
0.9583333333333334	4	6	4	NMF	snv
0.9	4	7	0	NMF	snv
0.9	4	7	1	NMF	snv
1.0	4	7	2	NMF	snv
0.92	4	7	3	NMF	snv
0.9791666666666666	4	7	4	NMF	snv
0.98	4	8	0	NMF	snv
0.94	4	8	1	NMF	snv
0.98	4	8	2	NMF	snv
0.92	4	8	3	NMF	snv
0.8541666666666666	4	8	4	NMF	snv
0.94	4	9	0	NMF	snv
0.94	4	9	1	NMF	snv
0.96	4	9	2	NMF	snv
0.92	4	9	3	NMF	snv
0.9583333333333334	4	9	4	NMF	snv
0.92	5	0	0	NMF	snv
0.96	5	0	1	NMF	snv
0.98	5	0	2	NMF	snv
0.94	5	0	3	NMF	snv
0.9375	5	0	4	NMF	snv
0.94	5	1	0	NMF	snv
0.96	5	1	1	NMF	snv
0.96	5	1	2	NMF	snv
0.94	5	1	3	NMF	snv
0.8125	5	1	4	NMF	snv
0.9	5	2	0	NMF	snv
0.94	5	2	1	NMF	snv
0.98	5	2	2	NMF	snv
0.94	5	2	3	NMF	snv
0.8333333333333334	5	2	4	NMF	snv
0.92	5	3	0	NMF	snv
0.86	5	3	1	NMF	snv
0.94	5	3	2	NMF	snv
0.96	5	3	3	NMF	snv
0.8125	5	3	4	NMF	snv
1.0	5	4	0	NMF	snv
0.96	5	4	1	NMF	snv
0.96	5	4	2	NMF	snv
0.96	5	4	3	NMF	snv
0.75	5	4	4	NMF	snv
0.96	5	5	0	NMF	snv
0.96	5	5	1	NMF	snv
0.98	5	5	2	NMF	snv
0.98	5	5	3	NMF	snv
0.9375	5	5	4	NMF	snv
1.0	5	6	0	NMF	snv
0.88	5	6	1	NMF	snv
0.98	5	6	2	NMF	snv
0.94	5	6	3	NMF	snv
0.8958333333333334	5	6	4	NMF	snv
0.94	5	7	0	NMF	snv
0.92	5	7	1	NMF	snv
1.0	5	7	2	NMF	snv
0.96	5	7	3	NMF	snv
0.9583333333333334	5	7	4	NMF	snv
0.98	5	8	0	NMF	snv
0.96	5	8	1	NMF	snv
0.98	5	8	2	NMF	snv
0.92	5	8	3	NMF	snv
0.8541666666666666	5	8	4	NMF	snv
0.96	5	9	0	NMF	snv
0.92	5	9	1	NMF	snv
0.98	5	9	2	NMF	snv
0.92	5	9	3	NMF	snv
0.9583333333333334	5	9	4	NMF	snv
0.9	6	0	0	NMF	snv
0.94	6	0	1	NMF	snv
0.94	6	0	2	NMF	snv
0.94	6	0	3	NMF	snv
0.9166666666666666	6	0	4	NMF	snv
0.92	6	1	0	NMF	snv
0.94	6	1	1	NMF	snv
0.96	6	1	2	NMF	snv
0.94	6	1	3	NMF	snv
0.8333333333333334	6	1	4	NMF	snv
0.9	6	2	0	NMF	snv
0.9	6	2	1	NMF	snv
0.98	6	2	2	NMF	snv
0.94	6	2	3	NMF	snv
0.8333333333333334	6	2	4	NMF	snv
0.9	6	3	0	NMF	snv
0.84	6	3	1	NMF	snv
0.96	6	3	2	NMF	snv
0.94	6	3	3	NMF	snv
0.8958333333333334	6	3	4	NMF	snv
0.92	6	4	0	NMF	snv
0.92	6	4	1	NMF	snv
0.96	6	4	2	NMF	snv
0.92	6	4	3	NMF	snv
0.8958333333333334	6	4	4	NMF	snv
0.88	6	5	0	NMF	snv
0.96	6	5	1	NMF	snv
0.98	6	5	2	NMF	snv
0.94	6	5	3	NMF	snv
0.9375	6	5	4	NMF	snv
0.94	6	6	0	NMF	snv
0.92	6	6	1	NMF	snv
1.0	6	6	2	NMF	snv
0.94	6	6	3	NMF	snv
0.9583333333333334	6	6	4	NMF	snv
0.92	6	7	0	NMF	snv
0.84	6	7	1	NMF	snv
1.0	6	7	2	NMF	snv
0.94	6	7	3	NMF	snv
0.9583333333333334	6	7	4	NMF	snv
0.92	6	8	0	NMF	snv
0.92	6	8	1	NMF	snv
0.98	6	8	2	NMF	snv
0.92	6	8	3	NMF	snv
0.8333333333333334	6	8	4	NMF	snv
0.94	6	9	0	NMF	snv
0.96	6	9	1	NMF	snv
0.96	6	9	2	NMF	snv
0.9	6	9	3	NMF	snv
0.9791666666666666	6	9	4	NMF	snv
0.92	7	0	0	NMF	snv
0.96	7	0	1	NMF	snv
0.96	7	0	2	NMF	snv
0.94	7	0	3	NMF	snv
0.8958333333333334	7	0	4	NMF	snv
0.92	7	1	0	NMF	snv
0.92	7	1	1	NMF	snv
0.96	7	1	2	NMF	snv
0.92	7	1	3	NMF	snv
0.7916666666666666	7	1	4	NMF	snv
0.88	7	2	0	NMF	snv
0.9	7	2	1	NMF	snv
0.98	7	2	2	NMF	snv
0.96	7	2	3	NMF	snv
0.8333333333333334	7	2	4	NMF	snv
0.9	7	3	0	NMF	snv
0.88	7	3	1	NMF	snv
0.96	7	3	2	NMF	snv
0.94	7	3	3	NMF	snv
0.875	7	3	4	NMF	snv
0.94	7	4	0	NMF	snv
0.92	7	4	1	NMF	snv
0.96	7	4	2	NMF	snv
0.9	7	4	3	NMF	snv
0.8958333333333334	7	4	4	NMF	snv
0.88	7	5	0	NMF	snv
0.96	7	5	1	NMF	snv
0.98	7	5	2	NMF	snv
0.94	7	5	3	NMF	snv
0.9375	7	5	4	NMF	snv
0.96	7	6	0	NMF	snv
0.88	7	6	1	NMF	snv
1.0	7	6	2	NMF	snv
0.94	7	6	3	NMF	snv
0.9583333333333334	7	6	4	NMF	snv
0.88	7	7	0	NMF	snv
0.88	7	7	1	NMF	snv
1.0	7	7	2	NMF	snv
0.94	7	7	3	NMF	snv
0.9583333333333334	7	7	4	NMF	snv
0.9	7	8	0	NMF	snv
0.94	7	8	1	NMF	snv
0.94	7	8	2	NMF	snv
0.94	7	8	3	NMF	snv
0.8333333333333334	7	8	4	NMF	snv
0.94	7	9	0	NMF	snv
0.94	7	9	1	NMF	snv
0.98	7	9	2	NMF	snv
0.94	7	9	3	NMF	snv
0.9375	7	9	4	NMF	snv
0.92	8	0	0	NMF	snv
0.96	8	0	1	NMF	snv
0.96	8	0	2	NMF	snv
0.98	8	0	3	NMF	snv
0.9375	8	0	4	NMF	snv
0.9	8	1	0	NMF	snv
0.94	8	1	1	NMF	snv
0.96	8	1	2	NMF	snv
0.96	8	1	3	NMF	snv
0.7916666666666666	8	1	4	NMF	snv
0.9	8	2	0	NMF	snv
0.94	8	2	1	NMF	snv
0.98	8	2	2	NMF	snv
0.96	8	2	3	NMF	snv
0.8958333333333334	8	2	4	NMF	snv
0.86	8	3	0	NMF	snv
0.88	8	3	1	NMF	snv
0.96	8	3	2	NMF	snv
0.96	8	3	3	NMF	snv
0.8541666666666666	8	3	4	NMF	snv
0.94	8	4	0	NMF	snv
0.96	8	4	1	NMF	snv
0.98	8	4	2	NMF	snv
0.94	8	4	3	NMF	snv
0.8958333333333334	8	4	4	NMF	snv
0.86	8	5	0	NMF	snv
0.96	8	5	1	NMF	snv
0.96	8	5	2	NMF	snv
0.96	8	5	3	NMF	snv
0.9583333333333334	8	5	4	NMF	snv
0.96	8	6	0	NMF	snv
0.9	8	6	1	NMF	snv
1.0	8	6	2	NMF	snv
0.92	8	6	3	NMF	snv
0.9583333333333334	8	6	4	NMF	snv
0.9	8	7	0	NMF	snv
0.88	8	7	1	NMF	snv
1.0	8	7	2	NMF	snv
0.96	8	7	3	NMF	snv
0.9583333333333334	8	7	4	NMF	snv
0.88	8	8	0	NMF	snv
0.92	8	8	1	NMF	snv
0.94	8	8	2	NMF	snv
0.94	8	8	3	NMF	snv
0.8541666666666666	8	8	4	NMF	snv
0.92	8	9	0	NMF	snv
0.94	8	9	1	NMF	snv
0.98	8	9	2	NMF	snv
0.94	8	9	3	NMF	snv
0.9375	8	9	4	NMF	snv
0.94	9	0	0	NMF	snv
0.94	9	0	1	NMF	snv
0.96	9	0	2	NMF	snv
0.94	9	0	3	NMF	snv
0.9583333333333334	9	0	4	NMF	snv
0.96	9	1	0	NMF	snv
0.92	9	1	1	NMF	snv
0.98	9	1	2	NMF	snv
0.96	9	1	3	NMF	snv
0.875	9	1	4	NMF	snv
0.92	9	2	0	NMF	snv
0.9	9	2	1	NMF	snv
0.98	9	2	2	NMF	snv
0.94	9	2	3	NMF	snv
0.8541666666666666	9	2	4	NMF	snv
0.96	9	3	0	NMF	snv
0.9	9	3	1	NMF	snv
0.94	9	3	2	NMF	snv
0.94	9	3	3	NMF	snv
0.875	9	3	4	NMF	snv
0.94	9	4	0	NMF	snv
0.94	9	4	1	NMF	snv
0.98	9	4	2	NMF	snv
0.94	9	4	3	NMF	snv
0.8958333333333334	9	4	4	NMF	snv
0.94	9	5	0	NMF	snv
0.92	9	5	1	NMF	snv
0.98	9	5	2	NMF	snv
0.96	9	5	3	NMF	snv
0.9375	9	5	4	NMF	snv
0.96	9	6	0	NMF	snv
0.88	9	6	1	NMF	snv
1.0	9	6	2	NMF	snv
0.94	9	6	3	NMF	snv
0.9375	9	6	4	NMF	snv
0.92	9	7	0	NMF	snv
0.86	9	7	1	NMF	snv
1.0	9	7	2	NMF	snv
0.96	9	7	3	NMF	snv
0.9791666666666666	9	7	4	NMF	snv
0.92	9	8	0	NMF	snv
0.9	9	8	1	NMF	snv
0.96	9	8	2	NMF	snv
0.96	9	8	3	NMF	snv
0.8541666666666666	9	8	4	NMF	snv
0.98	9	9	0	NMF	snv
0.94	9	9	1	NMF	snv
0.98	9	9	2	NMF	snv
0.94	9	9	3	NMF	snv
0.9791666666666666	9	9	4	NMF	snv
0.94	10	0	0	NMF	snv
0.94	10	0	1	NMF	snv
0.98	10	0	2	NMF	snv
0.94	10	0	3	NMF	snv
0.9375	10	0	4	NMF	snv
0.96	10	1	0	NMF	snv
0.92	10	1	1	NMF	snv
0.96	10	1	2	NMF	snv
0.94	10	1	3	NMF	snv
0.8125	10	1	4	NMF	snv
0.84	10	2	0	NMF	snv
0.82	10	2	1	NMF	snv
0.9	10	2	2	NMF	snv
0.94	10	2	3	NMF	snv
0.8958333333333334	10	2	4	NMF	snv
0.92	10	3	0	NMF	snv
0.9	10	3	1	NMF	snv
0.88	10	3	2	NMF	snv
0.94	10	3	3	NMF	snv
0.8333333333333334	10	3	4	NMF	snv
0.96	10	4	0	NMF	snv
0.94	10	4	1	NMF	snv
0.98	10	4	2	NMF	snv
0.94	10	4	3	NMF	snv
0.8125	10	4	4	NMF	snv
0.96	10	5	0	NMF	snv
0.94	10	5	1	NMF	snv
0.98	10	5	2	NMF	snv
0.96	10	5	3	NMF	snv
0.8958333333333334	10	5	4	NMF	snv
0.96	10	6	0	NMF	snv
0.84	10	6	1	NMF	snv
0.96	10	6	2	NMF	snv
0.94	10	6	3	NMF	snv
0.8125	10	6	4	NMF	snv
0.92	10	7	0	NMF	snv
0.86	10	7	1	NMF	snv
1.0	10	7	2	NMF	snv
0.9	10	7	3	NMF	snv
0.9791666666666666	10	7	4	NMF	snv
0.94	10	8	0	NMF	snv
0.94	10	8	1	NMF	snv
0.94	10	8	2	NMF	snv
0.94	10	8	3	NMF	snv
0.8333333333333334	10	8	4	NMF	snv
0.96	10	9	0	NMF	snv
0.94	10	9	1	NMF	snv
0.98	10	9	2	NMF	snv
0.92	10	9	3	NMF	snv
0.9791666666666666	10	9	4	NMF	snv
0.6	2	0	0	NMF	sv
0.8	2	0	1	NMF	sv
0.72	2	0	2	NMF	sv
0.88	2	0	3	NMF	sv
0.8125	2	0	4	NMF	sv
0.64	2	1	0	NMF	sv
0.84	2	1	1	NMF	sv
0.82	2	1	2	NMF	sv
0.84	2	1	3	NMF	sv
0.8541666666666666	2	1	4	NMF	sv
0.62	2	2	0	NMF	sv
0.74	2	2	1	NMF	sv
0.86	2	2	2	NMF	sv
0.9	2	2	3	NMF	sv
0.7291666666666666	2	2	4	NMF	sv
0.58	2	3	0	NMF	sv
0.82	2	3	1	NMF	sv
0.76	2	3	2	NMF	sv
0.84	2	3	3	NMF	sv
0.8125	2	3	4	NMF	sv
0.66	2	4	0	NMF	sv
0.74	2	4	1	NMF	sv
0.8	2	4	2	NMF	sv
0.86	2	4	3	NMF	sv
0.7916666666666666	2	4	4	NMF	sv
0.54	2	5	0	NMF	sv
0.82	2	5	1	NMF	sv
0.84	2	5	2	NMF	sv
0.86	2	5	3	NMF	sv
0.8125	2	5	4	NMF	sv
0.6	2	6	0	NMF	sv
0.84	2	6	1	NMF	sv
0.84	2	6	2	NMF	sv
0.86	2	6	3	NMF	sv
0.7916666666666666	2	6	4	NMF	sv
0.54	2	7	0	NMF	sv
0.84	2	7	1	NMF	sv
0.84	2	7	2	NMF	sv
0.92	2	7	3	NMF	sv
0.8125	2	7	4	NMF	sv
0.56	2	8	0	NMF	sv
0.8	2	8	1	NMF	sv
0.82	2	8	2	NMF	sv
0.88	2	8	3	NMF	sv
0.7708333333333334	2	8	4	NMF	sv
0.62	2	9	0	NMF	sv
0.8	2	9	1	NMF	sv
0.74	2	9	2	NMF	sv
0.86	2	9	3	NMF	sv
0.7708333333333334	2	9	4	NMF	sv
0.58	3	0	0	NMF	sv
0.8	3	0	1	NMF	sv
0.7	3	0	2	NMF	sv
0.84	3	0	3	NMF	sv
0.7916666666666666	3	0	4	NMF	sv
0.6	3	1	0	NMF	sv
0.78	3	1	1	NMF	sv
0.78	3	1	2	NMF	sv
0.78	3	1	3	NMF	sv
0.7916666666666666	3	1	4	NMF	sv
0.6	3	2	0	NMF	sv
0.74	3	2	1	NMF	sv
0.8	3	2	2	NMF	sv
0.86	3	2	3	NMF	sv
0.7083333333333334	3	2	4	NMF	sv
0.66	3	3	0	NMF	sv
0.78	3	3	1	NMF	sv
0.72	3	3	2	NMF	sv
0.82	3	3	3	NMF	sv
0.7916666666666666	3	3	4	NMF	sv
0.66	3	4	0	NMF	sv
0.74	3	4	1	NMF	sv
0.78	3	4	2	NMF	sv
0.86	3	4	3	NMF	sv
0.75	3	4	4	NMF	sv
0.52	3	5	0	NMF	sv
0.82	3	5	1	NMF	sv
0.84	3	5	2	NMF	sv
0.82	3	5	3	NMF	sv
0.7916666666666666	3	5	4	NMF	sv
0.58	3	6	0	NMF	sv
0.78	3	6	1	NMF	sv
0.78	3	6	2	NMF	sv
0.86	3	6	3	NMF	sv
0.8125	3	6	4	NMF	sv
0.5	3	7	0	NMF	sv
0.82	3	7	1	NMF	sv
0.74	3	7	2	NMF	sv
0.88	3	7	3	NMF	sv
0.8125	3	7	4	NMF	sv
0.56	3	8	0	NMF	sv
0.82	3	8	1	NMF	sv
0.8	3	8	2	NMF	sv
0.88	3	8	3	NMF	sv
0.75	3	8	4	NMF	sv
0.6	3	9	0	NMF	sv
0.78	3	9	1	NMF	sv
0.7	3	9	2	NMF	sv
0.86	3	9	3	NMF	sv
0.7708333333333334	3	9	4	NMF	sv
0.7	4	0	0	NMF	sv
0.86	4	0	1	NMF	sv
0.8	4	0	2	NMF	sv
0.9	4	0	3	NMF	sv
0.875	4	0	4	NMF	sv
0.8	4	1	0	NMF	sv
0.96	4	1	1	NMF	sv
0.88	4	1	2	NMF	sv
0.84	4	1	3	NMF	sv
0.9583333333333334	4	1	4	NMF	sv
0.78	4	2	0	NMF	sv
0.92	4	2	1	NMF	sv
0.88	4	2	2	NMF	sv
0.92	4	2	3	NMF	sv
0.8541666666666666	4	2	4	NMF	sv
0.74	4	3	0	NMF	sv
0.86	4	3	1	NMF	sv
0.84	4	3	2	NMF	sv
0.84	4	3	3	NMF	sv
0.9375	4	3	4	NMF	sv
0.68	4	4	0	NMF	sv
0.78	4	4	1	NMF	sv
0.8	4	4	2	NMF	sv
0.86	4	4	3	NMF	sv
0.8333333333333334	4	4	4	NMF	sv
0.78	4	5	0	NMF	sv
0.94	4	5	1	NMF	sv
0.88	4	5	2	NMF	sv
0.9	4	5	3	NMF	sv
0.9583333333333334	4	5	4	NMF	sv
0.64	4	6	0	NMF	sv
0.84	4	6	1	NMF	sv
0.84	4	6	2	NMF	sv
0.86	4	6	3	NMF	sv
0.8333333333333334	4	6	4	NMF	sv
0.68	4	7	0	NMF	sv
0.86	4	7	1	NMF	sv
0.84	4	7	2	NMF	sv
0.9	4	7	3	NMF	sv
0.9166666666666666	4	7	4	NMF	sv
0.78	4	8	0	NMF	sv
0.92	4	8	1	NMF	sv
0.86	4	8	2	NMF	sv
0.96	4	8	3	NMF	sv
0.875	4	8	4	NMF	sv
0.72	4	9	0	NMF	sv
0.9	4	9	1	NMF	sv
0.82	4	9	2	NMF	sv
0.9	4	9	3	NMF	sv
0.875	4	9	4	NMF	sv
0.9	5	0	0	NMF	sv
0.92	5	0	1	NMF	sv
0.8	5	0	2	NMF	sv
0.84	5	0	3	NMF	sv
0.9583333333333334	5	0	4	NMF	sv
0.82	5	1	0	NMF	sv
0.96	5	1	1	NMF	sv
0.92	5	1	2	NMF	sv
0.84	5	1	3	NMF	sv
0.9583333333333334	5	1	4	NMF	sv
0.72	5	2	0	NMF	sv
0.9	5	2	1	NMF	sv
0.9	5	2	2	NMF	sv
0.94	5	2	3	NMF	sv
0.8333333333333334	5	2	4	NMF	sv
0.68	5	3	0	NMF	sv
0.86	5	3	1	NMF	sv
0.82	5	3	2	NMF	sv
0.84	5	3	3	NMF	sv
0.875	5	3	4	NMF	sv
0.62	5	4	0	NMF	sv
0.76	5	4	1	NMF	sv
0.74	5	4	2	NMF	sv
0.78	5	4	3	NMF	sv
0.7916666666666666	5	4	4	NMF	sv
0.82	5	5	0	NMF	sv
0.98	5	5	1	NMF	sv
0.9	5	5	2	NMF	sv
0.86	5	5	3	NMF	sv
0.9375	5	5	4	NMF	sv
0.62	5	6	0	NMF	sv
0.86	5	6	1	NMF	sv
0.82	5	6	2	NMF	sv
0.86	5	6	3	NMF	sv
0.8125	5	6	4	NMF	sv
0.82	5	7	0	NMF	sv
0.94	5	7	1	NMF	sv
0.92	5	7	2	NMF	sv
0.9	5	7	3	NMF	sv
0.9791666666666666	5	7	4	NMF	sv
0.66	5	8	0	NMF	sv
0.88	5	8	1	NMF	sv
0.84	5	8	2	NMF	sv
0.92	5	8	3	NMF	sv
0.8333333333333334	5	8	4	NMF	sv
0.66	5	9	0	NMF	sv
0.86	5	9	1	NMF	sv
0.76	5	9	2	NMF	sv
0.84	5	9	3	NMF	sv
0.8541666666666666	5	9	4	NMF	sv
0.92	6	0	0	NMF	sv
0.92	6	0	1	NMF	sv
0.78	6	0	2	NMF	sv
0.88	6	0	3	NMF	sv
0.8958333333333334	6	0	4	NMF	sv
0.82	6	1	0	NMF	sv
0.96	6	1	1	NMF	sv
0.86	6	1	2	NMF	sv
0.82	6	1	3	NMF	sv
0.9375	6	1	4	NMF	sv
0.7	6	2	0	NMF	sv
0.92	6	2	1	NMF	sv
0.88	6	2	2	NMF	sv
0.9	6	2	3	NMF	sv
0.875	6	2	4	NMF	sv
0.82	6	3	0	NMF	sv
0.94	6	3	1	NMF	sv
0.84	6	3	2	NMF	sv
0.86	6	3	3	NMF	sv
0.9375	6	3	4	NMF	sv
0.88	6	4	0	NMF	sv
0.92	6	4	1	NMF	sv
0.82	6	4	2	NMF	sv
0.9	6	4	3	NMF	sv
0.8958333333333334	6	4	4	NMF	sv
0.86	6	5	0	NMF	sv
0.98	6	5	1	NMF	sv
0.9	6	5	2	NMF	sv
0.84	6	5	3	NMF	sv
0.9166666666666666	6	5	4	NMF	sv
0.64	6	6	0	NMF	sv
0.88	6	6	1	NMF	sv
0.84	6	6	2	NMF	sv
0.88	6	6	3	NMF	sv
0.8333333333333334	6	6	4	NMF	sv
0.72	6	7	0	NMF	sv
0.92	6	7	1	NMF	sv
0.88	6	7	2	NMF	sv
0.92	6	7	3	NMF	sv
0.9375	6	7	4	NMF	sv
0.72	6	8	0	NMF	sv
0.88	6	8	1	NMF	sv
0.82	6	8	2	NMF	sv
0.94	6	8	3	NMF	sv
0.8541666666666666	6	8	4	NMF	sv
0.88	6	9	0	NMF	sv
0.94	6	9	1	NMF	sv
0.8	6	9	2	NMF	sv
0.76	6	9	3	NMF	sv
0.9583333333333334	6	9	4	NMF	sv
0.78	7	0	0	NMF	sv
0.9	7	0	1	NMF	sv
0.72	7	0	2	NMF	sv
0.88	7	0	3	NMF	sv
0.8125	7	0	4	NMF	sv
0.8	7	1	0	NMF	sv
0.96	7	1	1	NMF	sv
0.88	7	1	2	NMF	sv
0.86	7	1	3	NMF	sv
0.9583333333333334	7	1	4	NMF	sv
0.78	7	2	0	NMF	sv
0.9	7	2	1	NMF	sv
0.88	7	2	2	NMF	sv
0.94	7	2	3	NMF	sv
0.8125	7	2	4	NMF	sv
0.8	7	3	0	NMF	sv
0.96	7	3	1	NMF	sv
0.82	7	3	2	NMF	sv
0.86	7	3	3	NMF	sv
0.9166666666666666	7	3	4	NMF	sv
0.96	7	4	0	NMF	sv
0.92	7	4	1	NMF	sv
0.88	7	4	2	NMF	sv
0.9	7	4	3	NMF	sv
0.9166666666666666	7	4	4	NMF	sv
0.84	7	5	0	NMF	sv
0.98	7	5	1	NMF	sv
0.9	7	5	2	NMF	sv
0.84	7	5	3	NMF	sv
0.9166666666666666	7	5	4	NMF	sv
0.68	7	6	0	NMF	sv
0.9	7	6	1	NMF	sv
0.86	7	6	2	NMF	sv
0.8	7	6	3	NMF	sv
0.9791666666666666	7	6	4	NMF	sv
0.68	7	7	0	NMF	sv
0.9	7	7	1	NMF	sv
0.84	7	7	2	NMF	sv
0.94	7	7	3	NMF	sv
0.9791666666666666	7	7	4	NMF	sv
0.84	7	8	0	NMF	sv
0.92	7	8	1	NMF	sv
0.84	7	8	2	NMF	sv
0.88	7	8	3	NMF	sv
0.8333333333333334	7	8	4	NMF	sv
0.84	7	9	0	NMF	sv
0.92	7	9	1	NMF	sv
0.8	7	9	2	NMF	sv
0.9	7	9	3	NMF	sv
0.9791666666666666	7	9	4	NMF	sv
0.78	8	0	0	NMF	sv
0.88	8	0	1	NMF	sv
0.68	8	0	2	NMF	sv
0.88	8	0	3	NMF	sv
0.8125	8	0	4	NMF	sv
0.76	8	1	0	NMF	sv
0.88	8	1	1	NMF	sv
0.86	8	1	2	NMF	sv
0.82	8	1	3	NMF	sv
0.9583333333333334	8	1	4	NMF	sv
0.8	8	2	0	NMF	sv
0.94	8	2	1	NMF	sv
0.88	8	2	2	NMF	sv
0.9	8	2	3	NMF	sv
0.9166666666666666	8	2	4	NMF	sv
0.76	8	3	0	NMF	sv
0.9	8	3	1	NMF	sv
0.84	8	3	2	NMF	sv
0.86	8	3	3	NMF	sv
0.9375	8	3	4	NMF	sv
0.98	8	4	0	NMF	sv
0.92	8	4	1	NMF	sv
0.86	8	4	2	NMF	sv
0.9	8	4	3	NMF	sv
0.8958333333333334	8	4	4	NMF	sv
0.78	8	5	0	NMF	sv
0.94	8	5	1	NMF	sv
0.88	8	5	2	NMF	sv
0.9	8	5	3	NMF	sv
0.9166666666666666	8	5	4	NMF	sv
0.7	8	6	0	NMF	sv
0.9	8	6	1	NMF	sv
0.86	8	6	2	NMF	sv
0.88	8	6	3	NMF	sv
0.8333333333333334	8	6	4	NMF	sv
0.72	8	7	0	NMF	sv
0.88	8	7	1	NMF	sv
0.82	8	7	2	NMF	sv
0.9	8	7	3	NMF	sv
0.9166666666666666	8	7	4	NMF	sv
0.84	8	8	0	NMF	sv
0.86	8	8	1	NMF	sv
0.86	8	8	2	NMF	sv
0.9	8	8	3	NMF	sv
0.8333333333333334	8	8	4	NMF	sv
0.82	8	9	0	NMF	sv
0.92	8	9	1	NMF	sv
0.8	8	9	2	NMF	sv
0.9	8	9	3	NMF	sv
0.9791666666666666	8	9	4	NMF	sv
0.78	9	0	0	NMF	sv
0.88	9	0	1	NMF	sv
0.7	9	0	2	NMF	sv
0.88	9	0	3	NMF	sv
0.8333333333333334	9	0	4	NMF	sv
0.74	9	1	0	NMF	sv
0.92	9	1	1	NMF	sv
0.86	9	1	2	NMF	sv
0.86	9	1	3	NMF	sv
0.9375	9	1	4	NMF	sv
0.8	9	2	0	NMF	sv
0.96	9	2	1	NMF	sv
0.86	9	2	2	NMF	sv
0.92	9	2	3	NMF	sv
0.9166666666666666	9	2	4	NMF	sv
0.72	9	3	0	NMF	sv
0.88	9	3	1	NMF	sv
0.76	9	3	2	NMF	sv
0.88	9	3	3	NMF	sv
0.8958333333333334	9	3	4	NMF	sv
0.98	9	4	0	NMF	sv
0.96	9	4	1	NMF	sv
0.9	9	4	2	NMF	sv
0.88	9	4	3	NMF	sv
0.9166666666666666	9	4	4	NMF	sv
0.8	9	5	0	NMF	sv
0.94	9	5	1	NMF	sv
0.86	9	5	2	NMF	sv
0.88	9	5	3	NMF	sv
0.9166666666666666	9	5	4	NMF	sv
0.68	9	6	0	NMF	sv
0.88	9	6	1	NMF	sv
0.86	9	6	2	NMF	sv
0.74	9	6	3	NMF	sv
0.9375	9	6	4	NMF	sv
0.66	9	7	0	NMF	sv
0.92	9	7	1	NMF	sv
0.84	9	7	2	NMF	sv
0.94	9	7	3	NMF	sv
0.9791666666666666	9	7	4	NMF	sv
0.78	9	8	0	NMF	sv
0.86	9	8	1	NMF	sv
0.82	9	8	2	NMF	sv
0.9	9	8	3	NMF	sv
0.8333333333333334	9	8	4	NMF	sv
0.82	9	9	0	NMF	sv
0.9	9	9	1	NMF	sv
0.82	9	9	2	NMF	sv
0.9	9	9	3	NMF	sv
0.9583333333333334	9	9	4	NMF	sv
0.78	10	0	0	NMF	sv
0.88	10	0	1	NMF	sv
0.7	10	0	2	NMF	sv
0.84	10	0	3	NMF	sv
0.8541666666666666	10	0	4	NMF	sv
0.72	10	1	0	NMF	sv
0.88	10	1	1	NMF	sv
0.86	10	1	2	NMF	sv
0.86	10	1	3	NMF	sv
0.9166666666666666	10	1	4	NMF	sv
0.8	10	2	0	NMF	sv
0.96	10	2	1	NMF	sv
0.86	10	2	2	NMF	sv
0.92	10	2	3	NMF	sv
0.9166666666666666	10	2	4	NMF	sv
0.86	10	3	0	NMF	sv
0.92	10	3	1	NMF	sv
0.78	10	3	2	NMF	sv
0.84	10	3	3	NMF	sv
0.9375	10	3	4	NMF	sv
0.98	10	4	0	NMF	sv
0.96	10	4	1	NMF	sv
0.9	10	4	2	NMF	sv
0.88	10	4	3	NMF	sv
0.9166666666666666	10	4	4	NMF	sv
0.78	10	5	0	NMF	sv
0.94	10	5	1	NMF	sv
0.86	10	5	2	NMF	sv
0.9	10	5	3	NMF	sv
0.8958333333333334	10	5	4	NMF	sv
0.68	10	6	0	NMF	sv
0.9	10	6	1	NMF	sv
0.84	10	6	2	NMF	sv
0.74	10	6	3	NMF	sv
0.9166666666666666	10	6	4	NMF	sv
0.74	10	7	0	NMF	sv
0.92	10	7	1	NMF	sv
0.88	10	7	2	NMF	sv
0.94	10	7	3	NMF	sv
0.9375	10	7	4	NMF	sv
0.76	10	8	0	NMF	sv
0.9	10	8	1	NMF	sv
0.8	10	8	2	NMF	sv
0.88	10	8	3	NMF	sv
0.8958333333333334	10	8	4	NMF	sv
0.78	10	9	0	NMF	sv
0.9	10	9	1	NMF	sv
0.78	10	9	2	NMF	sv
0.86	10	9	3	NMF	sv
0.9375	10	9	4	NMF	sv
0.56	2	0	0	NMF-NORM	snv-sv
0.54	2	0	1	NMF-NORM	snv-sv
0.52	2	0	2	NMF-NORM	snv-sv
0.62	2	0	3	NMF-NORM	snv-sv
0.5	2	0	4	NMF-NORM	snv-sv
0.56	2	1	0	NMF-NORM	snv-sv
0.62	2	1	1	NMF-NORM	snv-sv
0.58	2	1	2	NMF-NORM	snv-sv
0.64	2	1	3	NMF-NORM	snv-sv
0.4791666666666667	2	1	4	NMF-NORM	snv-sv
0.6	2	2	0	NMF-NORM	snv-sv
0.7	2	2	1	NMF-NORM	snv-sv
0.6	2	2	2	NMF-NORM	snv-sv
0.72	2	2	3	NMF-NORM	snv-sv
0.5416666666666666	2	2	4	NMF-NORM	snv-sv
0.62	2	3	0	NMF-NORM	snv-sv
0.7	2	3	1	NMF-NORM	snv-sv
0.66	2	3	2	NMF-NORM	snv-sv
0.6	2	3	3	NMF-NORM	snv-sv
0.3958333333333333	2	3	4	NMF-NORM	snv-sv
0.7	2	4	0	NMF-NORM	snv-sv
0.66	2	4	1	NMF-NORM	snv-sv
0.64	2	4	2	NMF-NORM	snv-sv
0.6	2	4	3	NMF-NORM	snv-sv
0.3958333333333333	2	4	4	NMF-NORM	snv-sv
0.62	2	5	0	NMF-NORM	snv-sv
0.6	2	5	1	NMF-NORM	snv-sv
0.56	2	5	2	NMF-NORM	snv-sv
0.6	2	5	3	NMF-NORM	snv-sv
0.5	2	5	4	NMF-NORM	snv-sv
0.68	2	6	0	NMF-NORM	snv-sv
0.58	2	6	1	NMF-NORM	snv-sv
0.7	2	6	2	NMF-NORM	snv-sv
0.62	2	6	3	NMF-NORM	snv-sv
0.3958333333333333	2	6	4	NMF-NORM	snv-sv
0.58	2	7	0	NMF-NORM	snv-sv
0.58	2	7	1	NMF-NORM	snv-sv
0.7	2	7	2	NMF-NORM	snv-sv
0.64	2	7	3	NMF-NORM	snv-sv
0.4375	2	7	4	NMF-NORM	snv-sv
0.62	2	8	0	NMF-NORM	snv-sv
0.62	2	8	1	NMF-NORM	snv-sv
0.76	2	8	2	NMF-NORM	snv-sv
0.62	2	8	3	NMF-NORM	snv-sv
0.4583333333333333	2	8	4	NMF-NORM	snv-sv
0.74	2	9	0	NMF-NORM	snv-sv
0.64	2	9	1	NMF-NORM	snv-sv
0.66	2	9	2	NMF-NORM	snv-sv
0.68	2	9	3	NMF-NORM	snv-sv
0.4583333333333333	2	9	4	NMF-NORM	snv-sv
0.94	3	0	0	NMF-NORM	snv-sv
0.98	3	0	1	NMF-NORM	snv-sv
0.94	3	0	2	NMF-NORM	snv-sv
0.92	3	0	3	NMF-NORM	snv-sv
0.9166666666666666	3	0	4	NMF-NORM	snv-sv
0.94	3	1	0	NMF-NORM	snv-sv
0.98	3	1	1	NMF-NORM	snv-sv
0.96	3	1	2	NMF-NORM	snv-sv
0.94	3	1	3	NMF-NORM	snv-sv
0.9375	3	1	4	NMF-NORM	snv-sv
0.96	3	2	0	NMF-NORM	snv-sv
0.9	3	2	1	NMF-NORM	snv-sv
0.94	3	2	2	NMF-NORM	snv-sv
0.94	3	2	3	NMF-NORM	snv-sv
0.8958333333333334	3	2	4	NMF-NORM	snv-sv
0.9	3	3	0	NMF-NORM	snv-sv
0.9	3	3	1	NMF-NORM	snv-sv
0.96	3	3	2	NMF-NORM	snv-sv
0.94	3	3	3	NMF-NORM	snv-sv
0.9375	3	3	4	NMF-NORM	snv-sv
0.96	3	4	0	NMF-NORM	snv-sv
0.96	3	4	1	NMF-NORM	snv-sv
0.96	3	4	2	NMF-NORM	snv-sv
0.92	3	4	3	NMF-NORM	snv-sv
0.8541666666666666	3	4	4	NMF-NORM	snv-sv
0.92	3	5	0	NMF-NORM	snv-sv
0.96	3	5	1	NMF-NORM	snv-sv
0.98	3	5	2	NMF-NORM	snv-sv
0.94	3	5	3	NMF-NORM	snv-sv
0.9791666666666666	3	5	4	NMF-NORM	snv-sv
0.94	3	6	0	NMF-NORM	snv-sv
0.96	3	6	1	NMF-NORM	snv-sv
0.98	3	6	2	NMF-NORM	snv-sv
0.96	3	6	3	NMF-NORM	snv-sv
0.9583333333333334	3	6	4	NMF-NORM	snv-sv
0.94	3	7	0	NMF-NORM	snv-sv
0.94	3	7	1	NMF-NORM	snv-sv
1.0	3	7	2	NMF-NORM	snv-sv
0.94	3	7	3	NMF-NORM	snv-sv
0.9791666666666666	3	7	4	NMF-NORM	snv-sv
0.9	3	8	0	NMF-NORM	snv-sv
0.94	3	8	1	NMF-NORM	snv-sv
0.98	3	8	2	NMF-NORM	snv-sv
0.94	3	8	3	NMF-NORM	snv-sv
0.8958333333333334	3	8	4	NMF-NORM	snv-sv
0.94	3	9	0	NMF-NORM	snv-sv
0.96	3	9	1	NMF-NORM	snv-sv
0.96	3	9	2	NMF-NORM	snv-sv
0.96	3	9	3	NMF-NORM	snv-sv
0.9583333333333334	3	9	4	NMF-NORM	snv-sv
0.94	4	0	0	NMF-NORM	snv-sv
0.98	4	0	1	NMF-NORM	snv-sv
0.94	4	0	2	NMF-NORM	snv-sv
0.94	4	0	3	NMF-NORM	snv-sv
0.8958333333333334	4	0	4	NMF-NORM	snv-sv
0.96	4	1	0	NMF-NORM	snv-sv
0.98	4	1	1	NMF-NORM	snv-sv
0.96	4	1	2	NMF-NORM	snv-sv
0.94	4	1	3	NMF-NORM	snv-sv
0.9791666666666666	4	1	4	NMF-NORM	snv-sv
0.96	4	2	0	NMF-NORM	snv-sv
0.94	4	2	1	NMF-NORM	snv-sv
0.96	4	2	2	NMF-NORM	snv-sv
0.96	4	2	3	NMF-NORM	snv-sv
0.8958333333333334	4	2	4	NMF-NORM	snv-sv
0.9	4	3	0	NMF-NORM	snv-sv
0.94	4	3	1	NMF-NORM	snv-sv
0.96	4	3	2	NMF-NORM	snv-sv
0.96	4	3	3	NMF-NORM	snv-sv
0.9583333333333334	4	3	4	NMF-NORM	snv-sv
0.96	4	4	0	NMF-NORM	snv-sv
0.98	4	4	1	NMF-NORM	snv-sv
0.96	4	4	2	NMF-NORM	snv-sv
0.94	4	4	3	NMF-NORM	snv-sv
0.8958333333333334	4	4	4	NMF-NORM	snv-sv
0.92	4	5	0	NMF-NORM	snv-sv
0.96	4	5	1	NMF-NORM	snv-sv
0.98	4	5	2	NMF-NORM	snv-sv
0.94	4	5	3	NMF-NORM	snv-sv
0.9375	4	5	4	NMF-NORM	snv-sv
0.94	4	6	0	NMF-NORM	snv-sv
0.94	4	6	1	NMF-NORM	snv-sv
1.0	4	6	2	NMF-NORM	snv-sv
0.96	4	6	3	NMF-NORM	snv-sv
0.9583333333333334	4	6	4	NMF-NORM	snv-sv
0.9	4	7	0	NMF-NORM	snv-sv
0.94	4	7	1	NMF-NORM	snv-sv
0.98	4	7	2	NMF-NORM	snv-sv
0.96	4	7	3	NMF-NORM	snv-sv
0.9791666666666666	4	7	4	NMF-NORM	snv-sv
0.96	4	8	0	NMF-NORM	snv-sv
0.96	4	8	1	NMF-NORM	snv-sv
0.98	4	8	2	NMF-NORM	snv-sv
0.98	4	8	3	NMF-NORM	snv-sv
0.9375	4	8	4	NMF-NORM	snv-sv
0.94	4	9	0	NMF-NORM	snv-sv
0.96	4	9	1	NMF-NORM	snv-sv
1.0	4	9	2	NMF-NORM	snv-sv
0.92	4	9	3	NMF-NORM	snv-sv
0.9583333333333334	4	9	4	NMF-NORM	snv-sv
0.94	5	0	0	NMF-NORM	snv-sv
0.98	5	0	1	NMF-NORM	snv-sv
0.94	5	0	2	NMF-NORM	snv-sv
0.92	5	0	3	NMF-NORM	snv-sv
0.9166666666666666	5	0	4	NMF-NORM	snv-sv
0.94	5	1	0	NMF-NORM	snv-sv
1.0	5	1	1	NMF-NORM	snv-sv
0.98	5	1	2	NMF-NORM	snv-sv
0.92	5	1	3	NMF-NORM	snv-sv
0.9375	5	1	4	NMF-NORM	snv-sv
0.94	5	2	0	NMF-NORM	snv-sv
0.94	5	2	1	NMF-NORM	snv-sv
0.96	5	2	2	NMF-NORM	snv-sv
0.96	5	2	3	NMF-NORM	snv-sv
0.9166666666666666	5	2	4	NMF-NORM	snv-sv
0.94	5	3	0	NMF-NORM	snv-sv
0.96	5	3	1	NMF-NORM	snv-sv
0.94	5	3	2	NMF-NORM	snv-sv
0.96	5	3	3	NMF-NORM	snv-sv
0.9583333333333334	5	3	4	NMF-NORM	snv-sv
0.98	5	4	0	NMF-NORM	snv-sv
0.96	5	4	1	NMF-NORM	snv-sv
0.96	5	4	2	NMF-NORM	snv-sv
0.88	5	4	3	NMF-NORM	snv-sv
0.8958333333333334	5	4	4	NMF-NORM	snv-sv
0.92	5	5	0	NMF-NORM	snv-sv
0.96	5	5	1	NMF-NORM	snv-sv
0.96	5	5	2	NMF-NORM	snv-sv
0.92	5	5	3	NMF-NORM	snv-sv
0.9375	5	5	4	NMF-NORM	snv-sv
0.94	5	6	0	NMF-NORM	snv-sv
0.96	5	6	1	NMF-NORM	snv-sv
0.98	5	6	2	NMF-NORM	snv-sv
0.96	5	6	3	NMF-NORM	snv-sv
0.9583333333333334	5	6	4	NMF-NORM	snv-sv
0.9	5	7	0	NMF-NORM	snv-sv
0.92	5	7	1	NMF-NORM	snv-sv
0.96	5	7	2	NMF-NORM	snv-sv
0.96	5	7	3	NMF-NORM	snv-sv
0.9791666666666666	5	7	4	NMF-NORM	snv-sv
0.96	5	8	0	NMF-NORM	snv-sv
0.96	5	8	1	NMF-NORM	snv-sv
0.98	5	8	2	NMF-NORM	snv-sv
0.98	5	8	3	NMF-NORM	snv-sv
0.8958333333333334	5	8	4	NMF-NORM	snv-sv
0.94	5	9	0	NMF-NORM	snv-sv
0.96	5	9	1	NMF-NORM	snv-sv
0.98	5	9	2	NMF-NORM	snv-sv
0.92	5	9	3	NMF-NORM	snv-sv
0.9583333333333334	5	9	4	NMF-NORM	snv-sv
0.96	6	0	0	NMF-NORM	snv-sv
0.96	6	0	1	NMF-NORM	snv-sv
0.94	6	0	2	NMF-NORM	snv-sv
0.98	6	0	3	NMF-NORM	snv-sv
0.8958333333333334	6	0	4	NMF-NORM	snv-sv
0.92	6	1	0	NMF-NORM	snv-sv
1.0	6	1	1	NMF-NORM	snv-sv
0.96	6	1	2	NMF-NORM	snv-sv
0.92	6	1	3	NMF-NORM	snv-sv
0.9583333333333334	6	1	4	NMF-NORM	snv-sv
0.96	6	2	0	NMF-NORM	snv-sv
0.96	6	2	1	NMF-NORM	snv-sv
0.96	6	2	2	NMF-NORM	snv-sv
0.96	6	2	3	NMF-NORM	snv-sv
0.9166666666666666	6	2	4	NMF-NORM	snv-sv
0.94	6	3	0	NMF-NORM	snv-sv
0.98	6	3	1	NMF-NORM	snv-sv
0.94	6	3	2	NMF-NORM	snv-sv
0.96	6	3	3	NMF-NORM	snv-sv
0.9583333333333334	6	3	4	NMF-NORM	snv-sv
0.98	6	4	0	NMF-NORM	snv-sv
0.96	6	4	1	NMF-NORM	snv-sv
0.96	6	4	2	NMF-NORM	snv-sv
0.94	6	4	3	NMF-NORM	snv-sv
0.8958333333333334	6	4	4	NMF-NORM	snv-sv
0.9	6	5	0	NMF-NORM	snv-sv
0.98	6	5	1	NMF-NORM	snv-sv
0.96	6	5	2	NMF-NORM	snv-sv
0.94	6	5	3	NMF-NORM	snv-sv
0.9583333333333334	6	5	4	NMF-NORM	snv-sv
0.94	6	6	0	NMF-NORM	snv-sv
0.94	6	6	1	NMF-NORM	snv-sv
0.98	6	6	2	NMF-NORM	snv-sv
0.96	6	6	3	NMF-NORM	snv-sv
0.9791666666666666	6	6	4	NMF-NORM	snv-sv
0.9	6	7	0	NMF-NORM	snv-sv
0.94	6	7	1	NMF-NORM	snv-sv
0.96	6	7	2	NMF-NORM	snv-sv
0.96	6	7	3	NMF-NORM	snv-sv
0.9791666666666666	6	7	4	NMF-NORM	snv-sv
0.96	6	8	0	NMF-NORM	snv-sv
0.98	6	8	1	NMF-NORM	snv-sv
0.98	6	8	2	NMF-NORM	snv-sv
0.98	6	8	3	NMF-NORM	snv-sv
0.8958333333333334	6	8	4	NMF-NORM	snv-sv
0.94	6	9	0	NMF-NORM	snv-sv
0.98	6	9	1	NMF-NORM	snv-sv
0.96	6	9	2	NMF-NORM	snv-sv
0.94	6	9	3	NMF-NORM	snv-sv
0.9791666666666666	6	9	4	NMF-NORM	snv-sv
0.94	7	0	0	NMF-NORM	snv-sv
0.96	7	0	1	NMF-NORM	snv-sv
0.98	7	0	2	NMF-NORM	snv-sv
0.96	7	0	3	NMF-NORM	snv-sv
0.8958333333333334	7	0	4	NMF-NORM	snv-sv
0.96	7	1	0	NMF-NORM	snv-sv
1.0	7	1	1	NMF-NORM	snv-sv
0.96	7	1	2	NMF-NORM	snv-sv
0.94	7	1	3	NMF-NORM	snv-sv
1.0	7	1	4	NMF-NORM	snv-sv
0.96	7	2	0	NMF-NORM	snv-sv
0.96	7	2	1	NMF-NORM	snv-sv
0.96	7	2	2	NMF-NORM	snv-sv
0.94	7	2	3	NMF-NORM	snv-sv
0.9166666666666666	7	2	4	NMF-NORM	snv-sv
0.94	7	3	0	NMF-NORM	snv-sv
0.98	7	3	1	NMF-NORM	snv-sv
0.94	7	3	2	NMF-NORM	snv-sv
0.96	7	3	3	NMF-NORM	snv-sv
0.9583333333333334	7	3	4	NMF-NORM	snv-sv
0.98	7	4	0	NMF-NORM	snv-sv
0.96	7	4	1	NMF-NORM	snv-sv
0.92	7	4	2	NMF-NORM	snv-sv
0.92	7	4	3	NMF-NORM	snv-sv
0.9166666666666666	7	4	4	NMF-NORM	snv-sv
0.9	7	5	0	NMF-NORM	snv-sv
0.98	7	5	1	NMF-NORM	snv-sv
0.96	7	5	2	NMF-NORM	snv-sv
0.98	7	5	3	NMF-NORM	snv-sv
0.9583333333333334	7	5	4	NMF-NORM	snv-sv
0.92	7	6	0	NMF-NORM	snv-sv
0.96	7	6	1	NMF-NORM	snv-sv
0.98	7	6	2	NMF-NORM	snv-sv
0.96	7	6	3	NMF-NORM	snv-sv
0.9791666666666666	7	6	4	NMF-NORM	snv-sv
0.9	7	7	0	NMF-NORM	snv-sv
0.94	7	7	1	NMF-NORM	snv-sv
0.96	7	7	2	NMF-NORM	snv-sv
0.96	7	7	3	NMF-NORM	snv-sv
0.9791666666666666	7	7	4	NMF-NORM	snv-sv
0.96	7	8	0	NMF-NORM	snv-sv
0.96	7	8	1	NMF-NORM	snv-sv
0.96	7	8	2	NMF-NORM	snv-sv
0.98	7	8	3	NMF-NORM	snv-sv
0.8958333333333334	7	8	4	NMF-NORM	snv-sv
0.92	7	9	0	NMF-NORM	snv-sv
0.98	7	9	1	NMF-NORM	snv-sv
0.96	7	9	2	NMF-NORM	snv-sv
0.96	7	9	3	NMF-NORM	snv-sv
0.9791666666666666	7	9	4	NMF-NORM	snv-sv
0.96	8	0	0	NMF-NORM	snv-sv
0.98	8	0	1	NMF-NORM	snv-sv
0.96	8	0	2	NMF-NORM	snv-sv
0.94	8	0	3	NMF-NORM	snv-sv
0.9375	8	0	4	NMF-NORM	snv-sv
0.94	8	1	0	NMF-NORM	snv-sv
1.0	8	1	1	NMF-NORM	snv-sv
0.96	8	1	2	NMF-NORM	snv-sv
0.94	8	1	3	NMF-NORM	snv-sv
1.0	8	1	4	NMF-NORM	snv-sv
0.94	8	2	0	NMF-NORM	snv-sv
0.98	8	2	1	NMF-NORM	snv-sv
0.96	8	2	2	NMF-NORM	snv-sv
0.92	8	2	3	NMF-NORM	snv-sv
0.9166666666666666	8	2	4	NMF-NORM	snv-sv
0.94	8	3	0	NMF-NORM	snv-sv
0.98	8	3	1	NMF-NORM	snv-sv
0.94	8	3	2	NMF-NORM	snv-sv
0.94	8	3	3	NMF-NORM	snv-sv
0.9375	8	3	4	NMF-NORM	snv-sv
0.98	8	4	0	NMF-NORM	snv-sv
0.96	8	4	1	NMF-NORM	snv-sv
0.94	8	4	2	NMF-NORM	snv-sv
0.92	8	4	3	NMF-NORM	snv-sv
0.8958333333333334	8	4	4	NMF-NORM	snv-sv
0.9	8	5	0	NMF-NORM	snv-sv
0.98	8	5	1	NMF-NORM	snv-sv
0.96	8	5	2	NMF-NORM	snv-sv
0.98	8	5	3	NMF-NORM	snv-sv
0.9583333333333334	8	5	4	NMF-NORM	snv-sv
0.96	8	6	0	NMF-NORM	snv-sv
0.94	8	6	1	NMF-NORM	snv-sv
0.98	8	6	2	NMF-NORM	snv-sv
0.96	8	6	3	NMF-NORM	snv-sv
0.9791666666666666	8	6	4	NMF-NORM	snv-sv
0.92	8	7	0	NMF-NORM	snv-sv
0.96	8	7	1	NMF-NORM	snv-sv
0.96	8	7	2	NMF-NORM	snv-sv
0.96	8	7	3	NMF-NORM	snv-sv
1.0	8	7	4	NMF-NORM	snv-sv
0.92	8	8	0	NMF-NORM	snv-sv
0.94	8	8	1	NMF-NORM	snv-sv
0.94	8	8	2	NMF-NORM	snv-sv
0.94	8	8	3	NMF-NORM	snv-sv
0.9166666666666666	8	8	4	NMF-NORM	snv-sv
0.96	8	9	0	NMF-NORM	snv-sv
0.96	8	9	1	NMF-NORM	snv-sv
0.96	8	9	2	NMF-NORM	snv-sv
0.96	8	9	3	NMF-NORM	snv-sv
0.9791666666666666	8	9	4	NMF-NORM	snv-sv
0.92	9	0	0	NMF-NORM	snv-sv
0.96	9	0	1	NMF-NORM	snv-sv
0.98	9	0	2	NMF-NORM	snv-sv
0.94	9	0	3	NMF-NORM	snv-sv
0.8958333333333334	9	0	4	NMF-NORM	snv-sv
0.96	9	1	0	NMF-NORM	snv-sv
0.98	9	1	1	NMF-NORM	snv-sv
0.94	9	1	2	NMF-NORM	snv-sv
0.92	9	1	3	NMF-NORM	snv-sv
1.0	9	1	4	NMF-NORM	snv-sv
0.9	9	2	0	NMF-NORM	snv-sv
0.98	9	2	1	NMF-NORM	snv-sv
0.96	9	2	2	NMF-NORM	snv-sv
0.94	9	2	3	NMF-NORM	snv-sv
0.9166666666666666	9	2	4	NMF-NORM	snv-sv
0.94	9	3	0	NMF-NORM	snv-sv
0.96	9	3	1	NMF-NORM	snv-sv
0.96	9	3	2	NMF-NORM	snv-sv
0.92	9	3	3	NMF-NORM	snv-sv
0.9375	9	3	4	NMF-NORM	snv-sv
0.98	9	4	0	NMF-NORM	snv-sv
0.96	9	4	1	NMF-NORM	snv-sv
0.94	9	4	2	NMF-NORM	snv-sv
0.9	9	4	3	NMF-NORM	snv-sv
0.9166666666666666	9	4	4	NMF-NORM	snv-sv
0.92	9	5	0	NMF-NORM	snv-sv
0.98	9	5	1	NMF-NORM	snv-sv
0.96	9	5	2	NMF-NORM	snv-sv
0.94	9	5	3	NMF-NORM	snv-sv
0.9791666666666666	9	5	4	NMF-NORM	snv-sv
0.96	9	6	0	NMF-NORM	snv-sv
0.92	9	6	1	NMF-NORM	snv-sv
0.98	9	6	2	NMF-NORM	snv-sv
0.96	9	6	3	NMF-NORM	snv-sv
0.9791666666666666	9	6	4	NMF-NORM	snv-sv
0.92	9	7	0	NMF-NORM	snv-sv
0.96	9	7	1	NMF-NORM	snv-sv
0.98	9	7	2	NMF-NORM	snv-sv
0.94	9	7	3	NMF-NORM	snv-sv
0.9791666666666666	9	7	4	NMF-NORM	snv-sv
0.92	9	8	0	NMF-NORM	snv-sv
0.98	9	8	1	NMF-NORM	snv-sv
0.96	9	8	2	NMF-NORM	snv-sv
0.98	9	8	3	NMF-NORM	snv-sv
0.875	9	8	4	NMF-NORM	snv-sv
0.94	9	9	0	NMF-NORM	snv-sv
1.0	9	9	1	NMF-NORM	snv-sv
0.98	9	9	2	NMF-NORM	snv-sv
0.94	9	9	3	NMF-NORM	snv-sv
0.9791666666666666	9	9	4	NMF-NORM	snv-sv
0.92	10	0	0	NMF-NORM	snv-sv
0.96	10	0	1	NMF-NORM	snv-sv
0.98	10	0	2	NMF-NORM	snv-sv
0.94	10	0	3	NMF-NORM	snv-sv
0.9166666666666666	10	0	4	NMF-NORM	snv-sv
0.96	10	1	0	NMF-NORM	snv-sv
0.98	10	1	1	NMF-NORM	snv-sv
0.98	10	1	2	NMF-NORM	snv-sv
0.94	10	1	3	NMF-NORM	snv-sv
1.0	10	1	4	NMF-NORM	snv-sv
0.92	10	2	0	NMF-NORM	snv-sv
0.96	10	2	1	NMF-NORM	snv-sv
0.96	10	2	2	NMF-NORM	snv-sv
0.96	10	2	3	NMF-NORM	snv-sv
0.8958333333333334	10	2	4	NMF-NORM	snv-sv
0.94	10	3	0	NMF-NORM	snv-sv
0.94	10	3	1	NMF-NORM	snv-sv
0.98	10	3	2	NMF-NORM	snv-sv
0.92	10	3	3	NMF-NORM	snv-sv
0.9791666666666666	10	3	4	NMF-NORM	snv-sv
0.98	10	4	0	NMF-NORM	snv-sv
0.98	10	4	1	NMF-NORM	snv-sv
0.94	10	4	2	NMF-NORM	snv-sv
0.9	10	4	3	NMF-NORM	snv-sv
0.875	10	4	4	NMF-NORM	snv-sv
0.9	10	5	0	NMF-NORM	snv-sv
0.98	10	5	1	NMF-NORM	snv-sv
0.96	10	5	2	NMF-NORM	snv-sv
0.96	10	5	3	NMF-NORM	snv-sv
0.9791666666666666	10	5	4	NMF-NORM	snv-sv
0.9	10	6	0	NMF-NORM	snv-sv
0.92	10	6	1	NMF-NORM	snv-sv
0.98	10	6	2	NMF-NORM	snv-sv
0.94	10	6	3	NMF-NORM	snv-sv
0.9583333333333334	10	6	4	NMF-NORM	snv-sv
0.9	10	7	0	NMF-NORM	snv-sv
0.96	10	7	1	NMF-NORM	snv-sv
0.98	10	7	2	NMF-NORM	snv-sv
0.96	10	7	3	NMF-NORM	snv-sv
0.9791666666666666	10	7	4	NMF-NORM	snv-sv
0.92	10	8	0	NMF-NORM	snv-sv
1.0	10	8	1	NMF-NORM	snv-sv
0.96	10	8	2	NMF-NORM	snv-sv
0.94	10	8	3	NMF-NORM	snv-sv
0.8958333333333334	10	8	4	NMF-NORM	snv-sv
0.94	10	9	0	NMF-NORM	snv-sv
0.98	10	9	1	NMF-NORM	snv-sv
0.94	10	9	2	NMF-NORM	snv-sv
0.92	10	9	3	NMF-NORM	snv-sv
0.9791666666666666	10	9	4	NMF-NORM	snv-sv
0.4	2	0	0	NMF-NORM	snv
0.56	2	0	1	NMF-NORM	snv
0.36	2	0	2	NMF-NORM	snv
0.54	2	0	3	NMF-NORM	snv
0.4583333333333333	2	0	4	NMF-NORM	snv
0.56	2	1	0	NMF-NORM	snv
0.62	2	1	1	NMF-NORM	snv
0.68	2	1	2	NMF-NORM	snv
0.62	2	1	3	NMF-NORM	snv
0.4166666666666667	2	1	4	NMF-NORM	snv
0.54	2	2	0	NMF-NORM	snv
0.68	2	2	1	NMF-NORM	snv
0.64	2	2	2	NMF-NORM	snv
0.66	2	2	3	NMF-NORM	snv
0.5	2	2	4	NMF-NORM	snv
0.66	2	3	0	NMF-NORM	snv
0.72	2	3	1	NMF-NORM	snv
0.68	2	3	2	NMF-NORM	snv
0.66	2	3	3	NMF-NORM	snv
0.4166666666666667	2	3	4	NMF-NORM	snv
0.74	2	4	0	NMF-NORM	snv
0.72	2	4	1	NMF-NORM	snv
0.66	2	4	2	NMF-NORM	snv
0.64	2	4	3	NMF-NORM	snv
0.3541666666666667	2	4	4	NMF-NORM	snv
0.66	2	5	0	NMF-NORM	snv
0.6	2	5	1	NMF-NORM	snv
0.72	2	5	2	NMF-NORM	snv
0.64	2	5	3	NMF-NORM	snv
0.4375	2	5	4	NMF-NORM	snv
0.62	2	6	0	NMF-NORM	snv
0.6	2	6	1	NMF-NORM	snv
0.72	2	6	2	NMF-NORM	snv
0.68	2	6	3	NMF-NORM	snv
0.375	2	6	4	NMF-NORM	snv
0.68	2	7	0	NMF-NORM	snv
0.6	2	7	1	NMF-NORM	snv
0.68	2	7	2	NMF-NORM	snv
0.66	2	7	3	NMF-NORM	snv
0.4375	2	7	4	NMF-NORM	snv
0.7	2	8	0	NMF-NORM	snv
0.66	2	8	1	NMF-NORM	snv
0.72	2	8	2	NMF-NORM	snv
0.6	2	8	3	NMF-NORM	snv
0.4583333333333333	2	8	4	NMF-NORM	snv
0.64	2	9	0	NMF-NORM	snv
0.64	2	9	1	NMF-NORM	snv
0.68	2	9	2	NMF-NORM	snv
0.66	2	9	3	NMF-NORM	snv
0.375	2	9	4	NMF-NORM	snv
0.92	3	0	0	NMF-NORM	snv
0.92	3	0	1	NMF-NORM	snv
0.96	3	0	2	NMF-NORM	snv
0.94	3	0	3	NMF-NORM	snv
0.9166666666666666	3	0	4	NMF-NORM	snv
0.9	3	1	0	NMF-NORM	snv
0.96	3	1	1	NMF-NORM	snv
0.98	3	1	2	NMF-NORM	snv
0.96	3	1	3	NMF-NORM	snv
0.9375	3	1	4	NMF-NORM	snv
0.9	3	2	0	NMF-NORM	snv
0.88	3	2	1	NMF-NORM	snv
0.98	3	2	2	NMF-NORM	snv
0.96	3	2	3	NMF-NORM	snv
0.8333333333333334	3	2	4	NMF-NORM	snv
0.9	3	3	0	NMF-NORM	snv
0.86	3	3	1	NMF-NORM	snv
0.96	3	3	2	NMF-NORM	snv
0.94	3	3	3	NMF-NORM	snv
0.8958333333333334	3	3	4	NMF-NORM	snv
0.96	3	4	0	NMF-NORM	snv
0.96	3	4	1	NMF-NORM	snv
0.98	3	4	2	NMF-NORM	snv
0.94	3	4	3	NMF-NORM	snv
0.8333333333333334	3	4	4	NMF-NORM	snv
0.92	3	5	0	NMF-NORM	snv
0.96	3	5	1	NMF-NORM	snv
0.98	3	5	2	NMF-NORM	snv
0.94	3	5	3	NMF-NORM	snv
0.9375	3	5	4	NMF-NORM	snv
0.96	3	6	0	NMF-NORM	snv
0.84	3	6	1	NMF-NORM	snv
1.0	3	6	2	NMF-NORM	snv
0.94	3	6	3	NMF-NORM	snv
0.9583333333333334	3	6	4	NMF-NORM	snv
0.92	3	7	0	NMF-NORM	snv
0.86	3	7	1	NMF-NORM	snv
1.0	3	7	2	NMF-NORM	snv
0.94	3	7	3	NMF-NORM	snv
0.9583333333333334	3	7	4	NMF-NORM	snv
0.94	3	8	0	NMF-NORM	snv
0.94	3	8	1	NMF-NORM	snv
0.96	3	8	2	NMF-NORM	snv
0.92	3	8	3	NMF-NORM	snv
0.875	3	8	4	NMF-NORM	snv
0.94	3	9	0	NMF-NORM	snv
0.94	3	9	1	NMF-NORM	snv
0.96	3	9	2	NMF-NORM	snv
0.92	3	9	3	NMF-NORM	snv
0.9583333333333334	3	9	4	NMF-NORM	snv
0.94	4	0	0	NMF-NORM	snv
0.94	4	0	1	NMF-NORM	snv
0.96	4	0	2	NMF-NORM	snv
0.94	4	0	3	NMF-NORM	snv
0.9375	4	0	4	NMF-NORM	snv
0.92	4	1	0	NMF-NORM	snv
0.96	4	1	1	NMF-NORM	snv
0.98	4	1	2	NMF-NORM	snv
0.94	4	1	3	NMF-NORM	snv
0.9375	4	1	4	NMF-NORM	snv
0.9	4	2	0	NMF-NORM	snv
0.92	4	2	1	NMF-NORM	snv
0.98	4	2	2	NMF-NORM	snv
0.96	4	2	3	NMF-NORM	snv
0.8333333333333334	4	2	4	NMF-NORM	snv
0.92	4	3	0	NMF-NORM	snv
0.86	4	3	1	NMF-NORM	snv
0.96	4	3	2	NMF-NORM	snv
0.94	4	3	3	NMF-NORM	snv
0.9166666666666666	4	3	4	NMF-NORM	snv
0.96	4	4	0	NMF-NORM	snv
0.96	4	4	1	NMF-NORM	snv
0.96	4	4	2	NMF-NORM	snv
0.94	4	4	3	NMF-NORM	snv
0.8125	4	4	4	NMF-NORM	snv
0.96	4	5	0	NMF-NORM	snv
0.96	4	5	1	NMF-NORM	snv
0.98	4	5	2	NMF-NORM	snv
0.94	4	5	3	NMF-NORM	snv
0.9375	4	5	4	NMF-NORM	snv
0.96	4	6	0	NMF-NORM	snv
0.9	4	6	1	NMF-NORM	snv
1.0	4	6	2	NMF-NORM	snv
0.94	4	6	3	NMF-NORM	snv
0.9583333333333334	4	6	4	NMF-NORM	snv
0.92	4	7	0	NMF-NORM	snv
0.88	4	7	1	NMF-NORM	snv
1.0	4	7	2	NMF-NORM	snv
0.94	4	7	3	NMF-NORM	snv
0.9583333333333334	4	7	4	NMF-NORM	snv
0.96	4	8	0	NMF-NORM	snv
0.96	4	8	1	NMF-NORM	snv
0.96	4	8	2	NMF-NORM	snv
0.94	4	8	3	NMF-NORM	snv
0.8541666666666666	4	8	4	NMF-NORM	snv
0.96	4	9	0	NMF-NORM	snv
0.96	4	9	1	NMF-NORM	snv
0.96	4	9	2	NMF-NORM	snv
0.92	4	9	3	NMF-NORM	snv
0.9791666666666666	4	9	4	NMF-NORM	snv
0.94	5	0	0	NMF-NORM	snv
0.94	5	0	1	NMF-NORM	snv
0.98	5	0	2	NMF-NORM	snv
0.92	5	0	3	NMF-NORM	snv
0.9166666666666666	5	0	4	NMF-NORM	snv
0.92	5	1	0	NMF-NORM	snv
0.96	5	1	1	NMF-NORM	snv
0.98	5	1	2	NMF-NORM	snv
0.94	5	1	3	NMF-NORM	snv
0.9375	5	1	4	NMF-NORM	snv
0.92	5	2	0	NMF-NORM	snv
0.92	5	2	1	NMF-NORM	snv
0.98	5	2	2	NMF-NORM	snv
0.96	5	2	3	NMF-NORM	snv
0.8333333333333334	5	2	4	NMF-NORM	snv
0.96	5	3	0	NMF-NORM	snv
0.88	5	3	1	NMF-NORM	snv
0.96	5	3	2	NMF-NORM	snv
0.94	5	3	3	NMF-NORM	snv
0.9166666666666666	5	3	4	NMF-NORM	snv
0.96	5	4	0	NMF-NORM	snv
0.96	5	4	1	NMF-NORM	snv
0.98	5	4	2	NMF-NORM	snv
0.94	5	4	3	NMF-NORM	snv
0.8333333333333334	5	4	4	NMF-NORM	snv
0.88	5	5	0	NMF-NORM	snv
0.96	5	5	1	NMF-NORM	snv
0.98	5	5	2	NMF-NORM	snv
0.94	5	5	3	NMF-NORM	snv
0.9375	5	5	4	NMF-NORM	snv
0.96	5	6	0	NMF-NORM	snv
0.94	5	6	1	NMF-NORM	snv
1.0	5	6	2	NMF-NORM	snv
0.92	5	6	3	NMF-NORM	snv
0.9583333333333334	5	6	4	NMF-NORM	snv
0.92	5	7	0	NMF-NORM	snv
0.88	5	7	1	NMF-NORM	snv
1.0	5	7	2	NMF-NORM	snv
0.92	5	7	3	NMF-NORM	snv
0.9583333333333334	5	7	4	NMF-NORM	snv
0.98	5	8	0	NMF-NORM	snv
0.96	5	8	1	NMF-NORM	snv
0.96	5	8	2	NMF-NORM	snv
0.94	5	8	3	NMF-NORM	snv
0.8541666666666666	5	8	4	NMF-NORM	snv
0.96	5	9	0	NMF-NORM	snv
0.96	5	9	1	NMF-NORM	snv
0.96	5	9	2	NMF-NORM	snv
0.92	5	9	3	NMF-NORM	snv
[truncated: 8,801 more rows]
