# Supplementary material for: Integrated structural variation and point mutation signatures in cancer genomes using correlated topic models
Source: PLoS Comput Biol. 2019 Feb 22;15(2):e1006799. doi: 10.1371/journal.pcbi.1006799 (PMC6402697; doi:10.1371/journal.pcbi.1006799)
Supplement: S4 Dataset — Columns: value (estimated value type, signature or probability; string), method (signature inference method; string), evaluation (snv or sv; string), signature (signature name; string), subset (1.0-1.0: full counts, 0.01-0.1: 1% SNVs & 10% SVs; string), seed (random seed; integer), mae (mean absolute error between ground truth and estimated value; float). (TSV) [file pcbi.1006799.s022.tsv]

value	method	evaluation	signature	subset	seed	mae
signature	nmf	snv	COSMIC 1	1.0-1.0	718699572	0.0028166091405237834
signature	nmf	snv	COSMIC 2	1.0-1.0	718699572	0.0002524279146705056
signature	nmf	snv	COSMIC 3	1.0-1.0	718699572	0.00041133190273147857
signature	nmf	snv	COSMIC 13	1.0-1.0	718699572	0.001011488630392992
signature	nmf	snv	COSMIC 1	1.0-1.0	1336308765	0.0008657366590803394
signature	nmf	snv	COSMIC 2	1.0-1.0	1336308765	0.0008000107440701313
signature	nmf	snv	COSMIC 3	1.0-1.0	1336308765	0.0006990784061727637
signature	nmf	snv	COSMIC 13	1.0-1.0	1336308765	0.0009377070141037727
signature	nmf	snv	COSMIC 1	1.0-1.0	1285035880	0.00030929034925557307
signature	nmf	snv	COSMIC 2	1.0-1.0	1285035880	0.0027089169470431666
signature	nmf	snv	COSMIC 3	1.0-1.0	1285035880	0.0009504634048390012
signature	nmf	snv	COSMIC 13	1.0-1.0	1285035880	0.002013281190095272
signature	nmf	snv	COSMIC 1	1.0-1.0	3424930785	0.0028405768187459066
signature	nmf	snv	COSMIC 2	1.0-1.0	3424930785	0.0026009899323209593
signature	nmf	snv	COSMIC 3	1.0-1.0	3424930785	0.0009707438924156527
signature	nmf	snv	COSMIC 13	1.0-1.0	3424930785	0.0019120682838867657
signature	nmf	snv	COSMIC 1	1.0-1.0	2386593068	0.002117554156452773
signature	nmf	snv	COSMIC 2	1.0-1.0	2386593068	0.002647916802183125
signature	nmf	snv	COSMIC 3	1.0-1.0	2386593068	0.0009692999192513157
signature	nmf	snv	COSMIC 13	1.0-1.0	2386593068	0.0019768048949058976
signature	nmf	snv	COSMIC 1	1.0-1.0	754577172	0.0006838010430807863
signature	nmf	snv	COSMIC 2	1.0-1.0	754577172	0.002555145502236495
signature	nmf	snv	COSMIC 3	1.0-1.0	754577172	0.0009881223863331995
signature	nmf	snv	COSMIC 13	1.0-1.0	754577172	0.0018424699495761532
signature	nmf	snv	COSMIC 1	1.0-1.0	1986740709	0.00034245311396919736
signature	nmf	snv	COSMIC 2	1.0-1.0	1986740709	0.002331158098827483
signature	nmf	snv	COSMIC 3	1.0-1.0	1986740709	0.0010800592863981883
signature	nmf	snv	COSMIC 13	1.0-1.0	1986740709	0.0004894005234675628
signature	nmf	snv	COSMIC 1	1.0-1.0	2748118402	0.0029239450058821627
signature	nmf	snv	COSMIC 2	1.0-1.0	2748118402	0.0005210033203361671
signature	nmf	snv	COSMIC 3	1.0-1.0	2748118402	0.00046248064301707245
signature	nmf	snv	COSMIC 13	1.0-1.0	2748118402	0.0008386985452420272
signature	nmf	snv	COSMIC 1	1.0-1.0	1628425248	0.00041749976462016714
signature	nmf	snv	COSMIC 2	1.0-1.0	1628425248	0.0004164271675564762
signature	nmf	snv	COSMIC 3	1.0-1.0	1628425248	0.0006226890590016918
signature	nmf	snv	COSMIC 13	1.0-1.0	1628425248	0.0010272174634835024
signature	nmf	snv	COSMIC 1	1.0-1.0	3549381501	0.0007070240476745046
signature	nmf	snv	COSMIC 2	1.0-1.0	3549381501	0.00035265564807459795
signature	nmf	snv	COSMIC 3	1.0-1.0	3549381501	0.0005928308406301276
signature	nmf	snv	COSMIC 13	1.0-1.0	3549381501	0.0009563206741042944
signature	nmf	snv	COSMIC 1	1.0-1.0	1468793046	0.0004249855873267145
signature	nmf	snv	COSMIC 2	1.0-1.0	1468793046	0.002545468566502259
signature	nmf	snv	COSMIC 3	1.0-1.0	1468793046	0.0010127385762927037
signature	nmf	snv	COSMIC 13	1.0-1.0	1468793046	0.0006116857083220963
signature	nmf	snv	COSMIC 1	1.0-1.0	610473928	0.0007451712626179662
signature	nmf	snv	COSMIC 2	1.0-1.0	610473928	0.0007778464797240117
signature	nmf	snv	COSMIC 3	1.0-1.0	610473928	0.0005970813734356233
signature	nmf	snv	COSMIC 13	1.0-1.0	610473928	0.0011002904848950474
signature	nmf	snv	COSMIC 1	1.0-1.0	3701591429	0.002805910831953041
signature	nmf	snv	COSMIC 2	1.0-1.0	3701591429	0.00044014555929982403
signature	nmf	snv	COSMIC 3	1.0-1.0	3701591429	0.0005433438760739016
signature	nmf	snv	COSMIC 13	1.0-1.0	3701591429	0.0009360594611564924
signature	nmf	snv	COSMIC 1	1.0-1.0	2402919842	0.001234076843623478
signature	nmf	snv	COSMIC 2	1.0-1.0	2402919842	0.0026750643420995553
signature	nmf	snv	COSMIC 3	1.0-1.0	2402919842	0.0009099161901259444
signature	nmf	snv	COSMIC 13	1.0-1.0	2402919842	0.0020400800988966197
signature	nmf	snv	COSMIC 1	1.0-1.0	3449432748	0.00038474055267050317
signature	nmf	snv	COSMIC 2	1.0-1.0	3449432748	0.002425912282325905
signature	nmf	snv	COSMIC 3	1.0-1.0	3449432748	0.0009813080193456093
signature	nmf	snv	COSMIC 13	1.0-1.0	3449432748	0.0017298085126644194
signature	nmf	snv	COSMIC 1	1.0-1.0	2125921185	0.0028894271253092577
signature	nmf	snv	COSMIC 2	1.0-1.0	2125921185	0.0003962958589222971
signature	nmf	snv	COSMIC 3	1.0-1.0	2125921185	0.0004208309419260261
signature	nmf	snv	COSMIC 13	1.0-1.0	2125921185	0.000726276397211078
signature	nmf	snv	COSMIC 1	1.0-1.0	1872060654	0.0007255494909279566
signature	nmf	snv	COSMIC 2	1.0-1.0	1872060654	0.0002891617465758379
signature	nmf	snv	COSMIC 3	1.0-1.0	1872060654	0.0006404588599416148
signature	nmf	snv	COSMIC 13	1.0-1.0	1872060654	0.0011563620164527855
signature	nmf	snv	COSMIC 1	1.0-1.0	2743896487	0.00043285156766958863
signature	nmf	snv	COSMIC 2	1.0-1.0	2743896487	0.00033610135266742445
signature	nmf	snv	COSMIC 3	1.0-1.0	2743896487	0.0007081761472742999
signature	nmf	snv	COSMIC 13	1.0-1.0	2743896487	0.0008102961446507808
signature	nmf	snv	COSMIC 1	1.0-1.0	2480010502	0.002757073544570873
signature	nmf	snv	COSMIC 2	1.0-1.0	2480010502	0.002650758785713738
signature	nmf	snv	COSMIC 3	1.0-1.0	2480010502	0.0009948936188218657
signature	nmf	snv	COSMIC 13	1.0-1.0	2480010502	0.001969742462495528
signature	nmf	snv	COSMIC 1	1.0-1.0	3501678079	0.0027568752758111662
signature	nmf	snv	COSMIC 2	1.0-1.0	3501678079	0.00023761152374393392
signature	nmf	snv	COSMIC 3	1.0-1.0	3501678079	0.00039324187369193495
signature	nmf	snv	COSMIC 13	1.0-1.0	3501678079	0.001039946657277335
signature	nmf	sv	RS 1	1.0-1.0	718699572	0.003715085013211664
signature	nmf	sv	RS 2	1.0-1.0	718699572	0.002484162786509817
signature	nmf	sv	RS 3	1.0-1.0	718699572	0.0022198806518724766
signature	nmf	sv	RS 5	1.0-1.0	718699572	0.004557804351112877
signature	nmf	sv	RS 1	1.0-1.0	1336308765	0.003545067789988563
signature	nmf	sv	RS 2	1.0-1.0	1336308765	0.0031151619549574065
signature	nmf	sv	RS 3	1.0-1.0	1336308765	0.0016821011903488355
signature	nmf	sv	RS 5	1.0-1.0	1336308765	0.008965565015107844
signature	nmf	sv	RS 1	1.0-1.0	1285035880	0.003112610248510855
signature	nmf	sv	RS 2	1.0-1.0	1285035880	0.002007526350472118
signature	nmf	sv	RS 3	1.0-1.0	1285035880	0.0026746937088349392
signature	nmf	sv	RS 5	1.0-1.0	1285035880	0.0038382856103122173
signature	nmf	sv	RS 1	1.0-1.0	3424930785	0.0031687905944727352
signature	nmf	sv	RS 2	1.0-1.0	3424930785	0.001987661235898518
signature	nmf	sv	RS 3	1.0-1.0	3424930785	0.0016417390612257403
signature	nmf	sv	RS 5	1.0-1.0	3424930785	0.0025787714149384557
signature	nmf	sv	RS 1	1.0-1.0	2386593068	0.0067519840339358385
signature	nmf	sv	RS 2	1.0-1.0	2386593068	0.0029372885873647364
signature	nmf	sv	RS 3	1.0-1.0	2386593068	0.0017631977715015438
signature	nmf	sv	RS 5	1.0-1.0	2386593068	0.007789681914730101
signature	nmf	sv	RS 1	1.0-1.0	754577172	0.0028250650270184425
signature	nmf	sv	RS 2	1.0-1.0	754577172	0.002334527707703809
signature	nmf	sv	RS 3	1.0-1.0	754577172	0.0017416198394062756
signature	nmf	sv	RS 5	1.0-1.0	754577172	0.008020276762050709
signature	nmf	sv	RS 1	1.0-1.0	1986740709	0.00246473291042354
signature	nmf	sv	RS 2	1.0-1.0	1986740709	0.0030259217845417727
signature	nmf	sv	RS 3	1.0-1.0	1986740709	0.0034810341011571066
signature	nmf	sv	RS 5	1.0-1.0	1986740709	0.005627479808285409
signature	nmf	sv	RS 1	1.0-1.0	2748118402	0.006641312186453018
signature	nmf	sv	RS 2	1.0-1.0	2748118402	0.002168587253369372
signature	nmf	sv	RS 3	1.0-1.0	2748118402	0.001815548529564529
signature	nmf	sv	RS 5	1.0-1.0	2748118402	0.003830539499268979
signature	nmf	sv	RS 1	1.0-1.0	1628425248	0.004143134199601096
signature	nmf	sv	RS 2	1.0-1.0	1628425248	0.0034274090778358803
signature	nmf	sv	RS 3	1.0-1.0	1628425248	0.0015251283992194589
signature	nmf	sv	RS 5	1.0-1.0	1628425248	0.006746766302401936
signature	nmf	sv	RS 1	1.0-1.0	3549381501	0.004868364587873759
signature	nmf	sv	RS 2	1.0-1.0	3549381501	0.0024656166442746552
signature	nmf	sv	RS 3	1.0-1.0	3549381501	0.0019157899145677238
signature	nmf	sv	RS 5	1.0-1.0	3549381501	0.0044716733764155045
signature	nmf	sv	RS 1	1.0-1.0	1468793046	0.002032200874353231
signature	nmf	sv	RS 2	1.0-1.0	1468793046	0.002925082854266108
signature	nmf	sv	RS 3	1.0-1.0	1468793046	0.003384948614038453
signature	nmf	sv	RS 5	1.0-1.0	1468793046	0.00302431447274102
signature	nmf	sv	RS 1	1.0-1.0	610473928	0.003684259432325049
signature	nmf	sv	RS 2	1.0-1.0	610473928	0.002505058622691456
signature	nmf	sv	RS 3	1.0-1.0	610473928	0.0033024490578897783
signature	nmf	sv	RS 5	1.0-1.0	610473928	0.00459113122946227
signature	nmf	sv	RS 1	1.0-1.0	3701591429	0.005181541586550445
signature	nmf	sv	RS 2	1.0-1.0	3701591429	0.002148585574017884
signature	nmf	sv	RS 3	1.0-1.0	3701591429	0.0012078102525044255
signature	nmf	sv	RS 5	1.0-1.0	3701591429	0.00604971797154469
signature	nmf	sv	RS 1	1.0-1.0	2402919842	0.0037708740668826587
signature	nmf	sv	RS 2	1.0-1.0	2402919842	0.0021950059376047108
signature	nmf	sv	RS 3	1.0-1.0	2402919842	0.0019275377946617672
signature	nmf	sv	RS 5	1.0-1.0	2402919842	0.00548275825929141
signature	nmf	sv	RS 1	1.0-1.0	3449432748	0.0054920074846380035
signature	nmf	sv	RS 2	1.0-1.0	3449432748	0.0027529218178441364
signature	nmf	sv	RS 3	1.0-1.0	3449432748	0.002077187382922583
signature	nmf	sv	RS 5	1.0-1.0	3449432748	0.005156460917259979
signature	nmf	sv	RS 1	1.0-1.0	2125921185	0.003222434671132913
signature	nmf	sv	RS 2	1.0-1.0	2125921185	0.0029785772169478447
signature	nmf	sv	RS 3	1.0-1.0	2125921185	0.002533783341350674
signature	nmf	sv	RS 5	1.0-1.0	2125921185	0.003481096938256573
signature	nmf	sv	RS 1	1.0-1.0	1872060654	0.003846070542082228
signature	nmf	sv	RS 2	1.0-1.0	1872060654	0.0030776611240980307
signature	nmf	sv	RS 3	1.0-1.0	1872060654	0.0011695005904279474
signature	nmf	sv	RS 5	1.0-1.0	1872060654	0.003205453365235128
signature	nmf	sv	RS 1	1.0-1.0	2743896487	0.004529454273008455
signature	nmf	sv	RS 2	1.0-1.0	2743896487	0.0029537348875828128
signature	nmf	sv	RS 3	1.0-1.0	2743896487	0.0016572246322928527
signature	nmf	sv	RS 5	1.0-1.0	2743896487	0.009094813089675042
signature	nmf	sv	RS 1	1.0-1.0	2480010502	0.003013389586565214
signature	nmf	sv	RS 2	1.0-1.0	2480010502	0.00269139439688345
signature	nmf	sv	RS 3	1.0-1.0	2480010502	0.0013854075338242987
signature	nmf	sv	RS 5	1.0-1.0	2480010502	0.004967366950849468
signature	nmf	sv	RS 1	1.0-1.0	3501678079	0.004349105967999445
signature	nmf	sv	RS 2	1.0-1.0	3501678079	0.002795216628883788
signature	nmf	sv	RS 3	1.0-1.0	3501678079	0.002521253453176236
signature	nmf	sv	RS 5	1.0-1.0	3501678079	0.004559018757151829
signature	nmf	snv	COSMIC 1	0.01-0.1	718699572	0.0032687730516641656
signature	nmf	snv	COSMIC 2	0.01-0.1	718699572	0.0025013745174798517
signature	nmf	snv	COSMIC 3	0.01-0.1	718699572	0.0019339893407000711
signature	nmf	snv	COSMIC 13	0.01-0.1	718699572	0.0026147729859469625
signature	nmf	snv	COSMIC 1	0.01-0.1	1336308765	0.003785877838688751
signature	nmf	snv	COSMIC 2	0.01-0.1	1336308765	0.0029595535615870804
signature	nmf	snv	COSMIC 3	0.01-0.1	1336308765	0.001660920291727823
signature	nmf	snv	COSMIC 13	0.01-0.1	1336308765	0.002812652147381061
signature	nmf	snv	COSMIC 1	0.01-0.1	1285035880	0.0035826618621527303
signature	nmf	snv	COSMIC 2	0.01-0.1	1285035880	0.0025793627411395148
signature	nmf	snv	COSMIC 3	0.01-0.1	1285035880	0.00195398664144653
signature	nmf	snv	COSMIC 13	0.01-0.1	1285035880	0.0034298682334387965
signature	nmf	snv	COSMIC 1	0.01-0.1	3424930785	0.003549703628092911
signature	nmf	snv	COSMIC 2	0.01-0.1	3424930785	0.0017121189760964798
signature	nmf	snv	COSMIC 3	0.01-0.1	3424930785	0.001685168191502511
signature	nmf	snv	COSMIC 13	0.01-0.1	3424930785	0.002575546408459284
signature	nmf	snv	COSMIC 1	0.01-0.1	2386593068	0.0033800016103911947
signature	nmf	snv	COSMIC 2	0.01-0.1	2386593068	0.0013259280851292776
signature	nmf	snv	COSMIC 3	0.01-0.1	2386593068	0.001788751726703696
signature	nmf	snv	COSMIC 13	0.01-0.1	2386593068	0.002503405851458126
signature	nmf	snv	COSMIC 1	0.01-0.1	754577172	0.003173673606833989
signature	nmf	snv	COSMIC 2	0.01-0.1	754577172	0.002753495350968423
signature	nmf	snv	COSMIC 3	0.01-0.1	754577172	0.0017437682688169994
signature	nmf	snv	COSMIC 13	0.01-0.1	754577172	0.0025153279086532715
signature	nmf	snv	COSMIC 1	0.01-0.1	1986740709	0.003722414772161493
signature	nmf	snv	COSMIC 2	0.01-0.1	1986740709	0.002923082450705746
signature	nmf	snv	COSMIC 3	0.01-0.1	1986740709	0.0020976277525676947
signature	nmf	snv	COSMIC 13	0.01-0.1	1986740709	0.002522804401502586
signature	nmf	snv	COSMIC 1	0.01-0.1	2748118402	0.0030712499408151565
signature	nmf	snv	COSMIC 2	0.01-0.1	2748118402	0.0015676109325867245
signature	nmf	snv	COSMIC 3	0.01-0.1	2748118402	0.0018053514288435028
signature	nmf	snv	COSMIC 13	0.01-0.1	2748118402	0.002122688556319186
signature	nmf	snv	COSMIC 1	0.01-0.1	1628425248	0.003400643862348705
signature	nmf	snv	COSMIC 2	0.01-0.1	1628425248	0.00282005331824686
signature	nmf	snv	COSMIC 3	0.01-0.1	1628425248	0.002039643835414697
signature	nmf	snv	COSMIC 13	0.01-0.1	1628425248	0.003414766196275737
signature	nmf	snv	COSMIC 1	0.01-0.1	3549381501	0.0034163420699807787
signature	nmf	snv	COSMIC 2	0.01-0.1	3549381501	0.0030493718255955
signature	nmf	snv	COSMIC 3	0.01-0.1	3549381501	0.0017315089030586234
signature	nmf	snv	COSMIC 13	0.01-0.1	3549381501	0.0027012237380096477
signature	nmf	snv	COSMIC 1	0.01-0.1	1468793046	0.0030964755161773747
signature	nmf	snv	COSMIC 2	0.01-0.1	1468793046	0.0016846954022790494
signature	nmf	snv	COSMIC 3	0.01-0.1	1468793046	0.0017357433250032375
signature	nmf	snv	COSMIC 13	0.01-0.1	1468793046	0.002570326115380613
signature	nmf	snv	COSMIC 1	0.01-0.1	610473928	0.0033253506353518925
signature	nmf	snv	COSMIC 2	0.01-0.1	610473928	0.0024268717665890537
signature	nmf	snv	COSMIC 3	0.01-0.1	610473928	0.001820449518434596
signature	nmf	snv	COSMIC 13	0.01-0.1	610473928	0.001968530358401553
signature	nmf	snv	COSMIC 1	0.01-0.1	3701591429	0.003046541323073773
signature	nmf	snv	COSMIC 2	0.01-0.1	3701591429	0.002694071174787328
signature	nmf	snv	COSMIC 3	0.01-0.1	3701591429	0.0018661215773454114
signature	nmf	snv	COSMIC 13	0.01-0.1	3701591429	0.002857306170337925
signature	nmf	snv	COSMIC 1	0.01-0.1	2402919842	0.002780135932705086
signature	nmf	snv	COSMIC 2	0.01-0.1	2402919842	0.0021623434027899747
signature	nmf	snv	COSMIC 3	0.01-0.1	2402919842	0.0020154778913181026
signature	nmf	snv	COSMIC 13	0.01-0.1	2402919842	0.003111578698416375
signature	nmf	snv	COSMIC 1	0.01-0.1	3449432748	0.003240096726778344
signature	nmf	snv	COSMIC 2	0.01-0.1	3449432748	0.001819356127321743
signature	nmf	snv	COSMIC 3	0.01-0.1	3449432748	0.0014573498656799105
signature	nmf	snv	COSMIC 13	0.01-0.1	3449432748	0.0020480291236050123
signature	nmf	snv	COSMIC 1	0.01-0.1	2125921185	0.003227315451048689
signature	nmf	snv	COSMIC 2	0.01-0.1	2125921185	0.002500572777400014
signature	nmf	snv	COSMIC 3	0.01-0.1	2125921185	0.0017795981778027691
signature	nmf	snv	COSMIC 13	0.01-0.1	2125921185	0.003733749154942614
signature	nmf	snv	COSMIC 1	0.01-0.1	1872060654	0.003137161191253557
signature	nmf	snv	COSMIC 2	0.01-0.1	1872060654	0.001873450720898175
signature	nmf	snv	COSMIC 3	0.01-0.1	1872060654	0.0016214437912825401
signature	nmf	snv	COSMIC 13	0.01-0.1	1872060654	0.0024382867982852925
signature	nmf	snv	COSMIC 1	0.01-0.1	2743896487	0.003422125352240287
signature	nmf	snv	COSMIC 2	0.01-0.1	2743896487	0.002426005503437485
signature	nmf	snv	COSMIC 3	0.01-0.1	2743896487	0.0018683361836419265
signature	nmf	snv	COSMIC 13	0.01-0.1	2743896487	0.002588578094148282
signature	nmf	snv	COSMIC 1	0.01-0.1	2480010502	0.0034518198031188037
signature	nmf	snv	COSMIC 2	0.01-0.1	2480010502	0.002463263767257587
signature	nmf	snv	COSMIC 3	0.01-0.1	2480010502	0.0018200121201466934
signature	nmf	snv	COSMIC 13	0.01-0.1	2480010502	0.0014198074669404329
signature	nmf	snv	COSMIC 1	0.01-0.1	3501678079	0.003731146030527025
signature	nmf	snv	COSMIC 2	0.01-0.1	3501678079	0.002186903373873637
signature	nmf	snv	COSMIC 3	0.01-0.1	3501678079	0.0015715591155961036
signature	nmf	snv	COSMIC 13	0.01-0.1	3501678079	0.0025665354419554197
signature	nmf	sv	RS 1	0.01-0.1	718699572	0.01949323190829011
signature	nmf	sv	RS 2	0.01-0.1	718699572	0.00839165477612125
signature	nmf	sv	RS 3	0.01-0.1	718699572	0.009810767652525731
signature	nmf	sv	RS 5	0.01-0.1	718699572	0.02226755088442435
signature	nmf	sv	RS 1	0.01-0.1	1336308765	0.007289097221707669
signature	nmf	sv	RS 2	0.01-0.1	1336308765	0.008081113307157791
signature	nmf	sv	RS 3	0.01-0.1	1336308765	0.008827885156411482
signature	nmf	sv	RS 5	0.01-0.1	1336308765	0.014653206025972103
signature	nmf	sv	RS 1	0.01-0.1	1285035880	0.012950151752778976
signature	nmf	sv	RS 2	0.01-0.1	1285035880	0.007896713900771112
signature	nmf	sv	RS 3	0.01-0.1	1285035880	0.009420491856873388
signature	nmf	sv	RS 5	0.01-0.1	1285035880	0.015138146625806785
signature	nmf	sv	RS 1	0.01-0.1	3424930785	0.017748643854313746
signature	nmf	sv	RS 2	0.01-0.1	3424930785	0.008625305196423894
signature	nmf	sv	RS 3	0.01-0.1	3424930785	0.00994017586443622
signature	nmf	sv	RS 5	0.01-0.1	3424930785	0.017145461725679025
signature	nmf	sv	RS 1	0.01-0.1	2386593068	0.011379936672473851
signature	nmf	sv	RS 2	0.01-0.1	2386593068	0.009232394390269138
signature	nmf	sv	RS 3	0.01-0.1	2386593068	0.009711132668146164
signature	nmf	sv	RS 5	0.01-0.1	2386593068	0.023379927856969927
signature	nmf	sv	RS 1	0.01-0.1	754577172	0.015716740154178205
signature	nmf	sv	RS 2	0.01-0.1	754577172	0.006820070918263535
signature	nmf	sv	RS 3	0.01-0.1	754577172	0.010465681974443341
signature	nmf	sv	RS 5	0.01-0.1	754577172	0.01652418227390522
signature	nmf	sv	RS 1	0.01-0.1	1986740709	0.018853526716621383
signature	nmf	sv	RS 2	0.01-0.1	1986740709	0.006390543719311429
signature	nmf	sv	RS 3	0.01-0.1	1986740709	0.009817482293918172
signature	nmf	sv	RS 5	0.01-0.1	1986740709	0.021038258351072398
signature	nmf	sv	RS 1	0.01-0.1	2748118402	0.010706853255025543
signature	nmf	sv	RS 2	0.01-0.1	2748118402	0.006440031479011938
signature	nmf	sv	RS 3	0.01-0.1	2748118402	0.007049841208362997
signature	nmf	sv	RS 5	0.01-0.1	2748118402	0.01773603308031505
signature	nmf	sv	RS 1	0.01-0.1	1628425248	0.009209091678408256
signature	nmf	sv	RS 2	0.01-0.1	1628425248	0.0068754240419020935
signature	nmf	sv	RS 3	0.01-0.1	1628425248	0.010506827103531187
signature	nmf	sv	RS 5	0.01-0.1	1628425248	0.013522080271916766
signature	nmf	sv	RS 1	0.01-0.1	3549381501	0.009111603659665948
signature	nmf	sv	RS 2	0.01-0.1	3549381501	0.006427143233890674
signature	nmf	sv	RS 3	0.01-0.1	3549381501	0.006152076695311967
signature	nmf	sv	RS 5	0.01-0.1	3549381501	0.019809858186598236
signature	nmf	sv	RS 1	0.01-0.1	1468793046	0.012765073561994876
signature	nmf	sv	RS 2	0.01-0.1	1468793046	0.0065242852148518155
signature	nmf	sv	RS 3	0.01-0.1	1468793046	0.005243666360692024
signature	nmf	sv	RS 5	0.01-0.1	1468793046	0.017429169493060604
signature	nmf	sv	RS 1	0.01-0.1	610473928	0.010992021158131776
signature	nmf	sv	RS 2	0.01-0.1	610473928	0.005982595859320174
signature	nmf	sv	RS 3	0.01-0.1	610473928	0.012215978160210198
signature	nmf	sv	RS 5	0.01-0.1	610473928	0.017893777163188185
signature	nmf	sv	RS 1	0.01-0.1	3701591429	0.010625884422020209
signature	nmf	sv	RS 2	0.01-0.1	3701591429	0.007919466907717311
signature	nmf	sv	RS 3	0.01-0.1	3701591429	0.004495020125468129
signature	nmf	sv	RS 5	0.01-0.1	3701591429	0.018808577885032384
signature	nmf	sv	RS 1	0.01-0.1	2402919842	0.009794025389123441
signature	nmf	sv	RS 2	0.01-0.1	2402919842	0.0068742989150118615
signature	nmf	sv	RS 3	0.01-0.1	2402919842	0.012863660376908987
signature	nmf	sv	RS 5	0.01-0.1	2402919842	0.020498106495437964
signature	nmf	sv	RS 1	0.01-0.1	3449432748	0.013698586731804529
signature	nmf	sv	RS 2	0.01-0.1	3449432748	0.008878212641893745
signature	nmf	sv	RS 3	0.01-0.1	3449432748	0.010133852464585888
signature	nmf	sv	RS 5	0.01-0.1	3449432748	0.022601947472844015
signature	nmf	sv	RS 1	0.01-0.1	2125921185	0.012717050171675176
signature	nmf	sv	RS 2	0.01-0.1	2125921185	0.00682686836511287
signature	nmf	sv	RS 3	0.01-0.1	2125921185	0.0102543763158734
signature	nmf	sv	RS 5	0.01-0.1	2125921185	0.022286736323890152
signature	nmf	sv	RS 1	0.01-0.1	1872060654	0.015446800935595516
signature	nmf	sv	RS 2	0.01-0.1	1872060654	0.006765183286435748
signature	nmf	sv	RS 3	0.01-0.1	1872060654	0.008251122681555461
signature	nmf	sv	RS 5	0.01-0.1	1872060654	0.01627075480709999
signature	nmf	sv	RS 1	0.01-0.1	2743896487	0.010054372836714195
signature	nmf	sv	RS 2	0.01-0.1	2743896487	0.008132333334331148
signature	nmf	sv	RS 3	0.01-0.1	2743896487	0.006648962879772656
signature	nmf	sv	RS 5	0.01-0.1	2743896487	0.019232290676857517
signature	nmf	sv	RS 1	0.01-0.1	2480010502	0.013306492000960018
signature	nmf	sv	RS 2	0.01-0.1	2480010502	0.009292086132550515
signature	nmf	sv	RS 3	0.01-0.1	2480010502	0.009680451373796329
signature	nmf	sv	RS 5	0.01-0.1	2480010502	0.019752394048336626
signature	nmf	sv	RS 1	0.01-0.1	3501678079	0.011843990439513204
signature	nmf	sv	RS 2	0.01-0.1	3501678079	0.0075494465270352
signature	nmf	sv	RS 3	0.01-0.1	3501678079	0.006487621457894182
signature	nmf	sv	RS 5	0.01-0.1	3501678079	0.014924259086049604
signature	nmf-norm	snv	COSMIC 1	1.0-1.0	718699572	0.0030297912678740424
signature	nmf-norm	snv	COSMIC 2	1.0-1.0	718699572	0.0005997040914856355
signature	nmf-norm	snv	COSMIC 3	1.0-1.0	718699572	0.0005973413835931849
signature	nmf-norm	snv	COSMIC 13	1.0-1.0	718699572	0.000886951365032293
signature	nmf-norm	snv	COSMIC 1	1.0-1.0	1336308765	0.002946798336261621
signature	nmf-norm	snv	COSMIC 2	1.0-1.0	1336308765	0.00045731327606853467
signature	nmf-norm	snv	COSMIC 3	1.0-1.0	1336308765	0.0005917153755293342
signature	nmf-norm	snv	COSMIC 13	1.0-1.0	1336308765	0.0004940206345557236
signature	nmf-norm	snv	COSMIC 1	1.0-1.0	1285035880	0.002965961275755536
signature	nmf-norm	snv	COSMIC 2	1.0-1.0	1285035880	0.0005323975190230652
signature	nmf-norm	snv	COSMIC 3	1.0-1.0	1285035880	0.0006448104017468446
signature	nmf-norm	snv	COSMIC 13	1.0-1.0	1285035880	0.0008669457301358678
signature	nmf-norm	snv	COSMIC 1	1.0-1.0	3424930785	0.002988921236402506
signature	nmf-norm	snv	COSMIC 2	1.0-1.0	3424930785	0.000994360252574404
signature	nmf-norm	snv	COSMIC 3	1.0-1.0	3424930785	0.0010301046423857405
signature	nmf-norm	snv	COSMIC 13	1.0-1.0	3424930785	0.0016423924299578225
signature	nmf-norm	snv	COSMIC 1	1.0-1.0	2386593068	0.003019849705580396
signature	nmf-norm	snv	COSMIC 2	1.0-1.0	2386593068	0.0012789324462448154
signature	nmf-norm	snv	COSMIC 3	1.0-1.0	2386593068	0.0009235104659836152
signature	nmf-norm	snv	COSMIC 13	1.0-1.0	2386593068	0.0017907942492059155
signature	nmf-norm	snv	COSMIC 1	1.0-1.0	754577172	0.002925984831824833
signature	nmf-norm	snv	COSMIC 2	1.0-1.0	754577172	0.0010595373370767397
signature	nmf-norm	snv	COSMIC 3	1.0-1.0	754577172	0.0008617037211767544
signature	nmf-norm	snv	COSMIC 13	1.0-1.0	754577172	0.0017334355856200398
signature	nmf-norm	snv	COSMIC 1	1.0-1.0	1986740709	0.003038077977642694
signature	nmf-norm	snv	COSMIC 2	1.0-1.0	1986740709	0.0011213055347336694
signature	nmf-norm	snv	COSMIC 3	1.0-1.0	1986740709	0.0009543989346126877
signature	nmf-norm	snv	COSMIC 13	1.0-1.0	1986740709	0.0018078363338956812
signature	nmf-norm	snv	COSMIC 1	1.0-1.0	2748118402	0.003213372305514676
signature	nmf-norm	snv	COSMIC 2	1.0-1.0	2748118402	0.0009055826681488008
signature	nmf-norm	snv	COSMIC 3	1.0-1.0	2748118402	0.0010163657739107775
signature	nmf-norm	snv	COSMIC 13	1.0-1.0	2748118402	0.00036035241636176547
signature	nmf-norm	snv	COSMIC 1	1.0-1.0	1628425248	0.0029873553356857107
signature	nmf-norm	snv	COSMIC 2	1.0-1.0	1628425248	0.0010774425201010595
signature	nmf-norm	snv	COSMIC 3	1.0-1.0	1628425248	0.0009348484933410678
signature	nmf-norm	snv	COSMIC 13	1.0-1.0	1628425248	0.0015866651861374686
signature	nmf-norm	snv	COSMIC 1	1.0-1.0	3549381501	0.003167502194067287
signature	nmf-norm	snv	COSMIC 2	1.0-1.0	3549381501	0.0008115436496485548
signature	nmf-norm	snv	COSMIC 3	1.0-1.0	3549381501	0.0005145162240824591
signature	nmf-norm	snv	COSMIC 13	1.0-1.0	3549381501	0.0010026675872035653
signature	nmf-norm	snv	COSMIC 1	1.0-1.0	1468793046	0.0029680746955444075
signature	nmf-norm	snv	COSMIC 2	1.0-1.0	1468793046	0.0012247735073431256
signature	nmf-norm	snv	COSMIC 3	1.0-1.0	1468793046	0.0009358246042542061
signature	nmf-norm	snv	COSMIC 13	1.0-1.0	1468793046	0.0016597365909753528
signature	nmf-norm	snv	COSMIC 1	1.0-1.0	610473928	0.0004437456494254407
signature	nmf-norm	snv	COSMIC 2	1.0-1.0	610473928	0.0007515448254906379
signature	nmf-norm	snv	COSMIC 3	1.0-1.0	610473928	0.0008877882605316912
signature	nmf-norm	snv	COSMIC 13	1.0-1.0	610473928	0.0007279724526341184
signature	nmf-norm	snv	COSMIC 1	1.0-1.0	3701591429	0.0031808819044075853
signature	nmf-norm	snv	COSMIC 2	1.0-1.0	3701591429	0.0006011043047543006
signature	nmf-norm	snv	COSMIC 3	1.0-1.0	3701591429	0.0006379687444756072
signature	nmf-norm	snv	COSMIC 13	1.0-1.0	3701591429	0.0006906610871610736
signature	nmf-norm	snv	COSMIC 1	1.0-1.0	2402919842	0.003044698933425013
signature	nmf-norm	snv	COSMIC 2	1.0-1.0	2402919842	0.001198893292094927
signature	nmf-norm	snv	COSMIC 3	1.0-1.0	2402919842	0.0008599121419684101
signature	nmf-norm	snv	COSMIC 13	1.0-1.0	2402919842	0.0016260918871879386
signature	nmf-norm	snv	COSMIC 1	1.0-1.0	3449432748	0.002981970928134349
signature	nmf-norm	snv	COSMIC 2	1.0-1.0	3449432748	0.0006562848668950597
signature	nmf-norm	snv	COSMIC 3	1.0-1.0	3449432748	0.0005808264260795008
signature	nmf-norm	snv	COSMIC 13	1.0-1.0	3449432748	0.0019885119298148394
signature	nmf-norm	snv	COSMIC 1	1.0-1.0	2125921185	0.002985387040023473
signature	nmf-norm	snv	COSMIC 2	1.0-1.0	2125921185	0.0006634837340296062
signature	nmf-norm	snv	COSMIC 3	1.0-1.0	2125921185	0.0005679776885882499
signature	nmf-norm	snv	COSMIC 13	1.0-1.0	2125921185	0.0006168315149330418
signature	nmf-norm	snv	COSMIC 1	1.0-1.0	1872060654	0.002937116506397957
signature	nmf-norm	snv	COSMIC 2	1.0-1.0	1872060654	0.0006346557076717803
signature	nmf-norm	snv	COSMIC 3	1.0-1.0	1872060654	0.0009189979802697492
signature	nmf-norm	snv	COSMIC 13	1.0-1.0	1872060654	0.001660035854681716
signature	nmf-norm	snv	COSMIC 1	1.0-1.0	2743896487	0.003057105059339699
signature	nmf-norm	snv	COSMIC 2	1.0-1.0	2743896487	0.0007350671752650225
signature	nmf-norm	snv	COSMIC 3	1.0-1.0	2743896487	0.0008367724146431578
signature	nmf-norm	snv	COSMIC 13	1.0-1.0	2743896487	0.0016664891208913778
signature	nmf-norm	snv	COSMIC 1	1.0-1.0	2480010502	0.003216045567451293
signature	nmf-norm	snv	COSMIC 2	1.0-1.0	2480010502	0.0006386194345234065
signature	nmf-norm	snv	COSMIC 3	1.0-1.0	2480010502	0.0002963772995390844
signature	nmf-norm	snv	COSMIC 13	1.0-1.0	2480010502	0.001454716104433828
signature	nmf-norm	snv	COSMIC 1	1.0-1.0	3501678079	0.002956941485396305
signature	nmf-norm	snv	COSMIC 2	1.0-1.0	3501678079	0.0010483916316185325
signature	nmf-norm	snv	COSMIC 3	1.0-1.0	3501678079	0.0008565576316371491
signature	nmf-norm	snv	COSMIC 13	1.0-1.0	3501678079	0.0017670986714071481
signature	nmf-norm	sv	RS 1	1.0-1.0	718699572	0.02136389274339132
signature	nmf-norm	sv	RS 2	1.0-1.0	718699572	0.010609019819330084
signature	nmf-norm	sv	RS 3	1.0-1.0	718699572	0.017022571109859275
signature	nmf-norm	sv	RS 5	1.0-1.0	718699572	0.02545609393802961
signature	nmf-norm	sv	RS 1	1.0-1.0	1336308765	0.024000132716824087
signature	nmf-norm	sv	RS 2	1.0-1.0	1336308765	0.013169474140954764
signature	nmf-norm	sv	RS 3	1.0-1.0	1336308765	0.0072577535161141545
signature	nmf-norm	sv	RS 5	1.0-1.0	1336308765	0.02561010507630402
signature	nmf-norm	sv	RS 1	1.0-1.0	1285035880	0.021763429416791897
signature	nmf-norm	sv	RS 2	1.0-1.0	1285035880	0.012685912650623956
signature	nmf-norm	sv	RS 3	1.0-1.0	1285035880	0.01595833655357732
signature	nmf-norm	sv	RS 5	1.0-1.0	1285035880	0.02343371327712729
signature	nmf-norm	sv	RS 1	1.0-1.0	3424930785	0.0216112541501141
signature	nmf-norm	sv	RS 2	1.0-1.0	3424930785	0.006507778615058926
signature	nmf-norm	sv	RS 3	1.0-1.0	3424930785	0.004816962041590111
signature	nmf-norm	sv	RS 5	1.0-1.0	3424930785	0.02196908145375021
signature	nmf-norm	sv	RS 1	1.0-1.0	2386593068	0.02546345650209875
signature	nmf-norm	sv	RS 2	1.0-1.0	2386593068	0.008283712843612713
signature	nmf-norm	sv	RS 3	1.0-1.0	2386593068	0.009247502309771557
signature	nmf-norm	sv	RS 5	1.0-1.0	2386593068	0.031196378289998293
signature	nmf-norm	sv	RS 1	1.0-1.0	754577172	0.012829513397946513
signature	nmf-norm	sv	RS 2	1.0-1.0	754577172	0.008045423171058424
signature	nmf-norm	sv	RS 3	1.0-1.0	754577172	0.020977479340324102
signature	nmf-norm	sv	RS 5	1.0-1.0	754577172	0.024975614492978214
signature	nmf-norm	sv	RS 1	1.0-1.0	1986740709	0.02323779695509539
signature	nmf-norm	sv	RS 2	1.0-1.0	1986740709	0.008746730036223498
signature	nmf-norm	sv	RS 3	1.0-1.0	1986740709	0.02010216478009769
signature	nmf-norm	sv	RS 5	1.0-1.0	1986740709	0.02213693412381609
signature	nmf-norm	sv	RS 1	1.0-1.0	2748118402	0.01721584899375491
signature	nmf-norm	sv	RS 2	1.0-1.0	2748118402	0.006483832287437474
signature	nmf-norm	sv	RS 3	1.0-1.0	2748118402	0.008593050596168167
signature	nmf-norm	sv	RS 5	1.0-1.0	2748118402	0.02586434619039876
signature	nmf-norm	sv	RS 1	1.0-1.0	1628425248	0.01376550808372468
signature	nmf-norm	sv	RS 2	1.0-1.0	1628425248	0.00814691986999644
signature	nmf-norm	sv	RS 3	1.0-1.0	1628425248	0.012881589812339916
signature	nmf-norm	sv	RS 5	1.0-1.0	1628425248	0.02664823309542952
signature	nmf-norm	sv	RS 1	1.0-1.0	3549381501	0.019840238346801625
signature	nmf-norm	sv	RS 2	1.0-1.0	3549381501	0.008862737046063017
signature	nmf-norm	sv	RS 3	1.0-1.0	3549381501	0.02204421301327222
signature	nmf-norm	sv	RS 5	1.0-1.0	3549381501	0.029142203264454433
signature	nmf-norm	sv	RS 1	1.0-1.0	1468793046	0.014974007865036078
signature	nmf-norm	sv	RS 2	1.0-1.0	1468793046	0.00946327025418882
signature	nmf-norm	sv	RS 3	1.0-1.0	1468793046	0.02107631946639604
signature	nmf-norm	sv	RS 5	1.0-1.0	1468793046	0.026083918713649238
signature	nmf-norm	sv	RS 1	1.0-1.0	610473928	0.01632804386667757
signature	nmf-norm	sv	RS 2	1.0-1.0	610473928	0.010275495151174643
signature	nmf-norm	sv	RS 3	1.0-1.0	610473928	0.02148917777936795
signature	nmf-norm	sv	RS 5	1.0-1.0	610473928	0.029805963049867424
signature	nmf-norm	sv	RS 1	1.0-1.0	3701591429	0.013221284440762468
signature	nmf-norm	sv	RS 2	1.0-1.0	3701591429	0.00795279790622756
signature	nmf-norm	sv	RS 3	1.0-1.0	3701591429	0.006441159962662649
signature	nmf-norm	sv	RS 5	1.0-1.0	3701591429	0.025310666039047844
signature	nmf-norm	sv	RS 1	1.0-1.0	2402919842	0.017319480721797228
signature	nmf-norm	sv	RS 2	1.0-1.0	2402919842	0.007943302436641663
signature	nmf-norm	sv	RS 3	1.0-1.0	2402919842	0.013885753306135916
signature	nmf-norm	sv	RS 5	1.0-1.0	2402919842	0.02044139512893957
signature	nmf-norm	sv	RS 1	1.0-1.0	3449432748	0.012953632595667144
signature	nmf-norm	sv	RS 2	1.0-1.0	3449432748	0.005928727206387314
signature	nmf-norm	sv	RS 3	1.0-1.0	3449432748	0.00939633569633242
signature	nmf-norm	sv	RS 5	1.0-1.0	3449432748	0.030144953761474663
signature	nmf-norm	sv	RS 1	1.0-1.0	2125921185	0.08120813031408297
signature	nmf-norm	sv	RS 2	1.0-1.0	2125921185	0.04405824688176122
signature	nmf-norm	sv	RS 3	1.0-1.0	2125921185	0.027670190602104367
signature	nmf-norm	sv	RS 5	1.0-1.0	2125921185	0.024728295106863547
signature	nmf-norm	sv	RS 1	1.0-1.0	1872060654	0.01635836769061785
signature	nmf-norm	sv	RS 2	1.0-1.0	1872060654	0.00929727838236862
signature	nmf-norm	sv	RS 3	1.0-1.0	1872060654	0.019789223998071908
signature	nmf-norm	sv	RS 5	1.0-1.0	1872060654	0.02801849930643876
signature	nmf-norm	sv	RS 1	1.0-1.0	2743896487	0.030364660133193663
signature	nmf-norm	sv	RS 2	1.0-1.0	2743896487	0.009372209425259036
signature	nmf-norm	sv	RS 3	1.0-1.0	2743896487	0.017459882884624585
signature	nmf-norm	sv	RS 5	1.0-1.0	2743896487	0.02560135629918588
signature	nmf-norm	sv	RS 1	1.0-1.0	2480010502	0.021338534141521457
signature	nmf-norm	sv	RS 2	1.0-1.0	2480010502	0.00815046769754128
signature	nmf-norm	sv	RS 3	1.0-1.0	2480010502	0.013519655765504094
signature	nmf-norm	sv	RS 5	1.0-1.0	2480010502	0.023170134135791637
signature	nmf-norm	sv	RS 1	1.0-1.0	3501678079	0.0203676969872604
signature	nmf-norm	sv	RS 2	1.0-1.0	3501678079	0.01018504063493416
signature	nmf-norm	sv	RS 3	1.0-1.0	3501678079	0.01594139849471539
signature	nmf-norm	sv	RS 5	1.0-1.0	3501678079	0.03176131339629691
signature	nmf-norm	snv	COSMIC 1	0.01-0.1	718699572	0.0075156177608696325
signature	nmf-norm	snv	COSMIC 2	0.01-0.1	718699572	0.0074449261755206485
signature	nmf-norm	snv	COSMIC 3	0.01-0.1	718699572	0.002330201873746113
signature	nmf-norm	snv	COSMIC 13	0.01-0.1	718699572	0.017032125340275667
signature	nmf-norm	snv	COSMIC 1	0.01-0.1	1336308765	0.007599108384180196
signature	nmf-norm	snv	COSMIC 2	0.01-0.1	1336308765	0.004567588798183373
signature	nmf-norm	snv	COSMIC 3	0.01-0.1	1336308765	0.0035899137484260244
signature	nmf-norm	snv	COSMIC 13	0.01-0.1	1336308765	0.006908685403186228
signature	nmf-norm	snv	COSMIC 1	0.01-0.1	1285035880	0.0066117483536960175
signature	nmf-norm	snv	COSMIC 2	0.01-0.1	1285035880	0.00422242295480986
signature	nmf-norm	snv	COSMIC 3	0.01-0.1	1285035880	0.0038211676253901883
signature	nmf-norm	snv	COSMIC 13	0.01-0.1	1285035880	0.006547205924270428
signature	nmf-norm	snv	COSMIC 1	0.01-0.1	3424930785	0.004870982113259135
signature	nmf-norm	snv	COSMIC 2	0.01-0.1	3424930785	0.006989151600717441
signature	nmf-norm	snv	COSMIC 3	0.01-0.1	3424930785	0.002636959949467273
signature	nmf-norm	snv	COSMIC 13	0.01-0.1	3424930785	0.019865674021777257
signature	nmf-norm	snv	COSMIC 1	0.01-0.1	2386593068	0.006985843594052492
signature	nmf-norm	snv	COSMIC 2	0.01-0.1	2386593068	0.004518271794778293
signature	nmf-norm	snv	COSMIC 3	0.01-0.1	2386593068	0.0033494010062483145
signature	nmf-norm	snv	COSMIC 13	0.01-0.1	2386593068	0.006167770932659398
signature	nmf-norm	snv	COSMIC 1	0.01-0.1	754577172	0.0074323123041133655
signature	nmf-norm	snv	COSMIC 2	0.01-0.1	754577172	0.004212705679973664
signature	nmf-norm	snv	COSMIC 3	0.01-0.1	754577172	0.0039013985262505366
signature	nmf-norm	snv	COSMIC 13	0.01-0.1	754577172	0.006043901393544753
signature	nmf-norm	snv	COSMIC 1	0.01-0.1	1986740709	0.007667404912628396
signature	nmf-norm	snv	COSMIC 2	0.01-0.1	1986740709	0.002981301466570541
signature	nmf-norm	snv	COSMIC 3	0.01-0.1	1986740709	0.0036787962913286615
signature	nmf-norm	snv	COSMIC 13	0.01-0.1	1986740709	0.007105288931871302
signature	nmf-norm	snv	COSMIC 1	0.01-0.1	2748118402	0.007607259145950983
signature	nmf-norm	snv	COSMIC 2	0.01-0.1	2748118402	0.004935360971470372
signature	nmf-norm	snv	COSMIC 3	0.01-0.1	2748118402	0.0036307616711756937
signature	nmf-norm	snv	COSMIC 13	0.01-0.1	2748118402	0.006041762217744471
signature	nmf-norm	snv	COSMIC 1	0.01-0.1	1628425248	0.0060760901039882105
signature	nmf-norm	snv	COSMIC 2	0.01-0.1	1628425248	0.0051491647278491814
signature	nmf-norm	snv	COSMIC 3	0.01-0.1	1628425248	0.003525257911399151
signature	nmf-norm	snv	COSMIC 13	0.01-0.1	1628425248	0.004974222870525093
signature	nmf-norm	snv	COSMIC 1	0.01-0.1	3549381501	0.0074072886107790685
signature	nmf-norm	snv	COSMIC 2	0.01-0.1	3549381501	0.004814125451569299
signature	nmf-norm	snv	COSMIC 3	0.01-0.1	3549381501	0.003360542370868717
signature	nmf-norm	snv	COSMIC 13	0.01-0.1	3549381501	0.006406052612693604
signature	nmf-norm	snv	COSMIC 1	0.01-0.1	1468793046	0.008111007361572593
signature	nmf-norm	snv	COSMIC 2	0.01-0.1	1468793046	0.004132049186171318
signature	nmf-norm	snv	COSMIC 3	0.01-0.1	1468793046	0.0041166188520448494
signature	nmf-norm	snv	COSMIC 13	0.01-0.1	1468793046	0.007107558014922042
signature	nmf-norm	snv	COSMIC 1	0.01-0.1	610473928	0.006635716079474306
signature	nmf-norm	snv	COSMIC 2	0.01-0.1	610473928	0.0047040962836974645
signature	nmf-norm	snv	COSMIC 3	0.01-0.1	610473928	0.003932170658119503
signature	nmf-norm	snv	COSMIC 13	0.01-0.1	610473928	0.006756652603998165
signature	nmf-norm	snv	COSMIC 1	0.01-0.1	3701591429	0.008337731333613357
signature	nmf-norm	snv	COSMIC 2	0.01-0.1	3701591429	0.0048067765146039025
signature	nmf-norm	snv	COSMIC 3	0.01-0.1	3701591429	0.004089526227012741
signature	nmf-norm	snv	COSMIC 13	0.01-0.1	3701591429	0.007337609437468685
signature	nmf-norm	snv	COSMIC 1	0.01-0.1	2402919842	0.007377851289895981
signature	nmf-norm	snv	COSMIC 2	0.01-0.1	2402919842	0.005253282462633234
signature	nmf-norm	snv	COSMIC 3	0.01-0.1	2402919842	0.003508659777189017
signature	nmf-norm	snv	COSMIC 13	0.01-0.1	2402919842	0.0062572284703351815
signature	nmf-norm	snv	COSMIC 1	0.01-0.1	3449432748	0.008195540667010445
signature	nmf-norm	snv	COSMIC 2	0.01-0.1	3449432748	0.004006820080180456
signature	nmf-norm	snv	COSMIC 3	0.01-0.1	3449432748	0.004287470603356622
signature	nmf-norm	snv	COSMIC 13	0.01-0.1	3449432748	0.0071174705231421736
signature	nmf-norm	snv	COSMIC 1	0.01-0.1	2125921185	0.006862886791644643
signature	nmf-norm	snv	COSMIC 2	0.01-0.1	2125921185	0.005755702561987687
signature	nmf-norm	snv	COSMIC 3	0.01-0.1	2125921185	0.003749973008979776
signature	nmf-norm	snv	COSMIC 13	0.01-0.1	2125921185	0.00548209214839919
signature	nmf-norm	snv	COSMIC 1	0.01-0.1	1872060654	0.007924747384714445
signature	nmf-norm	snv	COSMIC 2	0.01-0.1	1872060654	0.006937771324931644
signature	nmf-norm	snv	COSMIC 3	0.01-0.1	1872060654	0.0023867021723966327
signature	nmf-norm	snv	COSMIC 13	0.01-0.1	1872060654	0.01699531307871704
signature	nmf-norm	snv	COSMIC 1	0.01-0.1	2743896487	0.005936316985008385
signature	nmf-norm	snv	COSMIC 2	0.01-0.1	2743896487	0.0047355773262981295
signature	nmf-norm	snv	COSMIC 3	0.01-0.1	2743896487	0.003840149048858831
signature	nmf-norm	snv	COSMIC 13	0.01-0.1	2743896487	0.005515211904889996
signature	nmf-norm	snv	COSMIC 1	0.01-0.1	2480010502	0.007577448819234434
signature	nmf-norm	snv	COSMIC 2	0.01-0.1	2480010502	0.004792099529750412
signature	nmf-norm	snv	COSMIC 3	0.01-0.1	2480010502	0.00386659600065014
signature	nmf-norm	snv	COSMIC 13	0.01-0.1	2480010502	0.0072110140564747936
signature	nmf-norm	snv	COSMIC 1	0.01-0.1	3501678079	0.006484015424994986
signature	nmf-norm	snv	COSMIC 2	0.01-0.1	3501678079	0.004477295119156503
signature	nmf-norm	snv	COSMIC 3	0.01-0.1	3501678079	0.003454790263034951
signature	nmf-norm	snv	COSMIC 13	0.01-0.1	3501678079	0.006816097851395297
signature	nmf-norm	sv	RS 1	0.01-0.1	718699572	0.05044179050680518
signature	nmf-norm	sv	RS 2	0.01-0.1	718699572	0.04823880778435494
signature	nmf-norm	sv	RS 3	0.01-0.1	718699572	0.11862244884969808
signature	nmf-norm	sv	RS 5	0.01-0.1	718699572	0.024128519439777986
signature	nmf-norm	sv	RS 1	0.01-0.1	1336308765	0.031191777571872567
signature	nmf-norm	sv	RS 2	0.01-0.1	1336308765	0.03679077699806586
signature	nmf-norm	sv	RS 3	0.01-0.1	1336308765	0.024949774855623105
signature	nmf-norm	sv	RS 5	0.01-0.1	1336308765	0.0508314249295541
signature	nmf-norm	sv	RS 1	0.01-0.1	1285035880	0.023639689316778484
signature	nmf-norm	sv	RS 2	0.01-0.1	1285035880	0.04578765785236676
signature	nmf-norm	sv	RS 3	0.01-0.1	1285035880	0.053847637550686236
signature	nmf-norm	sv	RS 5	0.01-0.1	1285035880	0.095434206257932
signature	nmf-norm	sv	RS 1	0.01-0.1	3424930785	0.032756062462278066
signature	nmf-norm	sv	RS 2	0.01-0.1	3424930785	0.03631360584069348
signature	nmf-norm	sv	RS 3	0.01-0.1	3424930785	0.043304736065260266
signature	nmf-norm	sv	RS 5	0.01-0.1	3424930785	0.10204295643355113
signature	nmf-norm	sv	RS 1	0.01-0.1	2386593068	0.11005191233450774
signature	nmf-norm	sv	RS 2	0.01-0.1	2386593068	0.034329871506181005
signature	nmf-norm	sv	RS 3	0.01-0.1	2386593068	0.02324374160439624
signature	nmf-norm	sv	RS 5	0.01-0.1	2386593068	0.05435121730166475
signature	nmf-norm	sv	RS 1	0.01-0.1	754577172	0.06876782867432979
signature	nmf-norm	sv	RS 2	0.01-0.1	754577172	0.0368798465295533
signature	nmf-norm	sv	RS 3	0.01-0.1	754577172	0.02329061188191689
signature	nmf-norm	sv	RS 5	0.01-0.1	754577172	0.0473857632447784
signature	nmf-norm	sv	RS 1	0.01-0.1	1986740709	0.11273358700590473
signature	nmf-norm	sv	RS 2	0.01-0.1	1986740709	0.05647137858004742
signature	nmf-norm	sv	RS 3	0.01-0.1	1986740709	0.060708127518047765
signature	nmf-norm	sv	RS 5	0.01-0.1	1986740709	0.05137482348360795
signature	nmf-norm	sv	RS 1	0.01-0.1	2748118402	0.06575571697403464
signature	nmf-norm	sv	RS 2	0.01-0.1	2748118402	0.03490572999376982
signature	nmf-norm	sv	RS 3	0.01-0.1	2748118402	0.026508028564477367
signature	nmf-norm	sv	RS 5	0.01-0.1	2748118402	0.03638020741888383
signature	nmf-norm	sv	RS 1	0.01-0.1	1628425248	0.07498506881225442
signature	nmf-norm	sv	RS 2	0.01-0.1	1628425248	0.05652234628900955
signature	nmf-norm	sv	RS 3	0.01-0.1	1628425248	0.032260030045827115
signature	nmf-norm	sv	RS 5	0.01-0.1	1628425248	0.047710741747921816
signature	nmf-norm	sv	RS 1	0.01-0.1	3549381501	0.033565928526535393
signature	nmf-norm	sv	RS 2	0.01-0.1	3549381501	0.018508464233271533
signature	nmf-norm	sv	RS 3	0.01-0.1	3549381501	0.021391169102429757
signature	nmf-norm	sv	RS 5	0.01-0.1	3549381501	0.04112631260175237
signature	nmf-norm	sv	RS 1	0.01-0.1	1468793046	0.029194390681389137
signature	nmf-norm	sv	RS 2	0.01-0.1	1468793046	0.044085313219551066
signature	nmf-norm	sv	RS 3	0.01-0.1	1468793046	0.04048948002945322
signature	nmf-norm	sv	RS 5	0.01-0.1	1468793046	0.08245566448565615
signature	nmf-norm	sv	RS 1	0.01-0.1	610473928	0.048284011801808434
signature	nmf-norm	sv	RS 2	0.01-0.1	610473928	0.038082395627035866
signature	nmf-norm	sv	RS 3	0.01-0.1	610473928	0.05348950578710019
signature	nmf-norm	sv	RS 5	0.01-0.1	610473928	0.10232446382722578
signature	nmf-norm	sv	RS 1	0.01-0.1	3701591429	0.03389282391375111
signature	nmf-norm	sv	RS 2	0.01-0.1	3701591429	0.04460895161434119
signature	nmf-norm	sv	RS 3	0.01-0.1	3701591429	0.04991660784316743
signature	nmf-norm	sv	RS 5	0.01-0.1	3701591429	0.08424491869114922
signature	nmf-norm	sv	RS 1	0.01-0.1	2402919842	0.06964518077250134
signature	nmf-norm	sv	RS 2	0.01-0.1	2402919842	0.04320980381385076
signature	nmf-norm	sv	RS 3	0.01-0.1	2402919842	0.024681996025872958
signature	nmf-norm	sv	RS 5	0.01-0.1	2402919842	0.03307210305144508
signature	nmf-norm	sv	RS 1	0.01-0.1	3449432748	0.11403672860048668
signature	nmf-norm	sv	RS 2	0.01-0.1	3449432748	0.0431121777841362
signature	nmf-norm	sv	RS 3	0.01-0.1	3449432748	0.03165950626271709
signature	nmf-norm	sv	RS 5	0.01-0.1	3449432748	0.057641714365058
signature	nmf-norm	sv	RS 1	0.01-0.1	2125921185	0.08899074092408461
signature	nmf-norm	sv	RS 2	0.01-0.1	2125921185	0.05723073693967745
signature	nmf-norm	sv	RS 3	0.01-0.1	2125921185	0.04473913896317695
signature	nmf-norm	sv	RS 5	0.01-0.1	2125921185	0.034324163175921296
signature	nmf-norm	sv	RS 1	0.01-0.1	1872060654	0.054003601517563136
signature	nmf-norm	sv	RS 2	0.01-0.1	1872060654	0.058991558798444886
signature	nmf-norm	sv	RS 3	0.01-0.1	1872060654	0.035667200724171615
signature	nmf-norm	sv	RS 5	0.01-0.1	1872060654	0.1021446889822306
signature	nmf-norm	sv	RS 1	0.01-0.1	2743896487	0.02401852832851617
signature	nmf-norm	sv	RS 2	0.01-0.1	2743896487	0.034880767042530944
signature	nmf-norm	sv	RS 3	0.01-0.1	2743896487	0.11770353425038298
signature	nmf-norm	sv	RS 5	0.01-0.1	2743896487	0.04095581681412944
signature	nmf-norm	sv	RS 1	0.01-0.1	2480010502	0.10749575386542366
signature	nmf-norm	sv	RS 2	0.01-0.1	2480010502	0.040394587799114826
signature	nmf-norm	sv	RS 3	0.01-0.1	2480010502	0.028720521630209637
signature	nmf-norm	sv	RS 5	0.01-0.1	2480010502	0.045313570256241616
signature	nmf-norm	sv	RS 1	0.01-0.1	3501678079	0.10802642046596043
signature	nmf-norm	sv	RS 2	0.01-0.1	3501678079	0.043194640017773504
signature	nmf-norm	sv	RS 3	0.01-0.1	3501678079	0.023624137472759318
signature	nmf-norm	sv	RS 5	0.01-0.1	3501678079	0.045794219970530334
signature	lda	snv	COSMIC 1	1.0-1.0	718699572	0.003484259699858641
signature	lda	snv	COSMIC 2	1.0-1.0	718699572	0.0021108780084375905
signature	lda	snv	COSMIC 3	1.0-1.0	718699572	0.0012622397620538205
signature	lda	snv	COSMIC 13	1.0-1.0	718699572	0.001706770539915332
signature	lda	snv	COSMIC 1	1.0-1.0	1336308765	0.0026570467461265804
signature	lda	snv	COSMIC 2	1.0-1.0	1336308765	0.003094117517025267
signature	lda	snv	COSMIC 3	1.0-1.0	1336308765	0.0014421521084446495
signature	lda	snv	COSMIC 13	1.0-1.0	1336308765	0.0025121125850084947
signature	lda	snv	COSMIC 1	1.0-1.0	1285035880	0.002778081682053848
signature	lda	snv	COSMIC 2	1.0-1.0	1285035880	0.0022874225971507922
signature	lda	snv	COSMIC 3	1.0-1.0	1285035880	0.001569629613170656
signature	lda	snv	COSMIC 13	1.0-1.0	1285035880	0.0019617812334428203
signature	lda	snv	COSMIC 1	1.0-1.0	3424930785	0.0030880626943536136
signature	lda	snv	COSMIC 2	1.0-1.0	3424930785	0.002399712426729945
signature	lda	snv	COSMIC 3	1.0-1.0	3424930785	0.00153321939588857
signature	lda	snv	COSMIC 13	1.0-1.0	3424930785	0.0021399648180397807
signature	lda	snv	COSMIC 1	1.0-1.0	2386593068	0.0034851419348054767
signature	lda	snv	COSMIC 2	1.0-1.0	2386593068	0.0021265435285653107
signature	lda	snv	COSMIC 3	1.0-1.0	2386593068	0.001345542792387176
signature	lda	snv	COSMIC 13	1.0-1.0	2386593068	0.0014031201669130616
signature	lda	snv	COSMIC 1	1.0-1.0	754577172	0.001810179745037061
signature	lda	snv	COSMIC 2	1.0-1.0	754577172	0.001925627880149927
signature	lda	snv	COSMIC 3	1.0-1.0	754577172	0.0015700681673689154
signature	lda	snv	COSMIC 13	1.0-1.0	754577172	0.0021890120454925764
signature	lda	snv	COSMIC 1	1.0-1.0	1986740709	0.002791811834401742
signature	lda	snv	COSMIC 2	1.0-1.0	1986740709	0.0026509428924158525
signature	lda	snv	COSMIC 3	1.0-1.0	1986740709	0.0015486042475287354
signature	lda	snv	COSMIC 13	1.0-1.0	1986740709	0.0018127562205938624
signature	lda	snv	COSMIC 1	1.0-1.0	2748118402	0.002541971402251748
signature	lda	snv	COSMIC 2	1.0-1.0	2748118402	0.0022416893665602533
signature	lda	snv	COSMIC 3	1.0-1.0	2748118402	0.0015955247797095696
signature	lda	snv	COSMIC 13	1.0-1.0	2748118402	0.002057526468099783
signature	lda	snv	COSMIC 1	1.0-1.0	1628425248	0.003738068634955453
signature	lda	snv	COSMIC 2	1.0-1.0	1628425248	0.0017521602024647438
signature	lda	snv	COSMIC 3	1.0-1.0	1628425248	0.0013392543463167945
signature	lda	snv	COSMIC 13	1.0-1.0	1628425248	0.0020188710216641906
signature	lda	snv	COSMIC 1	1.0-1.0	3549381501	0.003036496994711505
signature	lda	snv	COSMIC 2	1.0-1.0	3549381501	0.0016878012070204954
signature	lda	snv	COSMIC 3	1.0-1.0	3549381501	0.0014590350319494268
signature	lda	snv	COSMIC 13	1.0-1.0	3549381501	0.0018603231795057077
signature	lda	snv	COSMIC 1	1.0-1.0	1468793046	0.002728121365795077
signature	lda	snv	COSMIC 2	1.0-1.0	1468793046	0.0017129804712881249
signature	lda	snv	COSMIC 3	1.0-1.0	1468793046	0.0016056459119041125
signature	lda	snv	COSMIC 13	1.0-1.0	1468793046	0.001790975433367043
signature	lda	snv	COSMIC 1	1.0-1.0	610473928	0.0035233420364975576
signature	lda	snv	COSMIC 2	1.0-1.0	610473928	0.0011284341348033933
signature	lda	snv	COSMIC 3	1.0-1.0	610473928	0.0014678538974572605
signature	lda	snv	COSMIC 13	1.0-1.0	610473928	0.0016962491230600475
signature	lda	snv	COSMIC 1	1.0-1.0	3701591429	0.003117372748489574
signature	lda	snv	COSMIC 2	1.0-1.0	3701591429	0.0014416239654311096
signature	lda	snv	COSMIC 3	1.0-1.0	3701591429	0.0013125335978027913
signature	lda	snv	COSMIC 13	1.0-1.0	3701591429	0.0016071910027892907
signature	lda	snv	COSMIC 1	1.0-1.0	2402919842	0.0033599761309901807
signature	lda	snv	COSMIC 2	1.0-1.0	2402919842	0.0028853107342535897
signature	lda	snv	COSMIC 3	1.0-1.0	2402919842	0.0014008441076707892
signature	lda	snv	COSMIC 13	1.0-1.0	2402919842	0.00223063917851949
signature	lda	snv	COSMIC 1	1.0-1.0	3449432748	0.0040577947319617
signature	lda	snv	COSMIC 2	1.0-1.0	3449432748	0.0019653947246307912
signature	lda	snv	COSMIC 3	1.0-1.0	3449432748	0.0014805753554705578
signature	lda	snv	COSMIC 13	1.0-1.0	3449432748	0.0014729633587461481
signature	lda	snv	COSMIC 1	1.0-1.0	2125921185	0.002501857903661127
signature	lda	snv	COSMIC 2	1.0-1.0	2125921185	0.0017624204256756766
signature	lda	snv	COSMIC 3	1.0-1.0	2125921185	0.0016123278576146802
signature	lda	snv	COSMIC 13	1.0-1.0	2125921185	0.0019022556137926786
signature	lda	snv	COSMIC 1	1.0-1.0	1872060654	0.002743061588099713
signature	lda	snv	COSMIC 2	1.0-1.0	1872060654	0.002841724989340693
signature	lda	snv	COSMIC 3	1.0-1.0	1872060654	0.0014613676442836337
signature	lda	snv	COSMIC 13	1.0-1.0	1872060654	0.0023147013848198303
signature	lda	snv	COSMIC 1	1.0-1.0	2743896487	0.0029876954581258466
signature	lda	snv	COSMIC 2	1.0-1.0	2743896487	0.001774989457339104
signature	lda	snv	COSMIC 3	1.0-1.0	2743896487	0.0012602473148468115
signature	lda	snv	COSMIC 13	1.0-1.0	2743896487	0.0017018282421761347
signature	lda	snv	COSMIC 1	1.0-1.0	2480010502	0.003896092664610701
signature	lda	snv	COSMIC 2	1.0-1.0	2480010502	0.002043920312199261
signature	lda	snv	COSMIC 3	1.0-1.0	2480010502	0.001547617828730325
signature	lda	snv	COSMIC 13	1.0-1.0	2480010502	0.0021223598798408784
signature	lda	snv	COSMIC 1	1.0-1.0	3501678079	0.0026212688560440004
signature	lda	snv	COSMIC 2	1.0-1.0	3501678079	0.0024799426792933453
signature	lda	snv	COSMIC 3	1.0-1.0	3501678079	0.0014780372247360368
signature	lda	snv	COSMIC 13	1.0-1.0	3501678079	0.0018556149004337605
signature	lda	sv	RS 1	1.0-1.0	718699572	0.011225438441151021
signature	lda	sv	RS 2	1.0-1.0	718699572	0.003401105837922576
signature	lda	sv	RS 3	1.0-1.0	718699572	0.003665783850627849
signature	lda	sv	RS 5	1.0-1.0	718699572	0.013348495972118216
signature	lda	sv	RS 1	1.0-1.0	1336308765	0.025927193135020413
signature	lda	sv	RS 2	1.0-1.0	1336308765	0.002791397162726443
signature	lda	sv	RS 3	1.0-1.0	1336308765	0.005645243643473211
signature	lda	sv	RS 5	1.0-1.0	1336308765	0.008337751129968467
signature	lda	sv	RS 1	1.0-1.0	1285035880	0.016844065193383634
signature	lda	sv	RS 2	1.0-1.0	1285035880	0.003651560476592013
signature	lda	sv	RS 3	1.0-1.0	1285035880	0.005298714666817779
signature	lda	sv	RS 5	1.0-1.0	1285035880	0.0089158776349634
signature	lda	sv	RS 1	1.0-1.0	3424930785	0.008827010519327267
signature	lda	sv	RS 2	1.0-1.0	3424930785	0.0027088766085257825
signature	lda	sv	RS 3	1.0-1.0	3424930785	0.005877220331512559
signature	lda	sv	RS 5	1.0-1.0	3424930785	0.00928196662569837
signature	lda	sv	RS 1	1.0-1.0	2386593068	0.013152534382067278
signature	lda	sv	RS 2	1.0-1.0	2386593068	0.003095080756026255
signature	lda	sv	RS 3	1.0-1.0	2386593068	0.002392736858516839
signature	lda	sv	RS 5	1.0-1.0	2386593068	0.004451707656819232
signature	lda	sv	RS 1	1.0-1.0	754577172	0.015081042242251978
signature	lda	sv	RS 2	1.0-1.0	754577172	0.0019139588077364356
signature	lda	sv	RS 3	1.0-1.0	754577172	0.006824372812192662
signature	lda	sv	RS 5	1.0-1.0	754577172	0.00492122232793705
signature	lda	sv	RS 1	1.0-1.0	1986740709	0.01729128923091346
signature	lda	sv	RS 2	1.0-1.0	1986740709	0.0031025836253840908
signature	lda	sv	RS 3	1.0-1.0	1986740709	0.005103289213437265
signature	lda	sv	RS 5	1.0-1.0	1986740709	0.009611832304146195
signature	lda	sv	RS 1	1.0-1.0	2748118402	0.011627017421530186
signature	lda	sv	RS 2	1.0-1.0	2748118402	0.001844858008565567
signature	lda	sv	RS 3	1.0-1.0	2748118402	0.003492665588959137
signature	lda	sv	RS 5	1.0-1.0	2748118402	0.010331516234440691
signature	lda	sv	RS 1	1.0-1.0	1628425248	0.01393101599431438
signature	lda	sv	RS 2	1.0-1.0	1628425248	0.002692843340248677
signature	lda	sv	RS 3	1.0-1.0	1628425248	0.004315892736161178
signature	lda	sv	RS 5	1.0-1.0	1628425248	0.0077595564167603935
signature	lda	sv	RS 1	1.0-1.0	3549381501	0.015163840116011804
signature	lda	sv	RS 2	1.0-1.0	3549381501	0.0026428434770234283
signature	lda	sv	RS 3	1.0-1.0	3549381501	0.00267746460148107
signature	lda	sv	RS 5	1.0-1.0	3549381501	0.00689796120581922
signature	lda	sv	RS 1	1.0-1.0	1468793046	0.015100229993726138
signature	lda	sv	RS 2	1.0-1.0	1468793046	0.004105064484260134
signature	lda	sv	RS 3	1.0-1.0	1468793046	0.005901867918861664
signature	lda	sv	RS 5	1.0-1.0	1468793046	0.002789141854333213
signature	lda	sv	RS 1	1.0-1.0	610473928	0.014187016697479071
signature	lda	sv	RS 2	1.0-1.0	610473928	0.002621381862274797
signature	lda	sv	RS 3	1.0-1.0	610473928	0.00548004342319109
signature	lda	sv	RS 5	1.0-1.0	610473928	0.005137369946538786
signature	lda	sv	RS 1	1.0-1.0	3701591429	0.017161480689390815
signature	lda	sv	RS 2	1.0-1.0	3701591429	0.002324622683416205
signature	lda	sv	RS 3	1.0-1.0	3701591429	0.0061267487057370855
signature	lda	sv	RS 5	1.0-1.0	3701591429	0.0067660563972641785
signature	lda	sv	RS 1	1.0-1.0	2402919842	0.018000283479305858
signature	lda	sv	RS 2	1.0-1.0	2402919842	0.0023643936981098106
signature	lda	sv	RS 3	1.0-1.0	2402919842	0.0054459983106766975
signature	lda	sv	RS 5	1.0-1.0	2402919842	0.00547633279348344
signature	lda	sv	RS 1	1.0-1.0	3449432748	0.017574432657326302
signature	lda	sv	RS 2	1.0-1.0	3449432748	0.004203091198634457
signature	lda	sv	RS 3	1.0-1.0	3449432748	0.004208732251771076
signature	lda	sv	RS 5	1.0-1.0	3449432748	0.013027781324153486
signature	lda	sv	RS 1	1.0-1.0	2125921185	0.01878224956676386
signature	lda	sv	RS 2	1.0-1.0	2125921185	0.0028537351273769684
signature	lda	sv	RS 3	1.0-1.0	2125921185	0.004005918854664315
signature	lda	sv	RS 5	1.0-1.0	2125921185	0.005882723228415528
signature	lda	sv	RS 1	1.0-1.0	1872060654	0.018872072751975024
signature	lda	sv	RS 2	1.0-1.0	1872060654	0.002444719962244853
signature	lda	sv	RS 3	1.0-1.0	1872060654	0.005325239309706561
signature	lda	sv	RS 5	1.0-1.0	1872060654	0.004555870133064914
signature	lda	sv	RS 1	1.0-1.0	2743896487	0.01563957780013644
signature	lda	sv	RS 2	1.0-1.0	2743896487	0.0028697152847090594
signature	lda	sv	RS 3	1.0-1.0	2743896487	0.005481836276049198
signature	lda	sv	RS 5	1.0-1.0	2743896487	0.0099849224836732
signature	lda	sv	RS 1	1.0-1.0	2480010502	0.019553388464662157
signature	lda	sv	RS 2	1.0-1.0	2480010502	0.002416613626528283
signature	lda	sv	RS 3	1.0-1.0	2480010502	0.006516259550790404
signature	lda	sv	RS 5	1.0-1.0	2480010502	0.005447039191415488
signature	lda	sv	RS 1	1.0-1.0	3501678079	0.010294859109219016
signature	lda	sv	RS 2	1.0-1.0	3501678079	0.0032191759473783462
signature	lda	sv	RS 3	1.0-1.0	3501678079	0.003974045006949971
signature	lda	sv	RS 5	1.0-1.0	3501678079	0.016291617041919913
signature	lda	snv	COSMIC 1	0.01-0.1	718699572	0.004360213473790947
signature	lda	snv	COSMIC 2	0.01-0.1	718699572	0.016617349540480626
signature	lda	snv	COSMIC 3	0.01-0.1	718699572	0.003904288776393495
signature	lda	snv	COSMIC 13	0.01-0.1	718699572	0.006724911621977295
signature	lda	snv	COSMIC 1	0.01-0.1	1336308765	0.003462183231233464
signature	lda	snv	COSMIC 2	0.01-0.1	1336308765	0.015982949205163098
signature	lda	snv	COSMIC 3	0.01-0.1	1336308765	0.0037057771958258962
signature	lda	snv	COSMIC 13	0.01-0.1	1336308765	0.006968623259257538
signature	lda	snv	COSMIC 1	0.01-0.1	1285035880	0.003767527012859907
signature	lda	snv	COSMIC 2	0.01-0.1	1285035880	0.015722274663620774
signature	lda	snv	COSMIC 3	0.01-0.1	1285035880	0.003960278193980072
signature	lda	snv	COSMIC 13	0.01-0.1	1285035880	0.007211367567966245
signature	lda	snv	COSMIC 1	0.01-0.1	3424930785	0.004879402434383403
signature	lda	snv	COSMIC 2	0.01-0.1	3424930785	0.003302465418838201
signature	lda	snv	COSMIC 3	0.01-0.1	3424930785	0.001802976655199628
signature	lda	snv	COSMIC 13	0.01-0.1	3424930785	0.0027293846573254576
signature	lda	snv	COSMIC 1	0.01-0.1	2386593068	0.003956736905210422
signature	lda	snv	COSMIC 2	0.01-0.1	2386593068	0.016843522187422667
signature	lda	snv	COSMIC 3	0.01-0.1	2386593068	0.003988065811456951
signature	lda	snv	COSMIC 13	0.01-0.1	2386593068	0.006889639548381081
signature	lda	snv	COSMIC 1	0.01-0.1	754577172	0.004835578221500036
signature	lda	snv	COSMIC 2	0.01-0.1	754577172	0.003800585742225717
signature	lda	snv	COSMIC 3	0.01-0.1	754577172	0.0020155381418893573
signature	lda	snv	COSMIC 13	0.01-0.1	754577172	0.00293339507537852
signature	lda	snv	COSMIC 1	0.01-0.1	1986740709	0.004748477396845135
signature	lda	snv	COSMIC 2	0.01-0.1	1986740709	0.016151442373080756
signature	lda	snv	COSMIC 3	0.01-0.1	1986740709	0.00387944554547724
signature	lda	snv	COSMIC 13	0.01-0.1	1986740709	0.0068854287363620285
signature	lda	snv	COSMIC 1	0.01-0.1	2748118402	0.003823220340592383
signature	lda	snv	COSMIC 2	0.01-0.1	2748118402	0.016872491070941933
signature	lda	snv	COSMIC 3	0.01-0.1	2748118402	0.0037105001500574025
signature	lda	snv	COSMIC 13	0.01-0.1	2748118402	0.006950569985958911
signature	lda	snv	COSMIC 1	0.01-0.1	1628425248	0.003907983386013101
signature	lda	snv	COSMIC 2	0.01-0.1	1628425248	0.016332070839597247
signature	lda	snv	COSMIC 3	0.01-0.1	1628425248	0.003736967577177629
signature	lda	snv	COSMIC 13	0.01-0.1	1628425248	0.00697271655706356
signature	lda	snv	COSMIC 1	0.01-0.1	3549381501	0.004336092346218041
signature	lda	snv	COSMIC 2	0.01-0.1	3549381501	0.006172342827227503
signature	lda	snv	COSMIC 3	0.01-0.1	3549381501	0.0019430954531795641
signature	lda	snv	COSMIC 13	0.01-0.1	3549381501	0.00892390448711506
signature	lda	snv	COSMIC 1	0.01-0.1	1468793046	0.00433577297132049
signature	lda	snv	COSMIC 2	0.01-0.1	1468793046	0.0035681484163638893
signature	lda	snv	COSMIC 3	0.01-0.1	1468793046	0.0015839196314602715
signature	lda	snv	COSMIC 13	0.01-0.1	1468793046	0.0037917716586228297
signature	lda	snv	COSMIC 1	0.01-0.1	610473928	0.004096711013081789
signature	lda	snv	COSMIC 2	0.01-0.1	610473928	0.016530389767055103
signature	lda	snv	COSMIC 3	0.01-0.1	610473928	0.003359834018773628
signature	lda	snv	COSMIC 13	0.01-0.1	610473928	0.0065967749324738825
signature	lda	snv	COSMIC 1	0.01-0.1	3701591429	0.004597165478572291
signature	lda	snv	COSMIC 2	0.01-0.1	3701591429	0.01704697320650829
signature	lda	snv	COSMIC 3	0.01-0.1	3701591429	0.0038504766157367045
signature	lda	snv	COSMIC 13	0.01-0.1	3701591429	0.0068195724596798865
signature	lda	snv	COSMIC 1	0.01-0.1	2402919842	0.004450503609795215
signature	lda	snv	COSMIC 2	0.01-0.1	2402919842	0.016715158627801523
signature	lda	snv	COSMIC 3	0.01-0.1	2402919842	0.003087588258814254
signature	lda	snv	COSMIC 13	0.01-0.1	2402919842	0.006785305632795171
signature	lda	snv	COSMIC 1	0.01-0.1	3449432748	0.005218678220368925
signature	lda	snv	COSMIC 2	0.01-0.1	3449432748	0.0036783183866312204
signature	lda	snv	COSMIC 3	0.01-0.1	3449432748	0.0016291902001583404
signature	lda	snv	COSMIC 13	0.01-0.1	3449432748	0.0026524522143899585
signature	lda	snv	COSMIC 1	0.01-0.1	2125921185	0.004092616924495008
signature	lda	snv	COSMIC 2	0.01-0.1	2125921185	0.017396471578507204
signature	lda	snv	COSMIC 3	0.01-0.1	2125921185	0.0037026276816767016
signature	lda	snv	COSMIC 13	0.01-0.1	2125921185	0.006717681897453014
signature	lda	snv	COSMIC 1	0.01-0.1	1872060654	0.004112474894677152
signature	lda	snv	COSMIC 2	0.01-0.1	1872060654	0.016131233496974415
signature	lda	snv	COSMIC 3	0.01-0.1	1872060654	0.0034570505199529858
signature	lda	snv	COSMIC 13	0.01-0.1	1872060654	0.006942649730643649
signature	lda	snv	COSMIC 1	0.01-0.1	2743896487	0.003982848757618893
signature	lda	snv	COSMIC 2	0.01-0.1	2743896487	0.016277340454215694
signature	lda	snv	COSMIC 3	0.01-0.1	2743896487	0.003737571862414294
signature	lda	snv	COSMIC 13	0.01-0.1	2743896487	0.006936388781076615
signature	lda	snv	COSMIC 1	0.01-0.1	2480010502	0.0041780916221058366
signature	lda	snv	COSMIC 2	0.01-0.1	2480010502	0.014355981993031331
signature	lda	snv	COSMIC 3	0.01-0.1	2480010502	0.0017254409078971255
signature	lda	snv	COSMIC 13	0.01-0.1	2480010502	0.006554982347868477
signature	lda	snv	COSMIC 1	0.01-0.1	3501678079	0.003653155404322789
signature	lda	snv	COSMIC 2	0.01-0.1	3501678079	0.01677824281186489
signature	lda	snv	COSMIC 3	0.01-0.1	3501678079	0.004160982424901617
signature	lda	snv	COSMIC 13	0.01-0.1	3501678079	0.007055384701506792
signature	lda	sv	RS 1	0.01-0.1	718699572	0.027343658447048343
signature	lda	sv	RS 2	0.01-0.1	718699572	0.005968542043244805
signature	lda	sv	RS 3	0.01-0.1	718699572	0.013720049698556345
signature	lda	sv	RS 5	0.01-0.1	718699572	0.02201659070456349
signature	lda	sv	RS 1	0.01-0.1	1336308765	0.02846004852232128
signature	lda	sv	RS 2	0.01-0.1	1336308765	0.004666132722968429
signature	lda	sv	RS 3	0.01-0.1	1336308765	0.015784916485747334
signature	lda	sv	RS 5	0.01-0.1	1336308765	0.02660247893721549
signature	lda	sv	RS 1	0.01-0.1	1285035880	0.036553574136812456
signature	lda	sv	RS 2	0.01-0.1	1285035880	0.004812521556835204
signature	lda	sv	RS 3	0.01-0.1	1285035880	0.01643132960618033
signature	lda	sv	RS 5	0.01-0.1	1285035880	0.021016472364103388
signature	lda	sv	RS 1	0.01-0.1	3424930785	0.03130194009650754
signature	lda	sv	RS 2	0.01-0.1	3424930785	0.005711238535819397
signature	lda	sv	RS 3	0.01-0.1	3424930785	0.01655553881875918
signature	lda	sv	RS 5	0.01-0.1	3424930785	0.029417285018574213
signature	lda	sv	RS 1	0.01-0.1	2386593068	0.03728138601022131
signature	lda	sv	RS 2	0.01-0.1	2386593068	0.007445136964943804
signature	lda	sv	RS 3	0.01-0.1	2386593068	0.0128536873257692
signature	lda	sv	RS 5	0.01-0.1	2386593068	0.015000453716595762
signature	lda	sv	RS 1	0.01-0.1	754577172	0.03892066593493779
signature	lda	sv	RS 2	0.01-0.1	754577172	0.004116567206169186
signature	lda	sv	RS 3	0.01-0.1	754577172	0.010586600662786995
signature	lda	sv	RS 5	0.01-0.1	754577172	0.022933262010277074
signature	lda	sv	RS 1	0.01-0.1	1986740709	0.043557646108897854
signature	lda	sv	RS 2	0.01-0.1	1986740709	0.00603088297063765
signature	lda	sv	RS 3	0.01-0.1	1986740709	0.016874256374533266
signature	lda	sv	RS 5	0.01-0.1	1986740709	0.02059758828673329
signature	lda	sv	RS 1	0.01-0.1	2748118402	0.032751995591794814
signature	lda	sv	RS 2	0.01-0.1	2748118402	0.0062689435796735565
signature	lda	sv	RS 3	0.01-0.1	2748118402	0.01348004373976753
signature	lda	sv	RS 5	0.01-0.1	2748118402	0.02339625130093955
signature	lda	sv	RS 1	0.01-0.1	1628425248	0.033138460060150726
signature	lda	sv	RS 2	0.01-0.1	1628425248	0.009368913145064259
signature	lda	sv	RS 3	0.01-0.1	1628425248	0.019357152491417846
signature	lda	sv	RS 5	0.01-0.1	1628425248	0.0256282583726256
signature	lda	sv	RS 1	0.01-0.1	3549381501	0.046782121967913766
signature	lda	sv	RS 2	0.01-0.1	3549381501	0.006556780603472896
signature	lda	sv	RS 3	0.01-0.1	3549381501	0.015102242076235345
signature	lda	sv	RS 5	0.01-0.1	3549381501	0.027045080011736212
signature	lda	sv	RS 1	0.01-0.1	1468793046	0.027424595013529524
signature	lda	sv	RS 2	0.01-0.1	1468793046	0.007726137956022301
signature	lda	sv	RS 3	0.01-0.1	1468793046	0.01386883530187316
signature	lda	sv	RS 5	0.01-0.1	1468793046	0.017851088386761683
signature	lda	sv	RS 1	0.01-0.1	610473928	0.04016729784728512
signature	lda	sv	RS 2	0.01-0.1	610473928	0.007900835419366141
signature	lda	sv	RS 3	0.01-0.1	610473928	0.019739277493408692
signature	lda	sv	RS 5	0.01-0.1	610473928	0.019839728227555545
signature	lda	sv	RS 1	0.01-0.1	3701591429	0.03358665326215643
signature	lda	sv	RS 2	0.01-0.1	3701591429	0.00630273484056688
signature	lda	sv	RS 3	0.01-0.1	3701591429	0.015511200857090018
signature	lda	sv	RS 5	0.01-0.1	3701591429	0.028977430002970418
signature	lda	sv	RS 1	0.01-0.1	2402919842	0.023925184396248474
signature	lda	sv	RS 2	0.01-0.1	2402919842	0.00546629407058416
signature	lda	sv	RS 3	0.01-0.1	2402919842	0.016369795752747163
signature	lda	sv	RS 5	0.01-0.1	2402919842	0.01980449394707261
signature	lda	sv	RS 1	0.01-0.1	3449432748	0.03882288873717503
signature	lda	sv	RS 2	0.01-0.1	3449432748	0.008091435646925608
signature	lda	sv	RS 3	0.01-0.1	3449432748	0.010689253334357857
signature	lda	sv	RS 5	0.01-0.1	3449432748	0.02099651190668362
signature	lda	sv	RS 1	0.01-0.1	2125921185	0.02215820315776729
signature	lda	sv	RS 2	0.01-0.1	2125921185	0.0036728091973574884
signature	lda	sv	RS 3	0.01-0.1	2125921185	0.014733738738503643
signature	lda	sv	RS 5	0.01-0.1	2125921185	0.014516552545719931
signature	lda	sv	RS 1	0.01-0.1	1872060654	0.03332475848617029
signature	lda	sv	RS 2	0.01-0.1	1872060654	0.007161634027035031
signature	lda	sv	RS 3	0.01-0.1	1872060654	0.02069857164760692
signature	lda	sv	RS 5	0.01-0.1	1872060654	0.028924859634566695
signature	lda	sv	RS 1	0.01-0.1	2743896487	0.0388886588512153
signature	lda	sv	RS 2	0.01-0.1	2743896487	0.005051220169362936
signature	lda	sv	RS 3	0.01-0.1	2743896487	0.022447637574529368
signature	lda	sv	RS 5	0.01-0.1	2743896487	0.02024435868901664
signature	lda	sv	RS 1	0.01-0.1	2480010502	0.036922786722704784
signature	lda	sv	RS 2	0.01-0.1	2480010502	0.005112145588639449
signature	lda	sv	RS 3	0.01-0.1	2480010502	0.017107495373034236
signature	lda	sv	RS 5	0.01-0.1	2480010502	0.02014974304247197
signature	lda	sv	RS 1	0.01-0.1	3501678079	0.02982215445716687
signature	lda	sv	RS 2	0.01-0.1	3501678079	0.0066285767586516465
signature	lda	sv	RS 3	0.01-0.1	3501678079	0.01944368756133169
signature	lda	sv	RS 5	0.01-0.1	3501678079	0.027359769733702688
signature	ctm	snv	COSMIC 1	1.0-1.0	718699572	0.004014008465496684
signature	ctm	snv	COSMIC 2	1.0-1.0	718699572	0.0013959214333955751
signature	ctm	snv	COSMIC 3	1.0-1.0	718699572	0.0012829442094275205
signature	ctm	snv	COSMIC 13	1.0-1.0	718699572	0.0011841693289803613
signature	ctm	snv	COSMIC 1	1.0-1.0	1336308765	0.0024657116106283545
signature	ctm	snv	COSMIC 2	1.0-1.0	1336308765	0.003108684140880241
signature	ctm	snv	COSMIC 3	1.0-1.0	1336308765	0.001455337028819356
signature	ctm	snv	COSMIC 13	1.0-1.0	1336308765	0.0025209533355625125
signature	ctm	snv	COSMIC 1	1.0-1.0	1285035880	0.0026610334681949287
signature	ctm	snv	COSMIC 2	1.0-1.0	1285035880	0.0020459084379369995
signature	ctm	snv	COSMIC 3	1.0-1.0	1285035880	0.001576478107951311
signature	ctm	snv	COSMIC 13	1.0-1.0	1285035880	0.0017443854471371435
signature	ctm	snv	COSMIC 1	1.0-1.0	3424930785	0.002916493422317602
signature	ctm	snv	COSMIC 2	1.0-1.0	3424930785	0.002780827874143456
signature	ctm	snv	COSMIC 3	1.0-1.0	3424930785	0.001408413860433116
signature	ctm	snv	COSMIC 13	1.0-1.0	3424930785	0.0014846670279103568
signature	ctm	snv	COSMIC 1	1.0-1.0	2386593068	0.0032988162429104136
signature	ctm	snv	COSMIC 2	1.0-1.0	2386593068	0.0015785212542257102
signature	ctm	snv	COSMIC 3	1.0-1.0	2386593068	0.0013821042760582053
signature	ctm	snv	COSMIC 13	1.0-1.0	2386593068	0.0008531126765182657
signature	ctm	snv	COSMIC 1	1.0-1.0	754577172	0.003703122561229932
signature	ctm	snv	COSMIC 2	1.0-1.0	754577172	0.0013667227487554774
signature	ctm	snv	COSMIC 3	1.0-1.0	754577172	0.0014466688313710375
signature	ctm	snv	COSMIC 13	1.0-1.0	754577172	0.00142911208872986
signature	ctm	snv	COSMIC 1	1.0-1.0	1986740709	0.0036498209181565094
signature	ctm	snv	COSMIC 2	1.0-1.0	1986740709	0.002894996643053101
signature	ctm	snv	COSMIC 3	1.0-1.0	1986740709	0.0013665740381125975
signature	ctm	snv	COSMIC 13	1.0-1.0	1986740709	0.001980086399329057
signature	ctm	snv	COSMIC 1	1.0-1.0	2748118402	0.0018359001707370527
signature	ctm	snv	COSMIC 2	1.0-1.0	2748118402	0.002217463428800341
signature	ctm	snv	COSMIC 3	1.0-1.0	2748118402	0.0015672049311099027
signature	ctm	snv	COSMIC 13	1.0-1.0	2748118402	0.001968042360287116
signature	ctm	snv	COSMIC 1	1.0-1.0	1628425248	0.003648175604561953
signature	ctm	snv	COSMIC 2	1.0-1.0	1628425248	0.0013605709356987769
signature	ctm	snv	COSMIC 3	1.0-1.0	1628425248	0.001341356229564882
signature	ctm	snv	COSMIC 13	1.0-1.0	1628425248	0.0017716628922319548
signature	ctm	snv	COSMIC 1	1.0-1.0	3549381501	0.0028163497959604665
signature	ctm	snv	COSMIC 2	1.0-1.0	3549381501	0.0016398279730306248
signature	ctm	snv	COSMIC 3	1.0-1.0	3549381501	0.0014778891873200382
signature	ctm	snv	COSMIC 13	1.0-1.0	3549381501	0.001722607696111842
signature	ctm	snv	COSMIC 1	1.0-1.0	1468793046	0.003505438956763052
signature	ctm	snv	COSMIC 2	1.0-1.0	1468793046	0.0021060803785131034
signature	ctm	snv	COSMIC 3	1.0-1.0	1468793046	0.0014550854445438738
signature	ctm	snv	COSMIC 13	1.0-1.0	1468793046	0.0014565580567622869
signature	ctm	snv	COSMIC 1	1.0-1.0	610473928	0.0029018103353532533
signature	ctm	snv	COSMIC 2	1.0-1.0	610473928	0.0012169857413954148
signature	ctm	snv	COSMIC 3	1.0-1.0	610473928	0.0013389051507081882
signature	ctm	snv	COSMIC 13	1.0-1.0	610473928	0.0011004444958270486
signature	ctm	snv	COSMIC 1	1.0-1.0	3701591429	0.0032020200025445525
signature	ctm	snv	COSMIC 2	1.0-1.0	3701591429	0.0019331333078967915
signature	ctm	snv	COSMIC 3	1.0-1.0	3701591429	0.0014980856691646774
signature	ctm	snv	COSMIC 13	1.0-1.0	3701591429	0.0015331271507028127
signature	ctm	snv	COSMIC 1	1.0-1.0	2402919842	0.003641265598802351
signature	ctm	snv	COSMIC 2	1.0-1.0	2402919842	0.0026519780739328773
signature	ctm	snv	COSMIC 3	1.0-1.0	2402919842	0.0013248451970445064
signature	ctm	snv	COSMIC 13	1.0-1.0	2402919842	0.002173709331127446
signature	ctm	snv	COSMIC 1	1.0-1.0	3449432748	0.0033677779292192378
signature	ctm	snv	COSMIC 2	1.0-1.0	3449432748	0.0019291344598907122
signature	ctm	snv	COSMIC 3	1.0-1.0	3449432748	0.0014703163699653513
signature	ctm	snv	COSMIC 13	1.0-1.0	3449432748	0.0013921781185414848
signature	ctm	snv	COSMIC 1	1.0-1.0	2125921185	0.003046475413931955
signature	ctm	snv	COSMIC 2	1.0-1.0	2125921185	0.0023188589364155727
signature	ctm	snv	COSMIC 3	1.0-1.0	2125921185	0.0013108092570489015
signature	ctm	snv	COSMIC 13	1.0-1.0	2125921185	0.0013494464580560846
signature	ctm	snv	COSMIC 1	1.0-1.0	1872060654	0.003912695442224186
signature	ctm	snv	COSMIC 2	1.0-1.0	1872060654	0.001494006934276551
signature	ctm	snv	COSMIC 3	1.0-1.0	1872060654	0.0012029487512574678
signature	ctm	snv	COSMIC 13	1.0-1.0	1872060654	0.0018172309548637282
signature	ctm	snv	COSMIC 1	1.0-1.0	2743896487	0.002780925520890445
signature	ctm	snv	COSMIC 2	1.0-1.0	2743896487	0.001477924265345306
signature	ctm	snv	COSMIC 3	1.0-1.0	2743896487	0.0012640822028317285
signature	ctm	snv	COSMIC 13	1.0-1.0	2743896487	0.001490190733381864
signature	ctm	snv	COSMIC 1	1.0-1.0	2480010502	0.0038117468574290266
signature	ctm	snv	COSMIC 2	1.0-1.0	2480010502	0.0017826351276452445
signature	ctm	snv	COSMIC 3	1.0-1.0	2480010502	0.0015637101018810915
signature	ctm	snv	COSMIC 13	1.0-1.0	2480010502	0.0017236939985982365
signature	ctm	snv	COSMIC 1	1.0-1.0	3501678079	0.003611832189444636
signature	ctm	snv	COSMIC 2	1.0-1.0	3501678079	0.001183560082710747
signature	ctm	snv	COSMIC 3	1.0-1.0	3501678079	0.0012925561312122455
signature	ctm	snv	COSMIC 13	1.0-1.0	3501678079	0.001261531184961943
signature	ctm	sv	RS 1	1.0-1.0	718699572	0.006035022845733883
signature	ctm	sv	RS 2	1.0-1.0	718699572	0.003928896383940405
signature	ctm	sv	RS 3	1.0-1.0	718699572	0.0030427814188098623
signature	ctm	sv	RS 5	1.0-1.0	718699572	0.006561547571970613
signature	ctm	sv	RS 1	1.0-1.0	1336308765	0.005628338898842618
signature	ctm	sv	RS 2	1.0-1.0	1336308765	0.004506219952421346
signature	ctm	sv	RS 3	1.0-1.0	1336308765	0.0036721544891165935
signature	ctm	sv	RS 5	1.0-1.0	1336308765	0.006169464754894688
signature	ctm	sv	RS 1	1.0-1.0	1285035880	0.004333970151403233
signature	ctm	sv	RS 2	1.0-1.0	1285035880	0.0041739817387504725
signature	ctm	sv	RS 3	1.0-1.0	1285035880	0.002851335830675413
signature	ctm	sv	RS 5	1.0-1.0	1285035880	0.0044203633885440815
signature	ctm	sv	RS 1	1.0-1.0	3424930785	0.0038019994687804775
signature	ctm	sv	RS 2	1.0-1.0	3424930785	0.004115221921719682
signature	ctm	sv	RS 3	1.0-1.0	3424930785	0.002998992326479072
signature	ctm	sv	RS 5	1.0-1.0	3424930785	0.005951443889280742
signature	ctm	sv	RS 1	1.0-1.0	2386593068	0.006124955596295953
signature	ctm	sv	RS 2	1.0-1.0	2386593068	0.004162963292328615
signature	ctm	sv	RS 3	1.0-1.0	2386593068	0.003334062867528939
signature	ctm	sv	RS 5	1.0-1.0	2386593068	0.011822077881182095
signature	ctm	sv	RS 1	1.0-1.0	754577172	0.004350597861303356
signature	ctm	sv	RS 2	1.0-1.0	754577172	0.003868882564254965
signature	ctm	sv	RS 3	1.0-1.0	754577172	0.0038707442848784773
signature	ctm	sv	RS 5	1.0-1.0	754577172	0.005453918878143485
signature	ctm	sv	RS 1	1.0-1.0	1986740709	0.003861427381405685
signature	ctm	sv	RS 2	1.0-1.0	1986740709	0.004270869155053604
signature	ctm	sv	RS 3	1.0-1.0	1986740709	0.003189737015939175
signature	ctm	sv	RS 5	1.0-1.0	1986740709	0.005919975515234381
signature	ctm	sv	RS 1	1.0-1.0	2748118402	0.0074005860169945314
signature	ctm	sv	RS 2	1.0-1.0	2748118402	0.003925117862783524
signature	ctm	sv	RS 3	1.0-1.0	2748118402	0.004190501402177517
signature	ctm	sv	RS 5	1.0-1.0	2748118402	0.006507467066800588
signature	ctm	sv	RS 1	1.0-1.0	1628425248	0.004325561560992118
signature	ctm	sv	RS 2	1.0-1.0	1628425248	0.004119441204757064
signature	ctm	sv	RS 3	1.0-1.0	1628425248	0.0033725768550346012
signature	ctm	sv	RS 5	1.0-1.0	1628425248	0.00685759062449333
signature	ctm	sv	RS 1	1.0-1.0	3549381501	0.005706826017176996
signature	ctm	sv	RS 2	1.0-1.0	3549381501	0.003934635397393025
signature	ctm	sv	RS 3	1.0-1.0	3549381501	0.0043423611750371535
signature	ctm	sv	RS 5	1.0-1.0	3549381501	0.007983188073971609
signature	ctm	sv	RS 1	1.0-1.0	1468793046	0.0058740072674965
signature	ctm	sv	RS 2	1.0-1.0	1468793046	0.004565221706548498
signature	ctm	sv	RS 3	1.0-1.0	1468793046	0.004556560255517522
signature	ctm	sv	RS 5	1.0-1.0	1468793046	0.004072202692350906
signature	ctm	sv	RS 1	1.0-1.0	610473928	0.005172084749209088
signature	ctm	sv	RS 2	1.0-1.0	610473928	0.004342061965667364
signature	ctm	sv	RS 3	1.0-1.0	610473928	0.004912507107579242
signature	ctm	sv	RS 5	1.0-1.0	610473928	0.0051205667141017465
signature	ctm	sv	RS 1	1.0-1.0	3701591429	0.004863970984167163
signature	ctm	sv	RS 2	1.0-1.0	3701591429	0.0038576412133181077
signature	ctm	sv	RS 3	1.0-1.0	3701591429	0.002181967630486235
signature	ctm	sv	RS 5	1.0-1.0	3701591429	0.006286155795474815
signature	ctm	sv	RS 1	1.0-1.0	2402919842	0.006287081255456133
signature	ctm	sv	RS 2	1.0-1.0	2402919842	0.0043692564685873965
signature	ctm	sv	RS 3	1.0-1.0	2402919842	0.003344847747872093
signature	ctm	sv	RS 5	1.0-1.0	2402919842	0.00541928192381283
signature	ctm	sv	RS 1	1.0-1.0	3449432748	0.0061680134090643934
signature	ctm	sv	RS 2	1.0-1.0	3449432748	0.004353208033699223
signature	ctm	sv	RS 3	1.0-1.0	3449432748	0.0041465547734189714
signature	ctm	sv	RS 5	1.0-1.0	3449432748	0.004946620879283192
signature	ctm	sv	RS 1	1.0-1.0	2125921185	0.007320456549178919
signature	ctm	sv	RS 2	1.0-1.0	2125921185	0.004365568935716279
signature	ctm	sv	RS 3	1.0-1.0	2125921185	0.004047658712701008
signature	ctm	sv	RS 5	1.0-1.0	2125921185	0.005790352842809692
signature	ctm	sv	RS 1	1.0-1.0	1872060654	0.005583940383102368
signature	ctm	sv	RS 2	1.0-1.0	1872060654	0.004024549784123914
signature	ctm	sv	RS 3	1.0-1.0	1872060654	0.001885522607035245
signature	ctm	sv	RS 5	1.0-1.0	1872060654	0.004652930016313405
signature	ctm	sv	RS 1	1.0-1.0	2743896487	0.004842374000863599
signature	ctm	sv	RS 2	1.0-1.0	2743896487	0.00391320549214536
signature	ctm	sv	RS 3	1.0-1.0	2743896487	0.0029401717673438357
signature	ctm	sv	RS 5	1.0-1.0	2743896487	0.00825377843842591
signature	ctm	sv	RS 1	1.0-1.0	2480010502	0.005356305409431125
signature	ctm	sv	RS 2	1.0-1.0	2480010502	0.004320636147080873
signature	ctm	sv	RS 3	1.0-1.0	2480010502	0.0023285874273133557
signature	ctm	sv	RS 5	1.0-1.0	2480010502	0.004968230779114771
signature	ctm	sv	RS 1	1.0-1.0	3501678079	0.004309519432129145
signature	ctm	sv	RS 2	1.0-1.0	3501678079	0.004047401675333536
signature	ctm	sv	RS 3	1.0-1.0	3501678079	0.004934795594864507
signature	ctm	sv	RS 5	1.0-1.0	3501678079	0.005145001808104453
signature	ctm	snv	COSMIC 1	0.01-0.1	718699572	0.0022772049531920905
signature	ctm	snv	COSMIC 2	0.01-0.1	718699572	0.0027248457928644985
signature	ctm	snv	COSMIC 3	0.01-0.1	718699572	0.0020805683188049404
signature	ctm	snv	COSMIC 13	0.01-0.1	718699572	0.003209053298290161
signature	ctm	snv	COSMIC 1	0.01-0.1	1336308765	0.0030856991501121123
signature	ctm	snv	COSMIC 2	0.01-0.1	1336308765	0.002633296225505991
signature	ctm	snv	COSMIC 3	0.01-0.1	1336308765	0.002505407881436057
signature	ctm	snv	COSMIC 13	0.01-0.1	1336308765	0.0031197486923515874
signature	ctm	snv	COSMIC 1	0.01-0.1	1285035880	0.002529581705408096
signature	ctm	snv	COSMIC 2	0.01-0.1	1285035880	0.001918435937899609
signature	ctm	snv	COSMIC 3	0.01-0.1	1285035880	0.0023586646959093995
signature	ctm	snv	COSMIC 13	0.01-0.1	1285035880	0.003235601463069697
signature	ctm	snv	COSMIC 1	0.01-0.1	3424930785	0.0025878421706172147
signature	ctm	snv	COSMIC 2	0.01-0.1	3424930785	0.002523053929452042
signature	ctm	snv	COSMIC 3	0.01-0.1	3424930785	0.0021463474235614093
signature	ctm	snv	COSMIC 13	0.01-0.1	3424930785	0.002939565007130066
signature	ctm	snv	COSMIC 1	0.01-0.1	2386593068	0.002334999848417061
signature	ctm	snv	COSMIC 2	0.01-0.1	2386593068	0.002541107037001011
signature	ctm	snv	COSMIC 3	0.01-0.1	2386593068	0.002367785944254969
signature	ctm	snv	COSMIC 13	0.01-0.1	2386593068	0.003173308781400123
signature	ctm	snv	COSMIC 1	0.01-0.1	754577172	0.00257836121737966
signature	ctm	snv	COSMIC 2	0.01-0.1	754577172	0.0029488979192768532
signature	ctm	snv	COSMIC 3	0.01-0.1	754577172	0.002208467624741049
signature	ctm	snv	COSMIC 13	0.01-0.1	754577172	0.0036873476224635452
signature	ctm	snv	COSMIC 1	0.01-0.1	1986740709	0.002388447922917097
signature	ctm	snv	COSMIC 2	0.01-0.1	1986740709	0.002848234811225539
signature	ctm	snv	COSMIC 3	0.01-0.1	1986740709	0.002023740842591137
signature	ctm	snv	COSMIC 13	0.01-0.1	1986740709	0.003280266661650796
signature	ctm	snv	COSMIC 1	0.01-0.1	2748118402	0.0023918953778122145
signature	ctm	snv	COSMIC 2	0.01-0.1	2748118402	0.002529246750881905
signature	ctm	snv	COSMIC 3	0.01-0.1	2748118402	0.002161848041805989
signature	ctm	snv	COSMIC 13	0.01-0.1	2748118402	0.003412948656376084
signature	ctm	snv	COSMIC 1	0.01-0.1	1628425248	0.0023012595411269787
signature	ctm	snv	COSMIC 2	0.01-0.1	1628425248	0.001928975736681423
signature	ctm	snv	COSMIC 3	0.01-0.1	1628425248	0.002367213734409581
signature	ctm	snv	COSMIC 13	0.01-0.1	1628425248	0.0032599264678920795
signature	ctm	snv	COSMIC 1	0.01-0.1	3549381501	0.0028287781821192282
signature	ctm	snv	COSMIC 2	0.01-0.1	3549381501	0.0021879095059767514
signature	ctm	snv	COSMIC 3	0.01-0.1	3549381501	0.0021909385921182914
signature	ctm	snv	COSMIC 13	0.01-0.1	3549381501	0.0032441511714193603
signature	ctm	snv	COSMIC 1	0.01-0.1	1468793046	0.0025634487839379274
signature	ctm	snv	COSMIC 2	0.01-0.1	1468793046	0.002418831995789666
signature	ctm	snv	COSMIC 3	0.01-0.1	1468793046	0.0023181116931959554
signature	ctm	snv	COSMIC 13	0.01-0.1	1468793046	0.003245540517184535
signature	ctm	snv	COSMIC 1	0.01-0.1	610473928	0.002307858068900985
signature	ctm	snv	COSMIC 2	0.01-0.1	610473928	0.0017391334578007779
signature	ctm	snv	COSMIC 3	0.01-0.1	610473928	0.0019241071195767211
signature	ctm	snv	COSMIC 13	0.01-0.1	610473928	0.0031758360586915057
signature	ctm	snv	COSMIC 1	0.01-0.1	3701591429	0.0025536933952245715
signature	ctm	snv	COSMIC 2	0.01-0.1	3701591429	0.0026982882217441444
signature	ctm	snv	COSMIC 3	0.01-0.1	3701591429	0.0018764368411691387
signature	ctm	snv	COSMIC 13	0.01-0.1	3701591429	0.003195815435720551
signature	ctm	snv	COSMIC 1	0.01-0.1	2402919842	0.0024402910603125282
signature	ctm	snv	COSMIC 2	0.01-0.1	2402919842	0.002619554549729748
signature	ctm	snv	COSMIC 3	0.01-0.1	2402919842	0.002329224465815146
signature	ctm	snv	COSMIC 13	0.01-0.1	2402919842	0.0032915590839458857
signature	ctm	snv	COSMIC 1	0.01-0.1	3449432748	0.0023824777626361587
signature	ctm	snv	COSMIC 2	0.01-0.1	3449432748	0.0014540231024749949
signature	ctm	snv	COSMIC 3	0.01-0.1	3449432748	0.0018652686617223746
signature	ctm	snv	COSMIC 13	0.01-0.1	3449432748	0.0031935483492471477
signature	ctm	snv	COSMIC 1	0.01-0.1	2125921185	0.002142744147470989
signature	ctm	snv	COSMIC 2	0.01-0.1	2125921185	0.0023956106489652837
signature	ctm	snv	COSMIC 3	0.01-0.1	2125921185	0.0021033532182243727
signature	ctm	snv	COSMIC 13	0.01-0.1	2125921185	0.00304303579344036
signature	ctm	snv	COSMIC 1	0.01-0.1	1872060654	0.0026207993292931674
signature	ctm	snv	COSMIC 2	0.01-0.1	1872060654	0.0019928189508032555
signature	ctm	snv	COSMIC 3	0.01-0.1	1872060654	0.002120966188961243
signature	ctm	snv	COSMIC 13	0.01-0.1	1872060654	0.0033594698596960803
signature	ctm	snv	COSMIC 1	0.01-0.1	2743896487	0.002732939627009345
signature	ctm	snv	COSMIC 2	0.01-0.1	2743896487	0.002447842124909851
signature	ctm	snv	COSMIC 3	0.01-0.1	2743896487	0.002265243939389347
signature	ctm	snv	COSMIC 13	0.01-0.1	2743896487	0.003546735841114549
signature	ctm	snv	COSMIC 1	0.01-0.1	2480010502	0.003078296683119139
signature	ctm	snv	COSMIC 2	0.01-0.1	2480010502	0.002327010201006606
signature	ctm	snv	COSMIC 3	0.01-0.1	2480010502	0.00213624763357015
signature	ctm	snv	COSMIC 13	0.01-0.1	2480010502	0.003554441255640568
signature	ctm	snv	COSMIC 1	0.01-0.1	3501678079	0.002342565309609619
signature	ctm	snv	COSMIC 2	0.01-0.1	3501678079	0.0024245534055894143
signature	ctm	snv	COSMIC 3	0.01-0.1	3501678079	0.0020989194254865773
signature	ctm	snv	COSMIC 13	0.01-0.1	3501678079	0.0030933089567180844
signature	ctm	sv	RS 1	0.01-0.1	718699572	0.013237985548275405
signature	ctm	sv	RS 2	0.01-0.1	718699572	0.006564898156589173
signature	ctm	sv	RS 3	0.01-0.1	718699572	0.013697421897329623
signature	ctm	sv	RS 5	0.01-0.1	718699572	0.029992348895806355
signature	ctm	sv	RS 1	0.01-0.1	1336308765	0.00950006098329201
signature	ctm	sv	RS 2	0.01-0.1	1336308765	0.008316293797432045
signature	ctm	sv	RS 3	0.01-0.1	1336308765	0.01434840214312754
signature	ctm	sv	RS 5	0.01-0.1	1336308765	0.03224329039140087
signature	ctm	sv	RS 1	0.01-0.1	1285035880	0.012814736781281777
signature	ctm	sv	RS 2	0.01-0.1	1285035880	0.007427037874815154
signature	ctm	sv	RS 3	0.01-0.1	1285035880	0.01362731499482397
signature	ctm	sv	RS 5	0.01-0.1	1285035880	0.030956968521204126
signature	ctm	sv	RS 1	0.01-0.1	3424930785	0.01205030401373807
signature	ctm	sv	RS 2	0.01-0.1	3424930785	0.007905581913404625
signature	ctm	sv	RS 3	0.01-0.1	3424930785	0.013733917479937768
signature	ctm	sv	RS 5	0.01-0.1	3424930785	0.035694290708674976
signature	ctm	sv	RS 1	0.01-0.1	2386593068	0.023883432736085727
signature	ctm	sv	RS 2	0.01-0.1	2386593068	0.007014258939294158
signature	ctm	sv	RS 3	0.01-0.1	2386593068	0.019814951177948938
signature	ctm	sv	RS 5	0.01-0.1	2386593068	0.034185487615496384
signature	ctm	sv	RS 1	0.01-0.1	754577172	0.02537679430289163
signature	ctm	sv	RS 2	0.01-0.1	754577172	0.006185895194135482
signature	ctm	sv	RS 3	0.01-0.1	754577172	0.013081362674741722
signature	ctm	sv	RS 5	0.01-0.1	754577172	0.033555552865232305
signature	ctm	sv	RS 1	0.01-0.1	1986740709	0.02684356084065245
signature	ctm	sv	RS 2	0.01-0.1	1986740709	0.008772795137997476
signature	ctm	sv	RS 3	0.01-0.1	1986740709	0.015212941115448918
signature	ctm	sv	RS 5	0.01-0.1	1986740709	0.033230268874888384
signature	ctm	sv	RS 1	0.01-0.1	2748118402	0.014432713913888487
signature	ctm	sv	RS 2	0.01-0.1	2748118402	0.007586223965174039
signature	ctm	sv	RS 3	0.01-0.1	2748118402	0.016529576731080048
signature	ctm	sv	RS 5	0.01-0.1	2748118402	0.03358060508267016
signature	ctm	sv	RS 1	0.01-0.1	1628425248	0.012643169093636622
signature	ctm	sv	RS 2	0.01-0.1	1628425248	0.006346000026946502
signature	ctm	sv	RS 3	0.01-0.1	1628425248	0.012348702680134264
signature	ctm	sv	RS 5	0.01-0.1	1628425248	0.0343667148321186
signature	ctm	sv	RS 1	0.01-0.1	3549381501	0.022358702406285805
signature	ctm	sv	RS 2	0.01-0.1	3549381501	0.007797522290752279
signature	ctm	sv	RS 3	0.01-0.1	3549381501	0.010209819528260368
signature	ctm	sv	RS 5	0.01-0.1	3549381501	0.03236451474819268
signature	ctm	sv	RS 1	0.01-0.1	1468793046	0.016646176008989343
signature	ctm	sv	RS 2	0.01-0.1	1468793046	0.006442158866955225
signature	ctm	sv	RS 3	0.01-0.1	1468793046	0.012039531599401163
signature	ctm	sv	RS 5	0.01-0.1	1468793046	0.03431853049066249
signature	ctm	sv	RS 1	0.01-0.1	610473928	0.009479039893889351
signature	ctm	sv	RS 2	0.01-0.1	610473928	0.006096002148295154
signature	ctm	sv	RS 3	0.01-0.1	610473928	0.014692964940077198
signature	ctm	sv	RS 5	0.01-0.1	610473928	0.033201733559406886
signature	ctm	sv	RS 1	0.01-0.1	3701591429	0.011669954469715641
signature	ctm	sv	RS 2	0.01-0.1	3701591429	0.009123320865745906
signature	ctm	sv	RS 3	0.01-0.1	3701591429	0.010109220485267648
signature	ctm	sv	RS 5	0.01-0.1	3701591429	0.034560833152827236
signature	ctm	sv	RS 1	0.01-0.1	2402919842	0.017662396510712566
signature	ctm	sv	RS 2	0.01-0.1	2402919842	0.007596668810858144
signature	ctm	sv	RS 3	0.01-0.1	2402919842	0.011943373903914345
signature	ctm	sv	RS 5	0.01-0.1	2402919842	0.03040626739383808
signature	ctm	sv	RS 1	0.01-0.1	3449432748	0.0193856182679419
signature	ctm	sv	RS 2	0.01-0.1	3449432748	0.008080858635494705
signature	ctm	sv	RS 3	0.01-0.1	3449432748	0.016138037299698017
signature	ctm	sv	RS 5	0.01-0.1	3449432748	0.03152565366033292
signature	ctm	sv	RS 1	0.01-0.1	2125921185	0.017882131197962628
signature	ctm	sv	RS 2	0.01-0.1	2125921185	0.007968598674935901
signature	ctm	sv	RS 3	0.01-0.1	2125921185	0.016879302418508966
signature	ctm	sv	RS 5	0.01-0.1	2125921185	0.03406196188065798
signature	ctm	sv	RS 1	0.01-0.1	1872060654	0.01215489515265224
signature	ctm	sv	RS 2	0.01-0.1	1872060654	0.005575760770225248
signature	ctm	sv	RS 3	0.01-0.1	1872060654	0.014133002437815187
signature	ctm	sv	RS 5	0.01-0.1	1872060654	0.03197442251858258
signature	ctm	sv	RS 1	0.01-0.1	2743896487	0.021310630641947208
signature	ctm	sv	RS 2	0.01-0.1	2743896487	0.008056455799286068
signature	ctm	sv	RS 3	0.01-0.1	2743896487	0.014069699902149374
signature	ctm	sv	RS 5	0.01-0.1	2743896487	0.027967667019977775
signature	ctm	sv	RS 1	0.01-0.1	2480010502	0.017223188710752978
signature	ctm	sv	RS 2	0.01-0.1	2480010502	0.008727331182779336
signature	ctm	sv	RS 3	0.01-0.1	2480010502	0.01865708127931281
signature	ctm	sv	RS 5	0.01-0.1	2480010502	0.029384213223815906
signature	ctm	sv	RS 1	0.01-0.1	3501678079	0.009725929556169766
signature	ctm	sv	RS 2	0.01-0.1	3501678079	0.007429680830969875
signature	ctm	sv	RS 3	0.01-0.1	3501678079	0.010834956700958824
signature	ctm	sv	RS 5	0.01-0.1	3501678079	0.03421321218352896
signature	mmctm	snv	COSMIC 1	1.0-1.0	718699572	0.003749877106980928
signature	mmctm	snv	COSMIC 2	1.0-1.0	718699572	0.0015848102004435995
signature	mmctm	snv	COSMIC 3	1.0-1.0	718699572	0.0015536351583196571
signature	mmctm	snv	COSMIC 13	1.0-1.0	718699572	0.001026011954964898
signature	mmctm	snv	COSMIC 1	1.0-1.0	1336308765	0.003338745852303731
signature	mmctm	snv	COSMIC 2	1.0-1.0	1336308765	0.0032709121568140274
signature	mmctm	snv	COSMIC 3	1.0-1.0	1336308765	0.0014921713176694051
signature	mmctm	snv	COSMIC 13	1.0-1.0	1336308765	0.0020698587881135453
signature	mmctm	snv	COSMIC 1	1.0-1.0	1285035880	0.004243183756406335
signature	mmctm	snv	COSMIC 2	1.0-1.0	1285035880	0.003000246667441668
signature	mmctm	snv	COSMIC 3	1.0-1.0	1285035880	0.0012456822188804204
signature	mmctm	snv	COSMIC 13	1.0-1.0	1285035880	0.0019713774861267754
signature	mmctm	snv	COSMIC 1	1.0-1.0	3424930785	0.00438944053405002
signature	mmctm	snv	COSMIC 2	1.0-1.0	3424930785	0.0011856011498310205
signature	mmctm	snv	COSMIC 3	1.0-1.0	3424930785	0.0012785270004531445
signature	mmctm	snv	COSMIC 13	1.0-1.0	3424930785	0.0017424965216971651
signature	mmctm	snv	COSMIC 1	1.0-1.0	2386593068	0.0006812271394057321
signature	mmctm	snv	COSMIC 2	1.0-1.0	2386593068	0.0017127298672599738
signature	mmctm	snv	COSMIC 3	1.0-1.0	2386593068	0.001485139332709564
signature	mmctm	snv	COSMIC 13	1.0-1.0	2386593068	0.001375942021031559
signature	mmctm	snv	COSMIC 1	1.0-1.0	754577172	0.0014429709098228154
signature	mmctm	snv	COSMIC 2	1.0-1.0	754577172	0.0026072326576143594
signature	mmctm	snv	COSMIC 3	1.0-1.0	754577172	0.0014592596330636727
signature	mmctm	snv	COSMIC 13	1.0-1.0	754577172	0.001814430442300152
signature	mmctm	snv	COSMIC 1	1.0-1.0	1986740709	0.0033160972091530443
signature	mmctm	snv	COSMIC 2	1.0-1.0	1986740709	0.0014682803542962024
signature	mmctm	snv	COSMIC 3	1.0-1.0	1986740709	0.001545431841455728
signature	mmctm	snv	COSMIC 13	1.0-1.0	1986740709	0.0018839043954098815
signature	mmctm	snv	COSMIC 1	1.0-1.0	2748118402	0.003637964842818263
signature	mmctm	snv	COSMIC 2	1.0-1.0	2748118402	0.00419961004981239
signature	mmctm	snv	COSMIC 3	1.0-1.0	2748118402	0.0013340977245157248
signature	mmctm	snv	COSMIC 13	1.0-1.0	2748118402	0.00331053994620324
signature	mmctm	snv	COSMIC 1	1.0-1.0	1628425248	0.003412230397544057
signature	mmctm	snv	COSMIC 2	1.0-1.0	1628425248	0.0008785274993135199
signature	mmctm	snv	COSMIC 3	1.0-1.0	1628425248	0.0012958405376391193
signature	mmctm	snv	COSMIC 13	1.0-1.0	1628425248	0.0013166441395382653
signature	mmctm	snv	COSMIC 1	1.0-1.0	3549381501	0.003104275980528702
signature	mmctm	snv	COSMIC 2	1.0-1.0	3549381501	0.0017554923473039885
signature	mmctm	snv	COSMIC 3	1.0-1.0	3549381501	0.0013062630417198613
signature	mmctm	snv	COSMIC 13	1.0-1.0	3549381501	0.002019196981216518
signature	mmctm	snv	COSMIC 1	1.0-1.0	1468793046	0.0029628469479291426
signature	mmctm	snv	COSMIC 2	1.0-1.0	1468793046	0.002431480203166493
signature	mmctm	snv	COSMIC 3	1.0-1.0	1468793046	0.0015059029833960778
signature	mmctm	snv	COSMIC 13	1.0-1.0	1468793046	0.0011766519716347335
signature	mmctm	snv	COSMIC 1	1.0-1.0	610473928	0.004135044885771105
signature	mmctm	snv	COSMIC 2	1.0-1.0	610473928	0.0016788856895460038
signature	mmctm	snv	COSMIC 3	1.0-1.0	610473928	0.0015851095705900007
signature	mmctm	snv	COSMIC 13	1.0-1.0	610473928	0.0015124256181136215
signature	mmctm	snv	COSMIC 1	1.0-1.0	3701591429	0.003109122986130177
signature	mmctm	snv	COSMIC 2	1.0-1.0	3701591429	0.002167332036236562
signature	mmctm	snv	COSMIC 3	1.0-1.0	3701591429	0.00151054852171675
signature	mmctm	snv	COSMIC 13	1.0-1.0	3701591429	0.0015501687241642524
signature	mmctm	snv	COSMIC 1	1.0-1.0	2402919842	0.003386425751960322
signature	mmctm	snv	COSMIC 2	1.0-1.0	2402919842	0.0007832278426428302
signature	mmctm	snv	COSMIC 3	1.0-1.0	2402919842	0.000806766582507161
signature	mmctm	snv	COSMIC 13	1.0-1.0	2402919842	0.0007995459412668027
signature	mmctm	snv	COSMIC 1	1.0-1.0	3449432748	0.0033494657745272646
signature	mmctm	snv	COSMIC 2	1.0-1.0	3449432748	0.0018109911243106946
signature	mmctm	snv	COSMIC 3	1.0-1.0	3449432748	0.0014191157744308132
signature	mmctm	snv	COSMIC 13	1.0-1.0	3449432748	0.0012093955714389665
signature	mmctm	snv	COSMIC 1	1.0-1.0	2125921185	0.004496262018579742
signature	mmctm	snv	COSMIC 2	1.0-1.0	2125921185	0.0011939556740365024
signature	mmctm	snv	COSMIC 3	1.0-1.0	2125921185	0.0011009855479546164
signature	mmctm	snv	COSMIC 13	1.0-1.0	2125921185	0.0016681683951924138
signature	mmctm	snv	COSMIC 1	1.0-1.0	1872060654	0.003427659591478867
signature	mmctm	snv	COSMIC 2	1.0-1.0	1872060654	0.00046427561575439246
signature	mmctm	snv	COSMIC 3	1.0-1.0	1872060654	0.0011936066402828626
signature	mmctm	snv	COSMIC 13	1.0-1.0	1872060654	0.0007362041738852632
signature	mmctm	snv	COSMIC 1	1.0-1.0	2743896487	0.0011895245245410757
signature	mmctm	snv	COSMIC 2	1.0-1.0	2743896487	0.0016033998366157163
signature	mmctm	snv	COSMIC 3	1.0-1.0	2743896487	0.001548324139001353
signature	mmctm	snv	COSMIC 13	1.0-1.0	2743896487	0.001478950864893435
signature	mmctm	snv	COSMIC 1	1.0-1.0	2480010502	0.003584104613193288
signature	mmctm	snv	COSMIC 2	1.0-1.0	2480010502	0.001276757846074575
signature	mmctm	snv	COSMIC 3	1.0-1.0	2480010502	0.0011229026575731661
signature	mmctm	snv	COSMIC 13	1.0-1.0	2480010502	0.0017050379928809849
signature	mmctm	snv	COSMIC 1	1.0-1.0	3501678079	0.002888532513812486
signature	mmctm	snv	COSMIC 2	1.0-1.0	3501678079	0.0010486053505001137
signature	mmctm	snv	COSMIC 3	1.0-1.0	3501678079	0.0012540274514212099
signature	mmctm	snv	COSMIC 13	1.0-1.0	3501678079	0.0006979881486521973
signature	mmctm	sv	RS 1	1.0-1.0	718699572	0.006087066430385943
signature	mmctm	sv	RS 2	1.0-1.0	718699572	0.003892142157649857
signature	mmctm	sv	RS 3	1.0-1.0	718699572	0.002906271621663345
signature	mmctm	sv	RS 5	1.0-1.0	718699572	0.008154099438174555
signature	mmctm	sv	RS 1	1.0-1.0	1336308765	0.004968732198979582
signature	mmctm	sv	RS 2	1.0-1.0	1336308765	0.004579996301089942
signature	mmctm	sv	RS 3	1.0-1.0	1336308765	0.0028161376894490844
signature	mmctm	sv	RS 5	1.0-1.0	1336308765	0.005928032785179189
signature	mmctm	sv	RS 1	1.0-1.0	1285035880	0.00420660258986535
signature	mmctm	sv	RS 2	1.0-1.0	1285035880	0.003918421845587829
signature	mmctm	sv	RS 3	1.0-1.0	1285035880	0.004317540128452093
signature	mmctm	sv	RS 5	1.0-1.0	1285035880	0.005909699672513053
signature	mmctm	sv	RS 1	1.0-1.0	3424930785	0.008090878500900988
signature	mmctm	sv	RS 2	1.0-1.0	3424930785	0.003612770016223529
signature	mmctm	sv	RS 3	1.0-1.0	3424930785	0.0020124159575655607
signature	mmctm	sv	RS 5	1.0-1.0	3424930785	0.013507582693972236
signature	mmctm	sv	RS 1	1.0-1.0	2386593068	0.00800896357604561
signature	mmctm	sv	RS 2	1.0-1.0	2386593068	0.004111205324547198
signature	mmctm	sv	RS 3	1.0-1.0	2386593068	0.0029345645880248608
signature	mmctm	sv	RS 5	1.0-1.0	2386593068	0.016137133317078826
signature	mmctm	sv	RS 1	1.0-1.0	754577172	0.0049573672787889215
signature	mmctm	sv	RS 2	1.0-1.0	754577172	0.003939778948370422
signature	mmctm	sv	RS 3	1.0-1.0	754577172	0.001818132370817734
signature	mmctm	sv	RS 5	1.0-1.0	754577172	0.0055963733908299725
signature	mmctm	sv	RS 1	1.0-1.0	1986740709	0.004243919196319766
signature	mmctm	sv	RS 2	1.0-1.0	1986740709	0.004159269813854411
signature	mmctm	sv	RS 3	1.0-1.0	1986740709	0.0029899428786362104
signature	mmctm	sv	RS 5	1.0-1.0	1986740709	0.011373238084808515
signature	mmctm	sv	RS 1	1.0-1.0	2748118402	0.008746121921966766
signature	mmctm	sv	RS 2	1.0-1.0	2748118402	0.003896674676216388
signature	mmctm	sv	RS 3	1.0-1.0	2748118402	0.003564520414332806
signature	mmctm	sv	RS 5	1.0-1.0	2748118402	0.005611479837967305
signature	mmctm	sv	RS 1	1.0-1.0	1628425248	0.00875291362765514
signature	mmctm	sv	RS 2	1.0-1.0	1628425248	0.0044113500809009965
signature	mmctm	sv	RS 3	1.0-1.0	1628425248	0.002418156148523996
signature	mmctm	sv	RS 5	1.0-1.0	1628425248	0.01063888490771351
signature	mmctm	sv	RS 1	1.0-1.0	3549381501	0.008204435010869048
signature	mmctm	sv	RS 2	1.0-1.0	3549381501	0.003938483883314125
signature	mmctm	sv	RS 3	1.0-1.0	3549381501	0.003429443628895364
signature	mmctm	sv	RS 5	1.0-1.0	3549381501	0.008714485376221725
signature	mmctm	sv	RS 1	1.0-1.0	1468793046	0.006164417324007323
signature	mmctm	sv	RS 2	1.0-1.0	1468793046	0.004594373060935432
signature	mmctm	sv	RS 3	1.0-1.0	1468793046	0.0036329499112391353
signature	mmctm	sv	RS 5	1.0-1.0	1468793046	0.003714380144678287
signature	mmctm	sv	RS 1	1.0-1.0	610473928	0.005560447237781637
signature	mmctm	sv	RS 2	1.0-1.0	610473928	0.004273356693786275
signature	mmctm	sv	RS 3	1.0-1.0	610473928	0.0029104235567734968
signature	mmctm	sv	RS 5	1.0-1.0	610473928	0.009886428647229314
signature	mmctm	sv	RS 1	1.0-1.0	3701591429	0.00542657399997407
signature	mmctm	sv	RS 2	1.0-1.0	3701591429	0.003832394109894769
signature	mmctm	sv	RS 3	1.0-1.0	3701591429	0.0023326048032255467
signature	mmctm	sv	RS 5	1.0-1.0	3701591429	0.008596995525211365
signature	mmctm	sv	RS 1	1.0-1.0	2402919842	0.005306364995976268
signature	mmctm	sv	RS 2	1.0-1.0	2402919842	0.004401790148616351
signature	mmctm	sv	RS 3	1.0-1.0	2402919842	0.0021657788744458874
signature	mmctm	sv	RS 5	1.0-1.0	2402919842	0.005545906000464648
signature	mmctm	sv	RS 1	1.0-1.0	3449432748	0.005942303314614181
signature	mmctm	sv	RS 2	1.0-1.0	3449432748	0.004310638394757463
signature	mmctm	sv	RS 3	1.0-1.0	3449432748	0.003260280961046577
signature	mmctm	sv	RS 5	1.0-1.0	3449432748	0.005800194654657492
signature	mmctm	sv	RS 1	1.0-1.0	2125921185	0.008486038474397847
signature	mmctm	sv	RS 2	1.0-1.0	2125921185	0.004313763190327528
signature	mmctm	sv	RS 3	1.0-1.0	2125921185	0.002341928141695428
signature	mmctm	sv	RS 5	1.0-1.0	2125921185	0.008410933130602958
signature	mmctm	sv	RS 1	1.0-1.0	1872060654	0.0045130988531211615
signature	mmctm	sv	RS 2	1.0-1.0	1872060654	0.00405101370310846
signature	mmctm	sv	RS 3	1.0-1.0	1872060654	0.0027148178309336843
signature	mmctm	sv	RS 5	1.0-1.0	1872060654	0.005697629826242714
signature	mmctm	sv	RS 1	1.0-1.0	2743896487	0.0043058888677386005
signature	mmctm	sv	RS 2	1.0-1.0	2743896487	0.003883079956898447
signature	mmctm	sv	RS 3	1.0-1.0	2743896487	0.0022163947089231
signature	mmctm	sv	RS 5	1.0-1.0	2743896487	0.006238637941641047
signature	mmctm	sv	RS 1	1.0-1.0	2480010502	0.006125195350110403
signature	mmctm	sv	RS 2	1.0-1.0	2480010502	0.0042770317062265075
signature	mmctm	sv	RS 3	1.0-1.0	2480010502	0.0014486301388839415
signature	mmctm	sv	RS 5	1.0-1.0	2480010502	0.005134465498190733
signature	mmctm	sv	RS 1	1.0-1.0	3501678079	0.006032266425687608
signature	mmctm	sv	RS 2	1.0-1.0	3501678079	0.004048280887635813
signature	mmctm	sv	RS 3	1.0-1.0	3501678079	0.003784593207909165
signature	mmctm	sv	RS 5	1.0-1.0	3501678079	0.007945644914405178
signature	mmctm	snv	COSMIC 1	0.01-0.1	718699572	0.0031694908711445047
signature	mmctm	snv	COSMIC 2	0.01-0.1	718699572	0.002272155862320325
signature	mmctm	snv	COSMIC 3	0.01-0.1	718699572	0.0018665378081791579
signature	mmctm	snv	COSMIC 13	0.01-0.1	718699572	0.00391780556972861
signature	mmctm	snv	COSMIC 1	0.01-0.1	1336308765	0.0025199687223326768
signature	mmctm	snv	COSMIC 2	0.01-0.1	1336308765	0.0027857229849778107
signature	mmctm	snv	COSMIC 3	0.01-0.1	1336308765	0.002006402415147355
signature	mmctm	snv	COSMIC 13	0.01-0.1	1336308765	0.0036545320802966923
signature	mmctm	snv	COSMIC 1	0.01-0.1	1285035880	0.002592330084749184
signature	mmctm	snv	COSMIC 2	0.01-0.1	1285035880	0.002490899281172761
signature	mmctm	snv	COSMIC 3	0.01-0.1	1285035880	0.002092405781992553
signature	mmctm	snv	COSMIC 13	0.01-0.1	1285035880	0.003663546873785445
signature	mmctm	snv	COSMIC 1	0.01-0.1	3424930785	0.0030149554223496936
signature	mmctm	snv	COSMIC 2	0.01-0.1	3424930785	0.002456464039150391
signature	mmctm	snv	COSMIC 3	0.01-0.1	3424930785	0.0016517592051126955
signature	mmctm	snv	COSMIC 13	0.01-0.1	3424930785	0.003638241345250199
signature	mmctm	snv	COSMIC 1	0.01-0.1	2386593068	0.002313971681956773
signature	mmctm	snv	COSMIC 2	0.01-0.1	2386593068	0.0026777511013855483
signature	mmctm	snv	COSMIC 3	0.01-0.1	2386593068	0.0019583090673064873
signature	mmctm	snv	COSMIC 13	0.01-0.1	2386593068	0.0036335152028101328
signature	mmctm	snv	COSMIC 1	0.01-0.1	754577172	0.002956144000222477
signature	mmctm	snv	COSMIC 2	0.01-0.1	754577172	0.003013024762331111
signature	mmctm	snv	COSMIC 3	0.01-0.1	754577172	0.0016643405565873095
signature	mmctm	snv	COSMIC 13	0.01-0.1	754577172	0.003860926648712125
signature	mmctm	snv	COSMIC 1	0.01-0.1	1986740709	0.0027077712309504644
signature	mmctm	snv	COSMIC 2	0.01-0.1	1986740709	0.017962633325216408
signature	mmctm	snv	COSMIC 3	0.01-0.1	1986740709	0.004530698807553606
signature	mmctm	snv	COSMIC 13	0.01-0.1	1986740709	0.006429359573085532
signature	mmctm	snv	COSMIC 1	0.01-0.1	2748118402	0.0025087724846914426
signature	mmctm	snv	COSMIC 2	0.01-0.1	2748118402	0.0027745990125669306
signature	mmctm	snv	COSMIC 3	0.01-0.1	2748118402	0.0018329195080323852
signature	mmctm	snv	COSMIC 13	0.01-0.1	2748118402	0.0035492995251256193
signature	mmctm	snv	COSMIC 1	0.01-0.1	1628425248	0.0029475279449065537
signature	mmctm	snv	COSMIC 2	0.01-0.1	1628425248	0.002622350378068361
signature	mmctm	snv	COSMIC 3	0.01-0.1	1628425248	0.001650537224430015
signature	mmctm	snv	COSMIC 13	0.01-0.1	1628425248	0.003866090129131543
signature	mmctm	snv	COSMIC 1	0.01-0.1	3549381501	0.0029826780682497087
signature	mmctm	snv	COSMIC 2	0.01-0.1	3549381501	0.0029362224106683267
signature	mmctm	snv	COSMIC 3	0.01-0.1	3549381501	0.0017229269233158487
signature	mmctm	snv	COSMIC 13	0.01-0.1	3549381501	0.0033888525186686435
signature	mmctm	snv	COSMIC 1	0.01-0.1	1468793046	0.0026042733168754498
signature	mmctm	snv	COSMIC 2	0.01-0.1	1468793046	0.0027985566528399178
signature	mmctm	snv	COSMIC 3	0.01-0.1	1468793046	0.0017937204249023938
signature	mmctm	snv	COSMIC 13	0.01-0.1	1468793046	0.003416646958548832
signature	mmctm	snv	COSMIC 1	0.01-0.1	610473928	0.002520377534649149
signature	mmctm	snv	COSMIC 2	0.01-0.1	610473928	0.0027429099093471683
signature	mmctm	snv	COSMIC 3	0.01-0.1	610473928	0.0017392555609362249
signature	mmctm	snv	COSMIC 13	0.01-0.1	610473928	0.003634404954633971
signature	mmctm	snv	COSMIC 1	0.01-0.1	3701591429	0.003358829851705903
signature	mmctm	snv	COSMIC 2	0.01-0.1	3701591429	0.0027358157546405228
signature	mmctm	snv	COSMIC 3	0.01-0.1	3701591429	0.001709198836128244
signature	mmctm	snv	COSMIC 13	0.01-0.1	3701591429	0.0037013327320518635
signature	mmctm	snv	COSMIC 1	0.01-0.1	2402919842	0.0024609693487178514
signature	mmctm	snv	COSMIC 2	0.01-0.1	2402919842	0.002788811814779125
signature	mmctm	snv	COSMIC 3	0.01-0.1	2402919842	0.002112869781203221
signature	mmctm	snv	COSMIC 13	0.01-0.1	2402919842	0.003899057600561751
signature	mmctm	snv	COSMIC 1	0.01-0.1	3449432748	0.001971878888867155
signature	mmctm	snv	COSMIC 2	0.01-0.1	3449432748	0.002694996820010735
signature	mmctm	snv	COSMIC 3	0.01-0.1	3449432748	0.0016301660211105852
signature	mmctm	snv	COSMIC 13	0.01-0.1	3449432748	0.003658274975416863
signature	mmctm	snv	COSMIC 1	0.01-0.1	2125921185	0.00216469304540232
signature	mmctm	snv	COSMIC 2	0.01-0.1	2125921185	0.003021333970595805
signature	mmctm	snv	COSMIC 3	0.01-0.1	2125921185	0.0017535025498099132
signature	mmctm	snv	COSMIC 13	0.01-0.1	2125921185	0.003709339981652297
signature	mmctm	snv	COSMIC 1	0.01-0.1	1872060654	0.002252820108626583
signature	mmctm	snv	COSMIC 2	0.01-0.1	1872060654	0.004873700478406177
signature	mmctm	snv	COSMIC 3	0.01-0.1	1872060654	0.0020859327787497877
signature	mmctm	snv	COSMIC 13	0.01-0.1	1872060654	0.004584971104247336
signature	mmctm	snv	COSMIC 1	0.01-0.1	2743896487	0.003312941773283966
signature	mmctm	snv	COSMIC 2	0.01-0.1	2743896487	0.0027494541543976164
signature	mmctm	snv	COSMIC 3	0.01-0.1	2743896487	0.0018016481061698163
signature	mmctm	snv	COSMIC 13	0.01-0.1	2743896487	0.004081161671981314
signature	mmctm	snv	COSMIC 1	0.01-0.1	2480010502	0.0027043576713400626
signature	mmctm	snv	COSMIC 2	0.01-0.1	2480010502	0.0028295276451154408
signature	mmctm	snv	COSMIC 3	0.01-0.1	2480010502	0.001980979622226845
signature	mmctm	snv	COSMIC 13	0.01-0.1	2480010502	0.003473191035155116
signature	mmctm	snv	COSMIC 1	0.01-0.1	3501678079	0.003036414926071424
signature	mmctm	snv	COSMIC 2	0.01-0.1	3501678079	0.002418743164395625
signature	mmctm	snv	COSMIC 3	0.01-0.1	3501678079	0.002123425780486543
signature	mmctm	snv	COSMIC 13	0.01-0.1	3501678079	0.0033201252772589998
signature	mmctm	sv	RS 1	0.01-0.1	718699572	0.015697506518837202
signature	mmctm	sv	RS 2	0.01-0.1	718699572	0.005987236169225701
signature	mmctm	sv	RS 3	0.01-0.1	718699572	0.010075577456236438
signature	mmctm	sv	RS 5	0.01-0.1	718699572	0.0267133297344534
signature	mmctm	sv	RS 1	0.01-0.1	1336308765	0.011205906149196428
signature	mmctm	sv	RS 2	0.01-0.1	1336308765	0.00756706540111068
signature	mmctm	sv	RS 3	0.01-0.1	1336308765	0.011624809593077537
signature	mmctm	sv	RS 5	0.01-0.1	1336308765	0.02939353751881778
signature	mmctm	sv	RS 1	0.01-0.1	1285035880	0.01336593435264276
signature	mmctm	sv	RS 2	0.01-0.1	1285035880	0.007332739007112826
signature	mmctm	sv	RS 3	0.01-0.1	1285035880	0.011276944534230155
signature	mmctm	sv	RS 5	0.01-0.1	1285035880	0.027315019378051215
signature	mmctm	sv	RS 1	0.01-0.1	3424930785	0.008939532436678756
signature	mmctm	sv	RS 2	0.01-0.1	3424930785	0.007193768679715059
signature	mmctm	sv	RS 3	0.01-0.1	3424930785	0.01127875284701083
signature	mmctm	sv	RS 5	0.01-0.1	3424930785	0.03039948483985792
signature	mmctm	sv	RS 1	0.01-0.1	2386593068	0.02188756746024421
signature	mmctm	sv	RS 2	0.01-0.1	2386593068	0.006598084054526746
signature	mmctm	sv	RS 3	0.01-0.1	2386593068	0.016575174932339738
signature	mmctm	sv	RS 5	0.01-0.1	2386593068	0.03368549872949456
signature	mmctm	sv	RS 1	0.01-0.1	754577172	0.026769472468186117
signature	mmctm	sv	RS 2	0.01-0.1	754577172	0.0056336603805928745
signature	mmctm	sv	RS 3	0.01-0.1	754577172	0.009297996286110482
signature	mmctm	sv	RS 5	0.01-0.1	754577172	0.03164322018853912
signature	mmctm	sv	RS 1	0.01-0.1	1986740709	0.02290073975422933
signature	mmctm	sv	RS 2	0.01-0.1	1986740709	0.007292138905367813
signature	mmctm	sv	RS 3	0.01-0.1	1986740709	0.010449287685732958
signature	mmctm	sv	RS 5	0.01-0.1	1986740709	0.02393962155481835
signature	mmctm	sv	RS 1	0.01-0.1	2748118402	0.012923635232738248
signature	mmctm	sv	RS 2	0.01-0.1	2748118402	0.007625009109445897
signature	mmctm	sv	RS 3	0.01-0.1	2748118402	0.013851842059019084
signature	mmctm	sv	RS 5	0.01-0.1	2748118402	0.033377520491712095
signature	mmctm	sv	RS 1	0.01-0.1	1628425248	0.01686434714526204
signature	mmctm	sv	RS 2	0.01-0.1	1628425248	0.0064979340295794425
signature	mmctm	sv	RS 3	0.01-0.1	1628425248	0.01075708692938505
signature	mmctm	sv	RS 5	0.01-0.1	1628425248	0.03003094994602836
signature	mmctm	sv	RS 1	0.01-0.1	3549381501	0.019030074696527382
signature	mmctm	sv	RS 2	0.01-0.1	3549381501	0.007727404058854363
signature	mmctm	sv	RS 3	0.01-0.1	3549381501	0.009302989625076858
signature	mmctm	sv	RS 5	0.01-0.1	3549381501	0.031241869973435338
signature	mmctm	sv	RS 1	0.01-0.1	1468793046	0.018993310050157933
signature	mmctm	sv	RS 2	0.01-0.1	1468793046	0.005908018455881957
signature	mmctm	sv	RS 3	0.01-0.1	1468793046	0.010387805064975013
signature	mmctm	sv	RS 5	0.01-0.1	1468793046	0.03223792619109872
signature	mmctm	sv	RS 1	0.01-0.1	610473928	0.011762736396655768
signature	mmctm	sv	RS 2	0.01-0.1	610473928	0.004809021472239803
signature	mmctm	sv	RS 3	0.01-0.1	610473928	0.011862204536673448
signature	mmctm	sv	RS 5	0.01-0.1	610473928	0.03245678068398513
signature	mmctm	sv	RS 1	0.01-0.1	3701591429	0.012074222513081692
signature	mmctm	sv	RS 2	0.01-0.1	3701591429	0.007966063163371642
signature	mmctm	sv	RS 3	0.01-0.1	3701591429	0.007375582061827036
signature	mmctm	sv	RS 5	0.01-0.1	3701591429	0.030576033047854133
signature	mmctm	sv	RS 1	0.01-0.1	2402919842	0.01837261821164487
signature	mmctm	sv	RS 2	0.01-0.1	2402919842	0.007369355404220769
signature	mmctm	sv	RS 3	0.01-0.1	2402919842	0.010869332002229427
signature	mmctm	sv	RS 5	0.01-0.1	2402919842	0.029412218700755163
signature	mmctm	sv	RS 1	0.01-0.1	3449432748	0.02485058828466726
signature	mmctm	sv	RS 2	0.01-0.1	3449432748	0.007920958051601165
signature	mmctm	sv	RS 3	0.01-0.1	3449432748	0.012882355569586357
signature	mmctm	sv	RS 5	0.01-0.1	3449432748	0.028811522943498813
signature	mmctm	sv	RS 1	0.01-0.1	2125921185	0.021060707955577008
signature	mmctm	sv	RS 2	0.01-0.1	2125921185	0.007530181839294461
signature	mmctm	sv	RS 3	0.01-0.1	2125921185	0.01419110963818914
signature	mmctm	sv	RS 5	0.01-0.1	2125921185	0.03016190643689625
signature	mmctm	sv	RS 1	0.01-0.1	1872060654	0.017563339528940927
signature	mmctm	sv	RS 2	0.01-0.1	1872060654	0.005114235601519319
signature	mmctm	sv	RS 3	0.01-0.1	1872060654	0.009979857166141446
signature	mmctm	sv	RS 5	0.01-0.1	1872060654	0.0291907616234477
signature	mmctm	sv	RS 1	0.01-0.1	2743896487	0.020590168136605462
signature	mmctm	sv	RS 2	0.01-0.1	2743896487	0.007301902968443695
signature	mmctm	sv	RS 3	0.01-0.1	2743896487	0.011453041350223635
signature	mmctm	sv	RS 5	0.01-0.1	2743896487	0.025202889564700855
signature	mmctm	sv	RS 1	0.01-0.1	2480010502	0.013869865352845323
signature	mmctm	sv	RS 2	0.01-0.1	2480010502	0.007836822131146772
signature	mmctm	sv	RS 3	0.01-0.1	2480010502	0.014500949571820772
signature	mmctm	sv	RS 5	0.01-0.1	2480010502	0.027275607335228314
signature	mmctm	sv	RS 1	0.01-0.1	3501678079	0.008009201820510237
signature	mmctm	sv	RS 2	0.01-0.1	3501678079	0.00698142715014183
signature	mmctm	sv	RS 3	0.01-0.1	3501678079	0.0074904064745925265
signature	mmctm	sv	RS 5	0.01-0.1	3501678079	0.030835678441015913
probability	nmf	snv	COSMIC 1	1.0-1.0	718699572	0.06631407358117862
probability	nmf	snv	COSMIC 2	1.0-1.0	718699572	0.021568999979218413
probability	nmf	snv	COSMIC 3	1.0-1.0	718699572	0.10345630978945296
probability	nmf	snv	COSMIC 13	1.0-1.0	718699572	0.017383179825606592
probability	nmf	snv	COSMIC 1	1.0-1.0	1336308765	0.046883166702401516
probability	nmf	snv	COSMIC 2	1.0-1.0	1336308765	0.015418185082891597
probability	nmf	snv	COSMIC 3	1.0-1.0	1336308765	0.023318355148538483
probability	nmf	snv	COSMIC 13	1.0-1.0	1336308765	0.030248421378012737
probability	nmf	snv	COSMIC 1	1.0-1.0	1285035880	0.05774819986614601
probability	nmf	snv	COSMIC 2	1.0-1.0	1285035880	0.059167266721265085
probability	nmf	snv	COSMIC 3	1.0-1.0	1285035880	0.01767364591172196
probability	nmf	snv	COSMIC 13	1.0-1.0	1285035880	0.03307839886788829
probability	nmf	snv	COSMIC 1	1.0-1.0	3424930785	0.1014014056366261
probability	nmf	snv	COSMIC 2	1.0-1.0	3424930785	0.06077515218593231
probability	nmf	snv	COSMIC 3	1.0-1.0	3424930785	0.15964868529908322
probability	nmf	snv	COSMIC 13	1.0-1.0	3424930785	0.03415657664138002
probability	nmf	snv	COSMIC 1	1.0-1.0	2386593068	0.023894746347111827
probability	nmf	snv	COSMIC 2	1.0-1.0	2386593068	0.058925730618282025
probability	nmf	snv	COSMIC 3	1.0-1.0	2386593068	0.046854831209895774
probability	nmf	snv	COSMIC 13	1.0-1.0	2386593068	0.032609013208032014
probability	nmf	snv	COSMIC 1	1.0-1.0	754577172	0.044793049360148315
probability	nmf	snv	COSMIC 2	1.0-1.0	754577172	0.05088515523284656
probability	nmf	snv	COSMIC 3	1.0-1.0	754577172	0.01640122645054448
probability	nmf	snv	COSMIC 13	1.0-1.0	754577172	0.03209282254681352
probability	nmf	snv	COSMIC 1	1.0-1.0	1986740709	0.019500110917966586
probability	nmf	snv	COSMIC 2	1.0-1.0	1986740709	0.02353611042028279
probability	nmf	snv	COSMIC 3	1.0-1.0	1986740709	0.034296208687480935
probability	nmf	snv	COSMIC 13	1.0-1.0	1986740709	0.028192441325390807
probability	nmf	snv	COSMIC 1	1.0-1.0	2748118402	0.15272235816374485
probability	nmf	snv	COSMIC 2	1.0-1.0	2748118402	0.013386732065936859
probability	nmf	snv	COSMIC 3	1.0-1.0	2748118402	0.17383963368393274
probability	nmf	snv	COSMIC 13	1.0-1.0	2748118402	0.022841045628018246
probability	nmf	snv	COSMIC 1	1.0-1.0	1628425248	0.019110426814231484
probability	nmf	snv	COSMIC 2	1.0-1.0	1628425248	0.013794732201921277
probability	nmf	snv	COSMIC 3	1.0-1.0	1628425248	0.016074620602694958
probability	nmf	snv	COSMIC 13	1.0-1.0	1628425248	0.010885836781826242
probability	nmf	snv	COSMIC 1	1.0-1.0	3549381501	0.04025905686942822
probability	nmf	snv	COSMIC 2	1.0-1.0	3549381501	0.028513379701943817
probability	nmf	snv	COSMIC 3	1.0-1.0	3549381501	0.019710889332899027
probability	nmf	snv	COSMIC 13	1.0-1.0	3549381501	0.030878163141729063
probability	nmf	snv	COSMIC 1	1.0-1.0	1468793046	0.01981154016877295
probability	nmf	snv	COSMIC 2	1.0-1.0	1468793046	0.04650658198457544
probability	nmf	snv	COSMIC 3	1.0-1.0	1468793046	0.03939672894181949
probability	nmf	snv	COSMIC 13	1.0-1.0	1468793046	0.030963390462367013
probability	nmf	snv	COSMIC 1	1.0-1.0	610473928	0.03232941015746827
probability	nmf	snv	COSMIC 2	1.0-1.0	610473928	0.02057350053220045
probability	nmf	snv	COSMIC 3	1.0-1.0	610473928	0.05606309396470894
probability	nmf	snv	COSMIC 13	1.0-1.0	610473928	0.0197389840935055
probability	nmf	snv	COSMIC 1	1.0-1.0	3701591429	0.11650010207448748
probability	nmf	snv	COSMIC 2	1.0-1.0	3701591429	0.015542753695425019
probability	nmf	snv	COSMIC 3	1.0-1.0	3701591429	0.13866897375627218
probability	nmf	snv	COSMIC 13	1.0-1.0	3701591429	0.026819763769998117
probability	nmf	snv	COSMIC 1	1.0-1.0	2402919842	0.016942978712142506
probability	nmf	snv	COSMIC 2	1.0-1.0	2402919842	0.018352793989724742
probability	nmf	snv	COSMIC 3	1.0-1.0	2402919842	0.016916128215956176
probability	nmf	snv	COSMIC 13	1.0-1.0	2402919842	0.027990552698181514
probability	nmf	snv	COSMIC 1	1.0-1.0	3449432748	0.02136950869983077
probability	nmf	snv	COSMIC 2	1.0-1.0	3449432748	0.03399793694685625
probability	nmf	snv	COSMIC 3	1.0-1.0	3449432748	0.029993842581897287
probability	nmf	snv	COSMIC 13	1.0-1.0	3449432748	0.031514875312373965
probability	nmf	snv	COSMIC 1	1.0-1.0	2125921185	0.1222795329053512
probability	nmf	snv	COSMIC 2	1.0-1.0	2125921185	0.01742803274506664
probability	nmf	snv	COSMIC 3	1.0-1.0	2125921185	0.1356955463227649
probability	nmf	snv	COSMIC 13	1.0-1.0	2125921185	0.0253507832430082
probability	nmf	snv	COSMIC 1	1.0-1.0	1872060654	0.03531628698326191
probability	nmf	snv	COSMIC 2	1.0-1.0	1872060654	0.024339865601517963
probability	nmf	snv	COSMIC 3	1.0-1.0	1872060654	0.017701833876991754
probability	nmf	snv	COSMIC 13	1.0-1.0	1872060654	0.027947937107273474
probability	nmf	snv	COSMIC 1	1.0-1.0	2743896487	0.05853788570041856
probability	nmf	snv	COSMIC 2	1.0-1.0	2743896487	0.01584692220480314
probability	nmf	snv	COSMIC 3	1.0-1.0	2743896487	0.03943018906413544
probability	nmf	snv	COSMIC 13	1.0-1.0	2743896487	0.030716189238740064
probability	nmf	snv	COSMIC 1	1.0-1.0	2480010502	0.07211791818787111
probability	nmf	snv	COSMIC 2	1.0-1.0	2480010502	0.047788522461442766
probability	nmf	snv	COSMIC 3	1.0-1.0	2480010502	0.12166101095350852
probability	nmf	snv	COSMIC 13	1.0-1.0	2480010502	0.03232809077013538
probability	nmf	snv	COSMIC 1	1.0-1.0	3501678079	0.08351374600372898
probability	nmf	snv	COSMIC 2	1.0-1.0	3501678079	0.017056021617446345
probability	nmf	snv	COSMIC 3	1.0-1.0	3501678079	0.08617865348939133
probability	nmf	snv	COSMIC 13	1.0-1.0	3501678079	0.015678120753613155
probability	nmf	sv	RS 1	1.0-1.0	718699572	0.03856997532246776
probability	nmf	sv	RS 2	1.0-1.0	718699572	0.07276235160123855
probability	nmf	sv	RS 3	1.0-1.0	718699572	0.02604319796244006
probability	nmf	sv	RS 5	1.0-1.0	718699572	0.06136287156823249
probability	nmf	sv	RS 1	1.0-1.0	1336308765	0.040514124045730085
probability	nmf	sv	RS 2	1.0-1.0	1336308765	0.0641817208164169
probability	nmf	sv	RS 3	1.0-1.0	1336308765	0.021144614335196002
probability	nmf	sv	RS 5	1.0-1.0	1336308765	0.05598738943626034
probability	nmf	sv	RS 1	1.0-1.0	1285035880	0.04358017030405853
probability	nmf	sv	RS 2	1.0-1.0	1285035880	0.0697319513196548
probability	nmf	sv	RS 3	1.0-1.0	1285035880	0.026234502260648173
probability	nmf	sv	RS 5	1.0-1.0	1285035880	0.05301829317661369
probability	nmf	sv	RS 1	1.0-1.0	3424930785	0.040654249569186736
probability	nmf	sv	RS 2	1.0-1.0	3424930785	0.06978938472099548
probability	nmf	sv	RS 3	1.0-1.0	3424930785	0.025440965748262708
probability	nmf	sv	RS 5	1.0-1.0	3424930785	0.055750081790955065
probability	nmf	sv	RS 1	1.0-1.0	2386593068	0.04567433901435078
probability	nmf	sv	RS 2	1.0-1.0	2386593068	0.07176378723883059
probability	nmf	sv	RS 3	1.0-1.0	2386593068	0.027081256328742847
probability	nmf	sv	RS 5	1.0-1.0	2386593068	0.05544762234790868
probability	nmf	sv	RS 1	1.0-1.0	754577172	0.041770524291947324
probability	nmf	sv	RS 2	1.0-1.0	754577172	0.07068593463905952
probability	nmf	sv	RS 3	1.0-1.0	754577172	0.032190545765046916
probability	nmf	sv	RS 5	1.0-1.0	754577172	0.057808278598630886
probability	nmf	sv	RS 1	1.0-1.0	1986740709	0.038808984320144735
probability	nmf	sv	RS 2	1.0-1.0	1986740709	0.06886660283210032
probability	nmf	sv	RS 3	1.0-1.0	1986740709	0.02574326737483857
probability	nmf	sv	RS 5	1.0-1.0	1986740709	0.06027572963323775
probability	nmf	sv	RS 1	1.0-1.0	2748118402	0.039040233972553434
probability	nmf	sv	RS 2	1.0-1.0	2748118402	0.07190281133705753
probability	nmf	sv	RS 3	1.0-1.0	2748118402	0.02489867811049624
probability	nmf	sv	RS 5	1.0-1.0	2748118402	0.05520390866417108
probability	nmf	sv	RS 1	1.0-1.0	1628425248	0.043107833965722056
probability	nmf	sv	RS 2	1.0-1.0	1628425248	0.07567519989654027
probability	nmf	sv	RS 3	1.0-1.0	1628425248	0.025568870744454297
probability	nmf	sv	RS 5	1.0-1.0	1628425248	0.05985296194600785
probability	nmf	sv	RS 1	1.0-1.0	3549381501	0.03984603669340373
probability	nmf	sv	RS 2	1.0-1.0	3549381501	0.06868825629816355
probability	nmf	sv	RS 3	1.0-1.0	3549381501	0.02369308034435522
probability	nmf	sv	RS 5	1.0-1.0	3549381501	0.055897499358616584
probability	nmf	sv	RS 1	1.0-1.0	1468793046	0.04206981304937825
probability	nmf	sv	RS 2	1.0-1.0	1468793046	0.0705520167210509
probability	nmf	sv	RS 3	1.0-1.0	1468793046	0.027220216423937016
probability	nmf	sv	RS 5	1.0-1.0	1468793046	0.05800076959944745
probability	nmf	sv	RS 1	1.0-1.0	610473928	0.04069110353377296
probability	nmf	sv	RS 2	1.0-1.0	610473928	0.07059973305557389
probability	nmf	sv	RS 3	1.0-1.0	610473928	0.024152272580177433
probability	nmf	sv	RS 5	1.0-1.0	610473928	0.05674804303173917
probability	nmf	sv	RS 1	1.0-1.0	3701591429	0.03896523371234912
probability	nmf	sv	RS 2	1.0-1.0	3701591429	0.07673300510393226
probability	nmf	sv	RS 3	1.0-1.0	3701591429	0.02856949011676773
probability	nmf	sv	RS 5	1.0-1.0	3701591429	0.06012025641507235
probability	nmf	sv	RS 1	1.0-1.0	2402919842	0.04012336166761421
probability	nmf	sv	RS 2	1.0-1.0	2402919842	0.06413373936728753
probability	nmf	sv	RS 3	1.0-1.0	2402919842	0.024643988677204583
probability	nmf	sv	RS 5	1.0-1.0	2402919842	0.05194386480619821
probability	nmf	sv	RS 1	1.0-1.0	3449432748	0.0415293709936178
probability	nmf	sv	RS 2	1.0-1.0	3449432748	0.06616708129396237
probability	nmf	sv	RS 3	1.0-1.0	3449432748	0.025570150755640147
probability	nmf	sv	RS 5	1.0-1.0	3449432748	0.05653482719006756
probability	nmf	sv	RS 1	1.0-1.0	2125921185	0.042920772564195055
probability	nmf	sv	RS 2	1.0-1.0	2125921185	0.061279825499810474
probability	nmf	sv	RS 3	1.0-1.0	2125921185	0.026975717194289896
probability	nmf	sv	RS 5	1.0-1.0	2125921185	0.053065489871663145
probability	nmf	sv	RS 1	1.0-1.0	1872060654	0.04248910230981075
probability	nmf	sv	RS 2	1.0-1.0	1872060654	0.07165900246630315
probability	nmf	sv	RS 3	1.0-1.0	1872060654	0.02632831417099044
probability	nmf	sv	RS 5	1.0-1.0	1872060654	0.04973175643440924
probability	nmf	sv	RS 1	1.0-1.0	2743896487	0.0445117928605714
probability	nmf	sv	RS 2	1.0-1.0	2743896487	0.07121662944378708
probability	nmf	sv	RS 3	1.0-1.0	2743896487	0.030389607309730508
probability	nmf	sv	RS 5	1.0-1.0	2743896487	0.05972500412291711
probability	nmf	sv	RS 1	1.0-1.0	2480010502	0.04004389205799385
probability	nmf	sv	RS 2	1.0-1.0	2480010502	0.06668688155422083
probability	nmf	sv	RS 3	1.0-1.0	2480010502	0.028739954325191424
probability	nmf	sv	RS 5	1.0-1.0	2480010502	0.05527421298711613
probability	nmf	sv	RS 1	1.0-1.0	3501678079	0.04221141723884035
probability	nmf	sv	RS 2	1.0-1.0	3501678079	0.07166272108918517
probability	nmf	sv	RS 3	1.0-1.0	3501678079	0.025611705665635396
probability	nmf	sv	RS 5	1.0-1.0	3501678079	0.0570127877807136
probability	nmf	snv	COSMIC 1	0.01-0.1	718699572	0.12680118435948526
probability	nmf	snv	COSMIC 2	0.01-0.1	718699572	0.051392738348992766
probability	nmf	snv	COSMIC 3	0.01-0.1	718699572	0.1641356374888212
probability	nmf	snv	COSMIC 13	0.01-0.1	718699572	0.06789436658911571
probability	nmf	snv	COSMIC 1	0.01-0.1	1336308765	0.14174267211583386
probability	nmf	snv	COSMIC 2	0.01-0.1	1336308765	0.07819302472875529
probability	nmf	snv	COSMIC 3	0.01-0.1	1336308765	0.19676856518028515
probability	nmf	snv	COSMIC 13	0.01-0.1	1336308765	0.055037356522618965
probability	nmf	snv	COSMIC 1	0.01-0.1	1285035880	0.15858196842960667
probability	nmf	snv	COSMIC 2	0.01-0.1	1285035880	0.07290327363064303
probability	nmf	snv	COSMIC 3	0.01-0.1	1285035880	0.19030176363597
probability	nmf	snv	COSMIC 13	0.01-0.1	1285035880	0.04849981236661135
probability	nmf	snv	COSMIC 1	0.01-0.1	3424930785	0.1088538892441019
probability	nmf	snv	COSMIC 2	0.01-0.1	3424930785	0.05383300284354007
probability	nmf	snv	COSMIC 3	0.01-0.1	3424930785	0.14743606419166627
probability	nmf	snv	COSMIC 13	0.01-0.1	3424930785	0.07086056456390329
probability	nmf	snv	COSMIC 1	0.01-0.1	2386593068	0.11810753479243505
probability	nmf	snv	COSMIC 2	0.01-0.1	2386593068	0.07675353163222265
probability	nmf	snv	COSMIC 3	0.01-0.1	2386593068	0.1510434273418971
probability	nmf	snv	COSMIC 13	0.01-0.1	2386593068	0.05500224737978902
probability	nmf	snv	COSMIC 1	0.01-0.1	754577172	0.11371535509005135
probability	nmf	snv	COSMIC 2	0.01-0.1	754577172	0.05967855024550514
probability	nmf	snv	COSMIC 3	0.01-0.1	754577172	0.1502686708459908
probability	nmf	snv	COSMIC 13	0.01-0.1	754577172	0.06124877240224993
probability	nmf	snv	COSMIC 1	0.01-0.1	1986740709	0.11690096631719693
probability	nmf	snv	COSMIC 2	0.01-0.1	1986740709	0.06040473865624293
probability	nmf	snv	COSMIC 3	0.01-0.1	1986740709	0.14329192204664304
probability	nmf	snv	COSMIC 13	0.01-0.1	1986740709	0.08004966665419744
probability	nmf	snv	COSMIC 1	0.01-0.1	2748118402	0.11613434899350784
probability	nmf	snv	COSMIC 2	0.01-0.1	2748118402	0.061077059049313126
probability	nmf	snv	COSMIC 3	0.01-0.1	2748118402	0.1519424340743276
probability	nmf	snv	COSMIC 13	0.01-0.1	2748118402	0.06985520587463062
probability	nmf	snv	COSMIC 1	0.01-0.1	1628425248	0.11223825394619312
probability	nmf	snv	COSMIC 2	0.01-0.1	1628425248	0.04992715886644112
probability	nmf	snv	COSMIC 3	0.01-0.1	1628425248	0.1410120243846833
probability	nmf	snv	COSMIC 13	0.01-0.1	1628425248	0.059340960490743576
probability	nmf	snv	COSMIC 1	0.01-0.1	3549381501	0.13541529771055982
probability	nmf	snv	COSMIC 2	0.01-0.1	3549381501	0.04867179641800756
probability	nmf	snv	COSMIC 3	0.01-0.1	3549381501	0.1783081962204902
probability	nmf	snv	COSMIC 13	0.01-0.1	3549381501	0.07410033463704964
probability	nmf	snv	COSMIC 1	0.01-0.1	1468793046	0.11394877838047095
probability	nmf	snv	COSMIC 2	0.01-0.1	1468793046	0.0692547958029625
probability	nmf	snv	COSMIC 3	0.01-0.1	1468793046	0.15924950095723395
probability	nmf	snv	COSMIC 13	0.01-0.1	1468793046	0.0723350890932069
probability	nmf	snv	COSMIC 1	0.01-0.1	610473928	0.1289918753092052
probability	nmf	snv	COSMIC 2	0.01-0.1	610473928	0.05108040797601261
probability	nmf	snv	COSMIC 3	0.01-0.1	610473928	0.15267588013821162
probability	nmf	snv	COSMIC 13	0.01-0.1	610473928	0.060615114849025736
probability	nmf	snv	COSMIC 1	0.01-0.1	3701591429	0.09926656859348187
probability	nmf	snv	COSMIC 2	0.01-0.1	3701591429	0.05603519442943397
probability	nmf	snv	COSMIC 3	0.01-0.1	3701591429	0.13346561625125405
probability	nmf	snv	COSMIC 13	0.01-0.1	3701591429	0.0718024260726788
probability	nmf	snv	COSMIC 1	0.01-0.1	2402919842	0.11087093341330688
probability	nmf	snv	COSMIC 2	0.01-0.1	2402919842	0.06023696823319441
probability	nmf	snv	COSMIC 3	0.01-0.1	2402919842	0.11835116381216446
probability	nmf	snv	COSMIC 13	0.01-0.1	2402919842	0.0455893288016548
probability	nmf	snv	COSMIC 1	0.01-0.1	3449432748	0.1083346106143385
probability	nmf	snv	COSMIC 2	0.01-0.1	3449432748	0.07539897180433232
probability	nmf	snv	COSMIC 3	0.01-0.1	3449432748	0.13801014727979627
probability	nmf	snv	COSMIC 13	0.01-0.1	3449432748	0.056448818517445584
probability	nmf	snv	COSMIC 1	0.01-0.1	2125921185	0.11106147489220876
probability	nmf	snv	COSMIC 2	0.01-0.1	2125921185	0.07940049753152519
probability	nmf	snv	COSMIC 3	0.01-0.1	2125921185	0.14362762504059085
probability	nmf	snv	COSMIC 13	0.01-0.1	2125921185	0.051662901084261206
probability	nmf	snv	COSMIC 1	0.01-0.1	1872060654	0.12004870022571835
probability	nmf	snv	COSMIC 2	0.01-0.1	1872060654	0.043973145715650135
probability	nmf	snv	COSMIC 3	0.01-0.1	1872060654	0.15451452070579955
probability	nmf	snv	COSMIC 13	0.01-0.1	1872060654	0.07222905428953694
probability	nmf	snv	COSMIC 1	0.01-0.1	2743896487	0.1183299203015254
probability	nmf	snv	COSMIC 2	0.01-0.1	2743896487	0.06339910730530064
probability	nmf	snv	COSMIC 3	0.01-0.1	2743896487	0.1273603081727395
probability	nmf	snv	COSMIC 13	0.01-0.1	2743896487	0.06588563497865475
probability	nmf	snv	COSMIC 1	0.01-0.1	2480010502	0.10814794000392937
probability	nmf	snv	COSMIC 2	0.01-0.1	2480010502	0.04837707669199498
probability	nmf	snv	COSMIC 3	0.01-0.1	2480010502	0.1302123036709844
probability	nmf	snv	COSMIC 13	0.01-0.1	2480010502	0.06730500129446569
probability	nmf	snv	COSMIC 1	0.01-0.1	3501678079	0.14598289052112715
probability	nmf	snv	COSMIC 2	0.01-0.1	3501678079	0.049569414889608365
probability	nmf	snv	COSMIC 3	0.01-0.1	3501678079	0.17512235915585728
probability	nmf	snv	COSMIC 13	0.01-0.1	3501678079	0.06008672536393524
probability	nmf	sv	RS 1	0.01-0.1	718699572	0.10100570016486676
probability	nmf	sv	RS 2	0.01-0.1	718699572	0.16794498774977007
probability	nmf	sv	RS 3	0.01-0.1	718699572	0.06319997524001206
probability	nmf	sv	RS 5	0.01-0.1	718699572	0.11928088259141445
probability	nmf	sv	RS 1	0.01-0.1	1336308765	0.10239720889987504
probability	nmf	sv	RS 2	0.01-0.1	1336308765	0.18758872085035788
probability	nmf	sv	RS 3	0.01-0.1	1336308765	0.0662947987190865
probability	nmf	sv	RS 5	0.01-0.1	1336308765	0.1314514422917762
probability	nmf	sv	RS 1	0.01-0.1	1285035880	0.1186487439278661
probability	nmf	sv	RS 2	0.01-0.1	1285035880	0.19504519923942126
probability	nmf	sv	RS 3	0.01-0.1	1285035880	0.07150699054286742
probability	nmf	sv	RS 5	0.01-0.1	1285035880	0.12471847258357115
probability	nmf	sv	RS 1	0.01-0.1	3424930785	0.11138956724410716
probability	nmf	sv	RS 2	0.01-0.1	3424930785	0.1880452429996352
probability	nmf	sv	RS 3	0.01-0.1	3424930785	0.06607485915873748
probability	nmf	sv	RS 5	0.01-0.1	3424930785	0.12244043497564062
probability	nmf	sv	RS 1	0.01-0.1	2386593068	0.10365656589694512
probability	nmf	sv	RS 2	0.01-0.1	2386593068	0.17223111514991893
probability	nmf	sv	RS 3	0.01-0.1	2386593068	0.06823874309279343
probability	nmf	sv	RS 5	0.01-0.1	2386593068	0.1242112198568349
probability	nmf	sv	RS 1	0.01-0.1	754577172	0.10471721568085388
probability	nmf	sv	RS 2	0.01-0.1	754577172	0.17675320102279884
probability	nmf	sv	RS 3	0.01-0.1	754577172	0.06703952428257566
probability	nmf	sv	RS 5	0.01-0.1	754577172	0.12428706888857755
probability	nmf	sv	RS 1	0.01-0.1	1986740709	0.09746299502725017
probability	nmf	sv	RS 2	0.01-0.1	1986740709	0.18328609561876066
probability	nmf	sv	RS 3	0.01-0.1	1986740709	0.07134212810689511
probability	nmf	sv	RS 5	0.01-0.1	1986740709	0.11965889793763025
probability	nmf	sv	RS 1	0.01-0.1	2748118402	0.10199933320016306
probability	nmf	sv	RS 2	0.01-0.1	2748118402	0.17338443575744258
probability	nmf	sv	RS 3	0.01-0.1	2748118402	0.06502537777157645
probability	nmf	sv	RS 5	0.01-0.1	2748118402	0.11283563609846602
probability	nmf	sv	RS 1	0.01-0.1	1628425248	0.10386524569332947
probability	nmf	sv	RS 2	0.01-0.1	1628425248	0.19402863467751935
probability	nmf	sv	RS 3	0.01-0.1	1628425248	0.06623446597638047
probability	nmf	sv	RS 5	0.01-0.1	1628425248	0.1276608707643635
probability	nmf	sv	RS 1	0.01-0.1	3549381501	0.10582685491260677
probability	nmf	sv	RS 2	0.01-0.1	3549381501	0.19101784348688844
probability	nmf	sv	RS 3	0.01-0.1	3549381501	0.07010068492943633
probability	nmf	sv	RS 5	0.01-0.1	3549381501	0.127503033828478
probability	nmf	sv	RS 1	0.01-0.1	1468793046	0.10476047342340522
probability	nmf	sv	RS 2	0.01-0.1	1468793046	0.18301648203111767
probability	nmf	sv	RS 3	0.01-0.1	1468793046	0.06965235226309753
probability	nmf	sv	RS 5	0.01-0.1	1468793046	0.12399140744586035
probability	nmf	sv	RS 1	0.01-0.1	610473928	0.10868916509272307
probability	nmf	sv	RS 2	0.01-0.1	610473928	0.18046369908312287
probability	nmf	sv	RS 3	0.01-0.1	610473928	0.060950280918606825
probability	nmf	sv	RS 5	0.01-0.1	610473928	0.12337728870759697
probability	nmf	sv	RS 1	0.01-0.1	3701591429	0.12007684833635698
probability	nmf	sv	RS 2	0.01-0.1	3701591429	0.1952671778909741
probability	nmf	sv	RS 3	0.01-0.1	3701591429	0.06361861615944797
probability	nmf	sv	RS 5	0.01-0.1	3701591429	0.120458627957111
probability	nmf	sv	RS 1	0.01-0.1	2402919842	0.10563781601311632
probability	nmf	sv	RS 2	0.01-0.1	2402919842	0.1891713972947038
probability	nmf	sv	RS 3	0.01-0.1	2402919842	0.0650942997652772
probability	nmf	sv	RS 5	0.01-0.1	2402919842	0.13172120926107775
probability	nmf	sv	RS 1	0.01-0.1	3449432748	0.11044995412648073
probability	nmf	sv	RS 2	0.01-0.1	3449432748	0.19599177342108448
probability	nmf	sv	RS 3	0.01-0.1	3449432748	0.06855211041447598
probability	nmf	sv	RS 5	0.01-0.1	3449432748	0.1314845250793017
probability	nmf	sv	RS 1	0.01-0.1	2125921185	0.10576018157421507
probability	nmf	sv	RS 2	0.01-0.1	2125921185	0.1857661218571453
probability	nmf	sv	RS 3	0.01-0.1	2125921185	0.06641002965138723
probability	nmf	sv	RS 5	0.01-0.1	2125921185	0.1169395774088072
probability	nmf	sv	RS 1	0.01-0.1	1872060654	0.10107645961003024
probability	nmf	sv	RS 2	0.01-0.1	1872060654	0.1882242026515398
probability	nmf	sv	RS 3	0.01-0.1	1872060654	0.0687405417976017
probability	nmf	sv	RS 5	0.01-0.1	1872060654	0.13345188824479698
probability	nmf	sv	RS 1	0.01-0.1	2743896487	0.10680037998290276
probability	nmf	sv	RS 2	0.01-0.1	2743896487	0.19048004307100616
probability	nmf	sv	RS 3	0.01-0.1	2743896487	0.06928630418389943
probability	nmf	sv	RS 5	0.01-0.1	2743896487	0.12402512500089885
probability	nmf	sv	RS 1	0.01-0.1	2480010502	0.101589408411201
probability	nmf	sv	RS 2	0.01-0.1	2480010502	0.18890855845192836
probability	nmf	sv	RS 3	0.01-0.1	2480010502	0.06708875597309016
probability	nmf	sv	RS 5	0.01-0.1	2480010502	0.13165161047854995
probability	nmf	sv	RS 1	0.01-0.1	3501678079	0.11169484076584013
probability	nmf	sv	RS 2	0.01-0.1	3501678079	0.187422430504318
probability	nmf	sv	RS 3	0.01-0.1	3501678079	0.06861491587201321
probability	nmf	sv	RS 5	0.01-0.1	3501678079	0.12134636260290735
probability	nmf-norm	snv	COSMIC 1	1.0-1.0	718699572	0.07933077533554551
probability	nmf-norm	snv	COSMIC 2	1.0-1.0	718699572	0.05769244891477503
probability	nmf-norm	snv	COSMIC 3	1.0-1.0	718699572	0.18771811030564967
probability	nmf-norm	snv	COSMIC 13	1.0-1.0	718699572	0.05306932635336432
probability	nmf-norm	snv	COSMIC 1	1.0-1.0	1336308765	0.06911021498042308
probability	nmf-norm	snv	COSMIC 2	1.0-1.0	1336308765	0.07457537088264371
probability	nmf-norm	snv	COSMIC 3	1.0-1.0	1336308765	0.18158225796883806
probability	nmf-norm	snv	COSMIC 13	1.0-1.0	1336308765	0.04152780087646097
probability	nmf-norm	snv	COSMIC 1	1.0-1.0	1285035880	0.08137941380702195
probability	nmf-norm	snv	COSMIC 2	1.0-1.0	1285035880	0.06480611756630901
probability	nmf-norm	snv	COSMIC 3	1.0-1.0	1285035880	0.18483569390243487
probability	nmf-norm	snv	COSMIC 13	1.0-1.0	1285035880	0.04062669995794243
probability	nmf-norm	snv	COSMIC 1	1.0-1.0	3424930785	0.12189126472499427
probability	nmf-norm	snv	COSMIC 2	1.0-1.0	3424930785	0.0611415854019741
probability	nmf-norm	snv	COSMIC 3	1.0-1.0	3424930785	0.23239215040919686
probability	nmf-norm	snv	COSMIC 13	1.0-1.0	3424930785	0.05314998528288385
probability	nmf-norm	snv	COSMIC 1	1.0-1.0	2386593068	0.08026637085660804
probability	nmf-norm	snv	COSMIC 2	1.0-1.0	2386593068	0.07626285205384653
probability	nmf-norm	snv	COSMIC 3	1.0-1.0	2386593068	0.19810444569011465
probability	nmf-norm	snv	COSMIC 13	1.0-1.0	2386593068	0.049811097632792456
probability	nmf-norm	snv	COSMIC 1	1.0-1.0	754577172	0.061185210440145285
probability	nmf-norm	snv	COSMIC 2	1.0-1.0	754577172	0.0964284589527276
probability	nmf-norm	snv	COSMIC 3	1.0-1.0	754577172	0.16067701402550755
probability	nmf-norm	snv	COSMIC 13	1.0-1.0	754577172	0.03475677888006975
probability	nmf-norm	snv	COSMIC 1	1.0-1.0	1986740709	0.042645354849531136
probability	nmf-norm	snv	COSMIC 2	1.0-1.0	1986740709	0.08169725109669985
probability	nmf-norm	snv	COSMIC 3	1.0-1.0	1986740709	0.15651206523593658
probability	nmf-norm	snv	COSMIC 13	1.0-1.0	1986740709	0.045267099063411566
probability	nmf-norm	snv	COSMIC 1	1.0-1.0	2748118402	0.11485071874460392
probability	nmf-norm	snv	COSMIC 2	1.0-1.0	2748118402	0.08285269675741685
probability	nmf-norm	snv	COSMIC 3	1.0-1.0	2748118402	0.2281512456740351
probability	nmf-norm	snv	COSMIC 13	1.0-1.0	2748118402	0.03726510018734211
probability	nmf-norm	snv	COSMIC 1	1.0-1.0	1628425248	0.06047600304197831
probability	nmf-norm	snv	COSMIC 2	1.0-1.0	1628425248	0.08205102132261345
probability	nmf-norm	snv	COSMIC 3	1.0-1.0	1628425248	0.1701602303892536
probability	nmf-norm	snv	COSMIC 13	1.0-1.0	1628425248	0.043344119606703264
probability	nmf-norm	snv	COSMIC 1	1.0-1.0	3549381501	0.055800393974562615
probability	nmf-norm	snv	COSMIC 2	1.0-1.0	3549381501	0.05621564874027277
probability	nmf-norm	snv	COSMIC 3	1.0-1.0	3549381501	0.1564913810691233
probability	nmf-norm	snv	COSMIC 13	1.0-1.0	3549381501	0.049723975324134966
probability	nmf-norm	snv	COSMIC 1	1.0-1.0	1468793046	0.05462979887813493
probability	nmf-norm	snv	COSMIC 2	1.0-1.0	1468793046	0.07598792802076892
probability	nmf-norm	snv	COSMIC 3	1.0-1.0	1468793046	0.15563974171165032
probability	nmf-norm	snv	COSMIC 13	1.0-1.0	1468793046	0.03968267142615118
probability	nmf-norm	snv	COSMIC 1	1.0-1.0	610473928	0.024684758680200557
probability	nmf-norm	snv	COSMIC 2	1.0-1.0	610473928	0.036508941208306084
probability	nmf-norm	snv	COSMIC 3	1.0-1.0	610473928	0.08047404736319512
probability	nmf-norm	snv	COSMIC 13	1.0-1.0	610473928	0.06249911019094179
probability	nmf-norm	snv	COSMIC 1	1.0-1.0	3701591429	0.0923351740755162
probability	nmf-norm	snv	COSMIC 2	1.0-1.0	3701591429	0.056344331224541536
probability	nmf-norm	snv	COSMIC 3	1.0-1.0	3701591429	0.20845442664266733
probability	nmf-norm	snv	COSMIC 13	1.0-1.0	3701591429	0.06332288939920183
probability	nmf-norm	snv	COSMIC 1	1.0-1.0	2402919842	0.08568050861526195
probability	nmf-norm	snv	COSMIC 2	1.0-1.0	2402919842	0.058413190171720274
probability	nmf-norm	snv	COSMIC 3	1.0-1.0	2402919842	0.19522237475648044
probability	nmf-norm	snv	COSMIC 13	1.0-1.0	2402919842	0.05468900420144137
probability	nmf-norm	snv	COSMIC 1	1.0-1.0	3449432748	0.09315475697042856
probability	nmf-norm	snv	COSMIC 2	1.0-1.0	3449432748	0.057014650719242124
probability	nmf-norm	snv	COSMIC 3	1.0-1.0	3449432748	0.1974735879738656
probability	nmf-norm	snv	COSMIC 13	1.0-1.0	3449432748	0.05013860507193977
probability	nmf-norm	snv	COSMIC 1	1.0-1.0	2125921185	0.09479545022600697
probability	nmf-norm	snv	COSMIC 2	1.0-1.0	2125921185	0.04581241131578069
probability	nmf-norm	snv	COSMIC 3	1.0-1.0	2125921185	0.1895030827326813
probability	nmf-norm	snv	COSMIC 13	1.0-1.0	2125921185	0.05063020103426567
probability	nmf-norm	snv	COSMIC 1	1.0-1.0	1872060654	0.1242359027138469
probability	nmf-norm	snv	COSMIC 2	1.0-1.0	1872060654	0.06087587318063451
probability	nmf-norm	snv	COSMIC 3	1.0-1.0	1872060654	0.22339904242158445
probability	nmf-norm	snv	COSMIC 13	1.0-1.0	1872060654	0.042993732795153686
probability	nmf-norm	snv	COSMIC 1	1.0-1.0	2743896487	0.09447478654556643
probability	nmf-norm	snv	COSMIC 2	1.0-1.0	2743896487	0.08645334747741654
probability	nmf-norm	snv	COSMIC 3	1.0-1.0	2743896487	0.2009818578037736
probability	nmf-norm	snv	COSMIC 13	1.0-1.0	2743896487	0.03750513288286967
probability	nmf-norm	snv	COSMIC 1	1.0-1.0	2480010502	0.10519022044569366
probability	nmf-norm	snv	COSMIC 2	1.0-1.0	2480010502	0.04270159047599036
probability	nmf-norm	snv	COSMIC 3	1.0-1.0	2480010502	0.18664431907754947
probability	nmf-norm	snv	COSMIC 13	1.0-1.0	2480010502	0.03911687593527982
probability	nmf-norm	snv	COSMIC 1	1.0-1.0	3501678079	0.09532524722650154
probability	nmf-norm	snv	COSMIC 2	1.0-1.0	3501678079	0.07904637833552504
probability	nmf-norm	snv	COSMIC 3	1.0-1.0	3501678079	0.1850793380040289
[truncated: 1,201 more rows]
