# Supplementary material for: Integrated structural variation and point mutation signatures in cancer genomes using correlated topic models
Source: PLoS Comput Biol. 2019 Feb 22;15(2):e1006799. doi: 10.1371/journal.pcbi.1006799 (PMC6402697; doi:10.1371/journal.pcbi.1006799)
Supplement: S5 Dataset — Columns: modality (1: SNV, 2: SV; integer), signature (signature label; string), value (mutation term number; integer), term (mutation term; string), probability (signature-mutation probability; float), dataset (breast, ovary; string). (TSV) [file pcbi.1006799.s023.tsv]

modality	signature	value	term	probability	dataset
1	Age	1	A[C->A]A	0.022668035646637743	breast
1	Age	2	A[C->A]C	0.015709182241043108	breast
1	Age	3	A[C->A]G	0.003197230034346635	breast
1	Age	4	A[C->A]T	0.007908855152755896	breast
1	Age	5	C[C->A]A	0.01221801214232418	breast
1	Age	6	C[C->A]C	0.0005301861316296722	breast
1	Age	7	C[C->A]G	0.002117398822093602	breast
1	Age	8	C[C->A]T	1.7069336140200695e-05	breast
1	Age	9	G[C->A]A	0.02667244250142136	breast
1	Age	10	G[C->A]C	0.009689504843535764	breast
1	Age	11	G[C->A]G	0.004786608568038093	breast
1	Age	12	G[C->A]T	0.013082206410751276	breast
1	Age	13	T[C->A]A	0.025360491446719046	breast
1	Age	14	T[C->A]C	0.0218984878167842	breast
1	Age	15	T[C->A]G	0.006019838183535741	breast
1	Age	16	T[C->A]T	0.038503972687125305	breast
1	Age	17	A[C->G]A	0.0005442618908895336	breast
1	Age	18	A[C->G]C	0.004076848934521192	breast
1	Age	19	A[C->G]G	5.31479227237937e-05	breast
1	Age	20	A[C->G]T	0.0004851482356501653	breast
1	Age	21	C[C->G]A	0.0007514510775884352	breast
1	Age	22	C[C->G]C	0.002153991511210164	breast
1	Age	23	C[C->G]G	0.002337377126704765	breast
1	Age	24	C[C->G]T	0.0016139558403761901	breast
1	Age	25	G[C->G]A	0.0002841412476423983	breast
1	Age	26	G[C->G]C	0.0022290002748336832	breast
1	Age	27	G[C->G]G	0.00022321426921106905	breast
1	Age	28	G[C->G]T	3.162122200658529e-05	breast
1	Age	29	T[C->G]A	1.8187221426435878e-07	breast
1	Age	30	T[C->G]C	0.0032179807879964533	breast
1	Age	31	T[C->G]G	0.0016367498558295195	breast
1	Age	32	T[C->G]T	0.00575177383258382	breast
1	Age	33	A[C->T]A	0.016121666490877488	breast
1	Age	34	A[C->T]C	0.01686183921131489	breast
1	Age	35	A[C->T]G	0.11092294570626254	breast
1	Age	36	A[C->T]T	0.01094009068753646	breast
1	Age	37	C[C->T]A	0.0294622213929304	breast
1	Age	38	C[C->T]C	0.028775476735345282	breast
1	Age	39	C[C->T]G	0.06665321503132278	breast
1	Age	40	C[C->T]T	0.026052605798328042	breast
1	Age	41	G[C->T]A	0.01154374836873344	breast
1	Age	42	G[C->T]C	0.011417780093515864	breast
1	Age	43	G[C->T]G	0.07105453384034402	breast
1	Age	44	G[C->T]T	0.0110161506774804	breast
1	Age	45	T[C->T]A	0.012409577842881556	breast
1	Age	46	T[C->T]C	0.03806860807592117	breast
1	Age	47	T[C->T]G	0.04967625172238877	breast
1	Age	48	T[C->T]T	0.02852425154638128	breast
1	Age	49	A[T->A]A	0.010498645755562313	breast
1	Age	50	A[T->A]C	0.013004684262577192	breast
1	Age	51	A[T->A]G	0.011067851945686468	breast
1	Age	52	A[T->A]T	0.013199530234957523	breast
1	Age	53	C[T->A]A	0.0005442467816060238	breast
1	Age	54	C[T->A]C	0.0020907215480530732	breast
1	Age	55	C[T->A]G	0.0020617765888279226	breast
1	Age	56	C[T->A]T	0.0002232562907799436	breast
1	Age	57	G[T->A]A	0.0017341220485239475	breast
1	Age	58	G[T->A]C	0.0035916455206291007	breast
1	Age	59	G[T->A]G	0.0027928529178685487	breast
1	Age	60	G[T->A]T	0.0008887249369824807	breast
1	Age	61	T[T->A]A	0.021302698534314574	breast
1	Age	62	T[T->A]C	0.004350808165164366	breast
1	Age	63	T[T->A]G	0.002691007902916544	breast
1	Age	64	T[T->A]T	0.005244386986531738	breast
1	Age	65	A[T->C]A	0.02097366743316924	breast
1	Age	66	A[T->C]C	0.0046309474302940225	breast
1	Age	67	A[T->C]G	0.006794493164800746	breast
1	Age	68	A[T->C]T	0.02488236317025997	breast
1	Age	69	C[T->C]A	0.0005086487612024015	breast
1	Age	70	C[T->C]C	0.0002615063697004193	breast
1	Age	71	C[T->C]G	2.3506084253429894e-05	breast
1	Age	72	C[T->C]T	0.002196833923402947	breast
1	Age	73	G[T->C]A	0.00022558154724927783	breast
1	Age	74	G[T->C]C	0.0040996087513481905	breast
1	Age	75	G[T->C]G	0.00044503437026495793	breast
1	Age	76	G[T->C]T	0.0067981256220608285	breast
1	Age	77	T[T->C]A	0.0039460190424049045	breast
1	Age	78	T[T->C]C	0.004549165004495029	breast
1	Age	79	T[T->C]G	0.0023681140425985962	breast
1	Age	80	T[T->C]T	0.008532060909650623	breast
1	Age	81	A[T->G]A	0.004605808261945322	breast
1	Age	82	A[T->G]C	0.0031013543232337767	breast
1	Age	83	A[T->G]G	0.0005332409773881458	breast
1	Age	84	A[T->G]T	0.004888869585760407	breast
1	Age	85	C[T->G]A	0.0013726954160125796	breast
1	Age	86	C[T->G]C	0.0015947759474676786	breast
1	Age	87	C[T->G]G	8.809641826934209e-05	breast
1	Age	88	C[T->G]T	0.0003277117070394344	breast
1	Age	89	G[T->G]A	0.0002592557034665808	breast
1	Age	90	G[T->G]C	0.0006975921497908966	breast
1	Age	91	G[T->G]G	1.8187193144698693e-07	breast
1	Age	92	G[T->G]T	0.000990671346386811	breast
1	Age	93	T[T->G]A	0.0037211191322214726	breast
1	Age	94	T[T->G]C	0.00312075072795252	breast
1	Age	95	T[T->G]G	0.0025081178265337714	breast
1	Age	96	T[T->G]T	0.010395791468034305	breast
1	APOBEC-1	1	A[C->A]A	0.0009837812778594887	breast
1	APOBEC-1	2	A[C->A]C	0.000987330997497014	breast
1	APOBEC-1	3	A[C->A]G	0.00012029995310165596	breast
1	APOBEC-1	4	A[C->A]T	0.0008165716995073625	breast
1	APOBEC-1	5	C[C->A]A	0.0017328350672065724	breast
1	APOBEC-1	6	C[C->A]C	0.00048598993538818513	breast
1	APOBEC-1	7	C[C->A]G	1.3273150374656467e-05	breast
1	APOBEC-1	8	C[C->A]T	8.151142744785664e-05	breast
1	APOBEC-1	9	G[C->A]A	0.0013482896954365386	breast
1	APOBEC-1	10	G[C->A]C	0.0004444791838461108	breast
1	APOBEC-1	11	G[C->A]G	0.00025916735640678823	breast
1	APOBEC-1	12	G[C->A]T	0.000572298231896091	breast
1	APOBEC-1	13	T[C->A]A	0.025354446618258853	breast
1	APOBEC-1	14	T[C->A]C	0.009982055480389348	breast
1	APOBEC-1	15	T[C->A]G	0.002027265535093784	breast
1	APOBEC-1	16	T[C->A]T	0.016987283211449215	breast
1	APOBEC-1	17	A[C->G]A	0.00025144422094281404	breast
1	APOBEC-1	18	A[C->G]C	5.1819814551320226e-05	breast
1	APOBEC-1	19	A[C->G]G	1.7714853604724605e-07	breast
1	APOBEC-1	20	A[C->G]T	0.00030774345089080817	breast
1	APOBEC-1	21	C[C->G]A	0.0001410539180377397	breast
1	APOBEC-1	22	C[C->G]C	0.00015916460366500448	breast
1	APOBEC-1	23	C[C->G]G	1.7714554023125534e-07	breast
1	APOBEC-1	24	C[C->G]T	1.771493447884603e-07	breast
1	APOBEC-1	25	G[C->G]A	1.1479687297941167e-06	breast
1	APOBEC-1	26	G[C->G]C	1.7714704203937362e-07	breast
1	APOBEC-1	27	G[C->G]G	1.7714701152107435e-07	breast
1	APOBEC-1	28	G[C->G]T	5.6807728360626024e-05	breast
1	APOBEC-1	29	T[C->G]A	0.08343940638020332	breast
1	APOBEC-1	30	T[C->G]C	0.008819376758078862	breast
1	APOBEC-1	31	T[C->G]G	0.0024949089116817545	breast
1	APOBEC-1	32	T[C->G]T	0.108552247392501	breast
1	APOBEC-1	33	A[C->T]A	0.006545649929178094	breast
1	APOBEC-1	34	A[C->T]C	0.002291489900719607	breast
1	APOBEC-1	35	A[C->T]G	0.0030789667948777502	breast
1	APOBEC-1	36	A[C->T]T	0.0029177131779803103	breast
1	APOBEC-1	37	C[C->T]A	0.013248921615742372	breast
1	APOBEC-1	38	C[C->T]C	0.0033804451663509718	breast
1	APOBEC-1	39	C[C->T]G	0.0040972422002391855	breast
1	APOBEC-1	40	C[C->T]T	0.007472546786758579	breast
1	APOBEC-1	41	G[C->T]A	0.006015039651646505	breast
1	APOBEC-1	42	G[C->T]C	0.003449139929112393	breast
1	APOBEC-1	43	G[C->T]G	0.002535443811294757	breast
1	APOBEC-1	44	G[C->T]T	0.002869338284985196	breast
1	APOBEC-1	45	T[C->T]A	0.37597300356387603	breast
1	APOBEC-1	46	T[C->T]C	0.06978604833722933	breast
1	APOBEC-1	47	T[C->T]G	0.04040635659919682	breast
1	APOBEC-1	48	T[C->T]T	0.1854237175995164	breast
1	APOBEC-1	49	A[T->A]A	9.790940503693299e-05	breast
1	APOBEC-1	50	A[T->A]C	0.00035982244622733637	breast
1	APOBEC-1	51	A[T->A]G	0.0005069831561557161	breast
1	APOBEC-1	52	A[T->A]T	0.0003615033652286112	breast
1	APOBEC-1	53	C[T->A]A	1.771487717875207e-07	breast
1	APOBEC-1	54	C[T->A]C	0.0002772819610257566	breast
1	APOBEC-1	55	C[T->A]G	0.00010202335534950536	breast
1	APOBEC-1	56	C[T->A]T	1.7715085208764238e-07	breast
1	APOBEC-1	57	G[T->A]A	1.7714887326789996e-07	breast
1	APOBEC-1	58	G[T->A]C	0.0002734344208457226	breast
1	APOBEC-1	59	G[T->A]G	7.680705032450285e-05	breast
1	APOBEC-1	60	G[T->A]T	7.183583213782245e-05	breast
1	APOBEC-1	61	T[T->A]A	0.00019116649297326786	breast
1	APOBEC-1	62	T[T->A]C	1.6783978711351527e-05	breast
1	APOBEC-1	63	T[T->A]G	3.9118665122382417e-05	breast
1	APOBEC-1	64	T[T->A]T	1.771487077333775e-07	breast
1	APOBEC-1	65	A[T->C]A	0.00044223846646254265	breast
1	APOBEC-1	66	A[T->C]C	9.11105890101745e-05	breast
1	APOBEC-1	67	A[T->C]G	0.00012402763568835408	breast
1	APOBEC-1	68	A[T->C]T	0.0004666485917501705	breast
1	APOBEC-1	69	C[T->C]A	7.490667880506003e-05	breast
1	APOBEC-1	70	C[T->C]C	1.77148132248239e-07	breast
1	APOBEC-1	71	C[T->C]G	1.7714632948783102e-07	breast
1	APOBEC-1	72	C[T->C]T	0.0001755421497597458	breast
1	APOBEC-1	73	G[T->C]A	1.771461872449908e-07	breast
1	APOBEC-1	74	G[T->C]C	1.7714790677347676e-07	breast
1	APOBEC-1	75	G[T->C]G	1.7714556315527614e-07	breast
1	APOBEC-1	76	G[T->C]T	0.00018422804290456893	breast
1	APOBEC-1	77	T[T->C]A	1.7714704407075636e-07	breast
1	APOBEC-1	78	T[T->C]C	1.7714799388204862e-07	breast
1	APOBEC-1	79	T[T->C]G	8.510578690729127e-06	breast
1	APOBEC-1	80	T[T->C]T	7.607328634087655e-05	breast
1	APOBEC-1	81	A[T->G]A	1.7714555265912486e-07	breast
1	APOBEC-1	82	A[T->G]C	1.7714646996243218e-07	breast
1	APOBEC-1	83	A[T->G]G	1.7714838964978902e-07	breast
1	APOBEC-1	84	A[T->G]T	1.3488961748371919e-05	breast
1	APOBEC-1	85	C[T->G]A	1.7714736038558422e-07	breast
1	APOBEC-1	86	C[T->G]C	1.7714806976810632e-07	breast
1	APOBEC-1	87	C[T->G]G	1.7714756656949925e-07	breast
1	APOBEC-1	88	C[T->G]T	1.771449911181681e-07	breast
1	APOBEC-1	89	G[T->G]A	1.7714816545560905e-07	breast
1	APOBEC-1	90	G[T->G]C	1.7714741345918774e-07	breast
1	APOBEC-1	91	G[T->G]G	1.7714743417239988e-07	breast
1	APOBEC-1	92	G[T->G]T	1.7714906506477273e-07	breast
1	APOBEC-1	93	T[T->G]A	1.7714586215991015e-07	breast
1	APOBEC-1	94	T[T->G]C	1.7714605756378546e-07	breast
1	APOBEC-1	95	T[T->G]G	1.7714877410091508e-07	breast
1	APOBEC-1	96	T[T->G]T	1.771471852517946e-07	breast
1	APOBEC-2	1	A[C->A]A	0.0021883986708142373	breast
1	APOBEC-2	2	A[C->A]C	0.001577921907622028	breast
1	APOBEC-2	3	A[C->A]G	0.00032434500712333884	breast
1	APOBEC-2	4	A[C->A]T	0.0020189751243743764	breast
1	APOBEC-2	5	C[C->A]A	0.0030895125092299342	breast
1	APOBEC-2	6	C[C->A]C	0.0023478568215897877	breast
1	APOBEC-2	7	C[C->A]G	0.0007121199934906447	breast
1	APOBEC-2	8	C[C->A]T	0.003351445244627893	breast
1	APOBEC-2	9	G[C->A]A	0.0008853710331653576	breast
1	APOBEC-2	10	G[C->A]C	0.0015016395395866953	breast
1	APOBEC-2	11	G[C->A]G	0.00021546685451733188	breast
1	APOBEC-2	12	G[C->A]T	0.001902650935142341	breast
1	APOBEC-2	13	T[C->A]A	0.04314535313036207	breast
1	APOBEC-2	14	T[C->A]C	0.017141566642898287	breast
1	APOBEC-2	15	T[C->A]G	0.0022606247034784744	breast
1	APOBEC-2	16	T[C->A]T	0.01830489584960747	breast
1	APOBEC-2	17	A[C->G]A	0.006384161950269154	breast
1	APOBEC-2	18	A[C->G]C	0.002314748290944203	breast
1	APOBEC-2	19	A[C->G]G	0.0007558342578198973	breast
1	APOBEC-2	20	A[C->G]T	0.006757831544571447	breast
1	APOBEC-2	21	C[C->G]A	0.007687203849681058	breast
1	APOBEC-2	22	C[C->G]C	0.002063652304969766	breast
1	APOBEC-2	23	C[C->G]G	0.0009620057113213767	breast
1	APOBEC-2	24	C[C->G]T	0.010045213510116335	breast
1	APOBEC-2	25	G[C->G]A	0.002449443644061471	breast
1	APOBEC-2	26	G[C->G]C	0.0016108742812159845	breast
1	APOBEC-2	27	G[C->G]G	0.00034896996415464363	breast
1	APOBEC-2	28	G[C->G]T	0.004634393879493846	breast
1	APOBEC-2	29	T[C->G]A	0.26349512817561216	breast
1	APOBEC-2	30	T[C->G]C	0.06975335168942508	breast
1	APOBEC-2	31	T[C->G]G	0.010502490794792756	breast
1	APOBEC-2	32	T[C->G]T	0.3360535074398129	breast
1	APOBEC-2	33	A[C->T]A	0.002021080070330561	breast
1	APOBEC-2	34	A[C->T]C	0.00043196461742833287	breast
1	APOBEC-2	35	A[C->T]G	0.0012115151778358234	breast
1	APOBEC-2	36	A[C->T]T	0.0007039271545091243	breast
1	APOBEC-2	37	C[C->T]A	0.003754251824815145	breast
1	APOBEC-2	38	C[C->T]C	0.000982482404656917	breast
1	APOBEC-2	39	C[C->T]G	0.0006947524115588715	breast
1	APOBEC-2	40	C[C->T]T	0.001539065452656927	breast
1	APOBEC-2	41	G[C->T]A	0.0028875611883092075	breast
1	APOBEC-2	42	G[C->T]C	0.0006720978877930838	breast
1	APOBEC-2	43	G[C->T]G	0.0012740449585865574	breast
1	APOBEC-2	44	G[C->T]T	0.002294796148918096	breast
1	APOBEC-2	45	T[C->T]A	0.06509880496714418	breast
1	APOBEC-2	46	T[C->T]C	0.011936822949391634	breast
1	APOBEC-2	47	T[C->T]G	0.0018820227165422265	breast
1	APOBEC-2	48	T[C->T]T	0.025229780104807826	breast
1	APOBEC-2	49	A[T->A]A	0.002042177100804136	breast
1	APOBEC-2	50	A[T->A]C	0.001240287926529993	breast
1	APOBEC-2	51	A[T->A]G	0.0006033288935946461	breast
1	APOBEC-2	52	A[T->A]T	0.002134274259385666	breast
1	APOBEC-2	53	C[T->A]A	0.0011615356379826418	breast
1	APOBEC-2	54	C[T->A]C	0.001117943645829061	breast
1	APOBEC-2	55	C[T->A]G	0.0012086135799288535	breast
1	APOBEC-2	56	C[T->A]T	0.0014242069390424607	breast
1	APOBEC-2	57	G[T->A]A	0.0006715508449034631	breast
1	APOBEC-2	58	G[T->A]C	0.0005421112856665003	breast
1	APOBEC-2	59	G[T->A]G	0.0006129882576902463	breast
1	APOBEC-2	60	G[T->A]T	0.0008908450446322002	breast
1	APOBEC-2	61	T[T->A]A	0.0018621297685138844	breast
1	APOBEC-2	62	T[T->A]C	0.0015155984557739554	breast
1	APOBEC-2	63	T[T->A]G	0.0008490177674906109	breast
1	APOBEC-2	64	T[T->A]T	0.0018180899256883913	breast
1	APOBEC-2	65	A[T->C]A	0.002582418402803259	breast
1	APOBEC-2	66	A[T->C]C	0.0011135903516182122	breast
1	APOBEC-2	67	A[T->C]G	0.0014316733043724288	breast
1	APOBEC-2	68	A[T->C]T	0.002386858081286356	breast
1	APOBEC-2	69	C[T->C]A	0.0009535418893222473	breast
1	APOBEC-2	70	C[T->C]C	0.0010790954188449008	breast
1	APOBEC-2	71	C[T->C]G	0.0007212371539390673	breast
1	APOBEC-2	72	C[T->C]T	0.00044896108551318036	breast
1	APOBEC-2	73	G[T->C]A	0.0016503727265727696	breast
1	APOBEC-2	74	G[T->C]C	0.0011855910525503822	breast
1	APOBEC-2	75	G[T->C]G	0.001106654671846066	breast
1	APOBEC-2	76	G[T->C]T	0.001593911047919951	breast
1	APOBEC-2	77	T[T->C]A	0.0017707486011063495	breast
1	APOBEC-2	78	T[T->C]C	0.0014051112873882565	breast
1	APOBEC-2	79	T[T->C]G	0.0006443218783249906	breast
1	APOBEC-2	80	T[T->C]T	0.001457746611792728	breast
1	APOBEC-2	81	A[T->G]A	0.00117390314624957	breast
1	APOBEC-2	82	A[T->G]C	0.0003590594259379251	breast
1	APOBEC-2	83	A[T->G]G	0.0009059082460110279	breast
1	APOBEC-2	84	A[T->G]T	0.0005536570545702533	breast
1	APOBEC-2	85	C[T->G]A	0.0004259957233535773	breast
1	APOBEC-2	86	C[T->G]C	0.00013234295191232476	breast
1	APOBEC-2	87	C[T->G]G	0.0007341701234551604	breast
1	APOBEC-2	88	C[T->G]T	2.070450495836768e-07	breast
1	APOBEC-2	89	G[T->G]A	0.000368856944656397	breast
1	APOBEC-2	90	G[T->G]C	0.00025746729849187374	breast
1	APOBEC-2	91	G[T->G]G	0.00041878670239739127	breast
1	APOBEC-2	92	G[T->G]T	2.1920037972341537e-07	breast
1	APOBEC-2	93	T[T->G]A	0.0014323133879648676	breast
1	APOBEC-2	94	T[T->G]C	0.0006184199993071912	breast
1	APOBEC-2	95	T[T->G]G	0.0008418552562896785	breast
1	APOBEC-2	96	T[T->G]T	0.0011483793041388171	breast
1	MMRD	1	A[C->A]A	0.0003607634353214585	breast
1	MMRD	2	A[C->A]C	0.0013315405283598895	breast
1	MMRD	3	A[C->A]G	8.313322733331659e-05	breast
1	MMRD	4	A[C->A]T	0.002701744731558336	breast
1	MMRD	5	C[C->A]A	0.007283699820803315	breast
1	MMRD	6	C[C->A]C	0.016422108164188473	breast
1	MMRD	7	C[C->A]G	0.003922631437296029	breast
1	MMRD	8	C[C->A]T	0.04079956625409308	breast
1	MMRD	9	G[C->A]A	0.0004162638017136959	breast
1	MMRD	10	G[C->A]C	0.0019974808667312586	breast
1	MMRD	11	G[C->A]G	0.00048020876040032	breast
1	MMRD	12	G[C->A]T	0.005127267736946236	breast
1	MMRD	13	T[C->A]A	0.0005800190575277758	breast
1	MMRD	14	T[C->A]C	0.0014836841097736286	breast
1	MMRD	15	T[C->A]G	0.00024569021340129616	breast
1	MMRD	16	T[C->A]T	0.007937068345286081	breast
1	MMRD	17	A[C->G]A	0.0018244047643949765	breast
1	MMRD	18	A[C->G]C	0.0006018690322576672	breast
1	MMRD	19	A[C->G]G	8.082115421169102e-05	breast
1	MMRD	20	A[C->G]T	0.002200972373504612	breast
1	MMRD	21	C[C->G]A	1.5158902815006715e-07	breast
1	MMRD	22	C[C->G]C	1.5158758172947926e-07	breast
1	MMRD	23	C[C->G]G	5.6475139306414725e-06	breast
1	MMRD	24	C[C->G]T	1.5158617772051534e-07	breast
1	MMRD	25	G[C->G]A	0.0005894752787675273	breast
1	MMRD	26	G[C->G]C	0.0010366298220005207	breast
1	MMRD	27	G[C->G]G	5.976766096745659e-06	breast
1	MMRD	28	G[C->G]T	0.0009094534798158775	breast
1	MMRD	29	T[C->G]A	1.5158819783054177e-07	breast
1	MMRD	30	T[C->G]C	1.5158592510143628e-07	breast
1	MMRD	31	T[C->G]G	1.515870636770469e-07	breast
1	MMRD	32	T[C->G]T	0.00012054937484163039	breast
1	MMRD	33	A[C->T]A	0.04070134469037805	breast
1	MMRD	34	A[C->T]C	0.014745363962912596	breast
1	MMRD	35	A[C->T]G	0.05435531943885567	breast
1	MMRD	36	A[C->T]T	0.016385275363705588	breast
1	MMRD	37	C[C->T]A	0.007874674604281321	breast
1	MMRD	38	C[C->T]C	0.010652498609546248	breast
1	MMRD	39	C[C->T]G	0.03550540477322192	breast
1	MMRD	40	C[C->T]T	0.008986673105805016	breast
1	MMRD	41	G[C->T]A	0.04960950819722233	breast
1	MMRD	42	G[C->T]C	0.04944531927975681	breast
1	MMRD	43	G[C->T]G	0.05841874993473412	breast
1	MMRD	44	G[C->T]T	0.03569779224683218	breast
1	MMRD	45	T[C->T]A	0.007120196691205255	breast
1	MMRD	46	T[C->T]C	0.008188522212474	breast
1	MMRD	47	T[C->T]G	0.018304734091234245	breast
1	MMRD	48	T[C->T]T	0.0058429201252694326	breast
1	MMRD	49	A[T->A]A	0.007072920419637394	breast
1	MMRD	50	A[T->A]C	0.005483278899057896	breast
1	MMRD	51	A[T->A]G	0.0009754128358474288	breast
1	MMRD	52	A[T->A]T	0.02594157445743924	breast
1	MMRD	53	C[T->A]A	0.0005787014172129898	breast
1	MMRD	54	C[T->A]C	0.0021174553354062053	breast
1	MMRD	55	C[T->A]G	0.0007932773235922088	breast
1	MMRD	56	C[T->A]T	0.0008909467569980606	breast
1	MMRD	57	G[T->A]A	0.0016505086768328814	breast
1	MMRD	58	G[T->A]C	0.002708815842804147	breast
1	MMRD	59	G[T->A]G	0.0016037476718497757	breast
1	MMRD	60	G[T->A]T	0.0028302773266029573	breast
1	MMRD	61	T[T->A]A	0.011405119955253779	breast
1	MMRD	62	T[T->A]C	0.0012007592336799233	breast
1	MMRD	63	T[T->A]G	0.00094783186750417	breast
1	MMRD	64	T[T->A]T	0.013028030946179277	breast
1	MMRD	65	A[T->C]A	0.03163436776420366	breast
1	MMRD	66	A[T->C]C	0.010183639019214609	breast
1	MMRD	67	A[T->C]G	0.033344616424990536	breast
1	MMRD	68	A[T->C]T	0.012165384672434977	breast
1	MMRD	69	C[T->C]A	0.022268514136711097	breast
1	MMRD	70	C[T->C]C	0.00900810555971276	breast
1	MMRD	71	C[T->C]G	0.03362464873034838	breast
1	MMRD	72	C[T->C]T	0.014764304576823963	breast
1	MMRD	73	G[T->C]A	0.04257511612210872	breast
1	MMRD	74	G[T->C]C	0.0122340858352121	breast
1	MMRD	75	G[T->C]G	0.025926451649172674	breast
1	MMRD	76	G[T->C]T	0.026407712162109017	breast
1	MMRD	77	T[T->C]A	0.032331125564079286	breast
1	MMRD	78	T[T->C]C	0.017551052920880533	breast
1	MMRD	79	T[T->C]G	0.022341468332010086	breast
1	MMRD	80	T[T->C]T	0.030891672992599	breast
1	MMRD	81	A[T->G]A	0.0004419568922342405	breast
1	MMRD	82	A[T->G]C	0.0009490823809944164	breast
1	MMRD	83	A[T->G]G	0.0005393257646783864	breast
1	MMRD	84	A[T->G]T	0.001400801954570591	breast
1	MMRD	85	C[T->G]A	0.0005246705318389472	breast
1	MMRD	86	C[T->G]C	0.002828198935747355	breast
1	MMRD	87	C[T->G]G	0.003411401636831289	breast
1	MMRD	88	C[T->G]T	0.0020196924743721826	breast
1	MMRD	89	G[T->G]A	0.00013869808305745738	breast
1	MMRD	90	G[T->G]C	0.00035685329459406444	breast
1	MMRD	91	G[T->G]G	0.0002680702734927944	breast
1	MMRD	92	G[T->G]T	0.0019352421922575968	breast
1	MMRD	93	T[T->G]A	3.0285187826805737e-05	breast
1	MMRD	94	T[T->G]C	0.0003403482545908034	breast
1	MMRD	95	T[T->G]G	0.002376317842675767	breast
1	MMRD	96	T[T->G]T	0.005574251969762272	breast
1	HRD	1	A[C->A]A	0.028189535421305208	breast
1	HRD	2	A[C->A]C	0.025561267560293803	breast
1	HRD	3	A[C->A]G	0.0041848121557779856	breast
1	HRD	4	A[C->A]T	0.025915896539796552	breast
1	HRD	5	C[C->A]A	0.0268883767534884	breast
1	HRD	6	C[C->A]C	0.022688911208669373	breast
1	HRD	7	C[C->A]G	0.003312582339344555	breast
1	HRD	8	C[C->A]T	0.016939221493196734	breast
1	HRD	9	G[C->A]A	0.015808456100471147	breast
1	HRD	10	G[C->A]C	0.015520934358588303	breast
1	HRD	11	G[C->A]G	0.0019348978651497527	breast
1	HRD	12	G[C->A]T	0.015296441402730232	breast
1	HRD	13	T[C->A]A	0.015770710448621283	breast
1	HRD	14	T[C->A]C	0.02065522085210734	breast
1	HRD	15	T[C->A]G	0.0016318159845451965	breast
1	HRD	16	T[C->A]T	0.022997374519668944	breast
1	HRD	17	A[C->G]A	0.023794439858610544	breast
1	HRD	18	A[C->G]C	0.013265659983736041	breast
1	HRD	19	A[C->G]G	0.006864485139139614	breast
1	HRD	20	A[C->G]T	0.0237772494516374	breast
1	HRD	21	C[C->G]A	0.01671445360989933	breast
1	HRD	22	C[C->G]C	0.01523510822937074	breast
1	HRD	23	C[C->G]G	0.006162547400885643	breast
1	HRD	24	C[C->G]T	0.02330036126296028	breast
1	HRD	25	G[C->G]A	0.01075862434086396	breast
1	HRD	26	G[C->G]C	0.00946135517153025	breast
1	HRD	27	G[C->G]G	0.0029479538727757225	breast
1	HRD	28	G[C->G]T	0.016044463720993024	breast
1	HRD	29	T[C->G]A	1.008565309806476e-07	breast
1	HRD	30	T[C->G]C	0.015284284344430275	breast
1	HRD	31	T[C->G]G	0.0023102820313266386	breast
1	HRD	32	T[C->G]T	0.0056403145104146684	breast
1	HRD	33	A[C->T]A	0.01649750102674447	breast
1	HRD	34	A[C->T]C	0.008730539703031255	breast
1	HRD	35	A[C->T]G	0.0007153416299952531	breast
1	HRD	36	A[C->T]T	0.020353825129838625	breast
1	HRD	37	C[C->T]A	0.012759770645759193	breast
1	HRD	38	C[C->T]C	0.009087185700313836	breast
1	HRD	39	C[C->T]G	0.0006532872795950343	breast
1	HRD	40	C[C->T]T	0.022725990315239725	breast
1	HRD	41	G[C->T]A	0.004971009088380157	breast
1	HRD	42	G[C->T]C	0.0011934122692132366	breast
1	HRD	43	G[C->T]G	1.0085566638398377e-07	breast
1	HRD	44	G[C->T]T	0.007269331413087887	breast
1	HRD	45	T[C->T]A	7.207357091996507e-05	breast
1	HRD	46	T[C->T]C	0.009126313429282122	breast
1	HRD	47	T[C->T]G	0.00014001753959478648	breast
1	HRD	48	T[C->T]T	0.00238215679307317	breast
1	HRD	49	A[T->A]A	0.010551935313613092	breast
1	HRD	50	A[T->A]C	0.00845305673844993	breast
1	HRD	51	A[T->A]G	0.013516346937934505	breast
1	HRD	52	A[T->A]T	0.013283173509310495	breast
1	HRD	53	C[T->A]A	0.01315769699864891	breast
1	HRD	54	C[T->A]C	0.016491647045574976	breast
1	HRD	55	C[T->A]G	0.01716386088143788	breast
1	HRD	56	C[T->A]T	0.02307720071291176	breast
1	HRD	57	G[T->A]A	0.007880361803893076	breast
1	HRD	58	G[T->A]C	0.006907281644060888	breast
1	HRD	59	G[T->A]G	0.00975159160770392	breast
1	HRD	60	G[T->A]T	0.015012243045118638	breast
1	HRD	61	T[T->A]A	0.011531222144870993	breast
1	HRD	62	T[T->A]C	0.01146901795417175	breast
1	HRD	63	T[T->A]G	0.008908175184975824	breast
1	HRD	64	T[T->A]T	0.023843249738817008	breast
1	HRD	65	A[T->C]A	0.017017347054309247	breast
1	HRD	66	A[T->C]C	0.010257810540464088	breast
1	HRD	67	A[T->C]G	0.0108018807573502	breast
1	HRD	68	A[T->C]T	0.022481844780718917	breast
1	HRD	69	C[T->C]A	0.006616814098916077	breast
1	HRD	70	C[T->C]C	0.013002144578638936	breast
1	HRD	71	C[T->C]G	0.0009604357828646707	breast
1	HRD	72	C[T->C]T	0.0073140582851517815	breast
1	HRD	73	G[T->C]A	0.001649207538380334	breast
1	HRD	74	G[T->C]C	0.0048385957648907005	breast
1	HRD	75	G[T->C]G	0.0029985555611489892	breast
1	HRD	76	G[T->C]T	0.006872656606754301	breast
1	HRD	77	T[T->C]A	0.007538776623337839	breast
1	HRD	78	T[T->C]C	0.008145188798985929	breast
1	HRD	79	T[T->C]G	0.002571396944409601	breast
1	HRD	80	T[T->C]T	0.009028085858637435	breast
1	HRD	81	A[T->G]A	0.007277264003088339	breast
1	HRD	82	A[T->G]C	0.0023637648235455013	breast
1	HRD	83	A[T->G]G	0.010991998148771406	breast
1	HRD	84	A[T->G]T	0.002853689755238407	breast
1	HRD	85	C[T->G]A	0.005216292205789118	breast
1	HRD	86	C[T->G]C	0.0022462281035391615	breast
1	HRD	87	C[T->G]G	0.00953562654107014	breast
1	HRD	88	C[T->G]T	1.008525356529108e-07	breast
1	HRD	89	G[T->G]A	0.004596538531493032	breast
1	HRD	90	G[T->G]C	0.002029727953494184	breast
1	HRD	91	G[T->G]G	0.007400244319660527	breast
1	HRD	92	G[T->G]T	0.0007419679459309777	breast
1	HRD	93	T[T->G]A	0.008899197601179545	breast
1	HRD	94	T[T->G]C	0.005146263905980143	breast
1	HRD	95	T[T->G]G	0.010771433866878757	breast
1	HRD	96	T[T->G]T	0.005300805426757362	breast
1	UNK	1	A[C->A]A	0.004131580507872068	breast
1	UNK	2	A[C->A]C	0.0033037122148638787	breast
1	UNK	3	A[C->A]G	0.00037870851977197633	breast
1	UNK	4	A[C->A]T	0.002372729848032016	breast
1	UNK	5	C[C->A]A	0.002648211884550813	breast
1	UNK	6	C[C->A]C	0.002050810809872975	breast
1	UNK	7	C[C->A]G	0.00047208573337819933	breast
1	UNK	8	C[C->A]T	0.0021608328828318047	breast
1	UNK	9	G[C->A]A	0.002012786136025812	breast
1	UNK	10	G[C->A]C	0.0016649993191307619	breast
1	UNK	11	G[C->A]G	0.0005934875553887987	breast
1	UNK	12	G[C->A]T	0.0021840509082233467	breast
1	UNK	13	T[C->A]A	0.0065564393783419895	breast
1	UNK	14	T[C->A]C	0.002601727671333797	breast
1	UNK	15	T[C->A]G	0.001247715004322399	breast
1	UNK	16	T[C->A]T	0.010214724104216808	breast
1	UNK	17	A[C->G]A	0.006852823789480901	breast
1	UNK	18	A[C->G]C	0.004485447675940256	breast
1	UNK	19	A[C->G]G	0.0029297070154130174	breast
1	UNK	20	A[C->G]T	0.009982705513858216	breast
1	UNK	21	C[C->G]A	0.004227758415714555	breast
1	UNK	22	C[C->G]C	0.002488050836958429	breast
1	UNK	23	C[C->G]G	0.0014570172463199528	breast
1	UNK	24	C[C->G]T	0.005301075126243176	breast
1	UNK	25	G[C->G]A	0.0021541413470070707	breast
1	UNK	26	G[C->G]C	0.004631780293835461	breast
1	UNK	27	G[C->G]G	0.0009746665805204377	breast
1	UNK	28	G[C->G]T	0.004652377380511779	breast
1	UNK	29	T[C->G]A	0.0115557222377063	breast
1	UNK	30	T[C->G]C	0.009164174741243735	breast
1	UNK	31	T[C->G]G	0.002077204215461721	breast
1	UNK	32	T[C->G]T	0.03479375007641387	breast
1	UNK	33	A[C->T]A	0.005548434650404818	breast
1	UNK	34	A[C->T]C	0.0029147727790528786	breast
1	UNK	35	A[C->T]G	0.001506510998658588	breast
1	UNK	36	A[C->T]T	0.004269454041302874	breast
1	UNK	37	C[C->T]A	0.00803957566772223	breast
1	UNK	38	C[C->T]C	0.005206486618570503	breast
1	UNK	39	C[C->T]G	0.002790880889512728	breast
1	UNK	40	C[C->T]T	0.0050867069511455676	breast
1	UNK	41	G[C->T]A	0.0045213419672350975	breast
1	UNK	42	G[C->T]C	0.00512228249164809	breast
1	UNK	43	G[C->T]G	0.0014723754463746342	breast
1	UNK	44	G[C->T]T	0.00488288648704584	breast
1	UNK	45	T[C->T]A	0.028669256605864193	breast
1	UNK	46	T[C->T]C	0.019501385309301855	breast
1	UNK	47	T[C->T]G	0.005285239820890375	breast
1	UNK	48	T[C->T]T	0.045262880493159185	breast
1	UNK	49	A[T->A]A	0.003248312587216704	breast
1	UNK	50	A[T->A]C	0.0017796879059397547	breast
1	UNK	51	A[T->A]G	0.0021477206012731668	breast
1	UNK	52	A[T->A]T	0.0068115555451475724	breast
1	UNK	53	C[T->A]A	0.002468653248085173	breast
1	UNK	54	C[T->A]C	0.005313336932644919	breast
1	UNK	55	C[T->A]G	0.003772489774907443	breast
1	UNK	56	C[T->A]T	0.012914639449689224	breast
1	UNK	57	G[T->A]A	0.0014049400342744393	breast
1	UNK	58	G[T->A]C	0.0016236024641224955	breast
1	UNK	59	G[T->A]G	0.00119093018461168	breast
1	UNK	60	G[T->A]T	0.002728277785412345	breast
1	UNK	61	T[T->A]A	0.012411892344308782	breast
1	UNK	62	T[T->A]C	0.0020879149196349448	breast
1	UNK	63	T[T->A]G	0.002144431389756257	breast
1	UNK	64	T[T->A]T	0.008161756268150681	breast
1	UNK	65	A[T->C]A	0.013842742629611224	breast
1	UNK	66	A[T->C]C	0.005670075921087688	breast
1	UNK	67	A[T->C]G	0.009005142950418947	breast
1	UNK	68	A[T->C]T	0.014638559421325763	breast
1	UNK	69	C[T->C]A	0.010804546448795952	breast
1	UNK	70	C[T->C]C	0.013847249815240605	breast
1	UNK	71	C[T->C]G	0.02305302824086038	breast
1	UNK	72	C[T->C]T	0.049881085132366686	breast
1	UNK	73	G[T->C]A	0.009351459672915069	breast
1	UNK	74	G[T->C]C	0.006996650115322275	breast
1	UNK	75	G[T->C]G	0.009328144139258256	breast
1	UNK	76	G[T->C]T	0.010972421382624895	breast
1	UNK	77	T[T->C]A	0.010854374718414557	breast
1	UNK	78	T[T->C]C	0.013174899903502523	breast
1	UNK	79	T[T->C]G	0.007474940386021837	breast
1	UNK	80	T[T->C]T	0.015925622688409285	breast
1	UNK	81	A[T->G]A	0.008459382542549767	breast
1	UNK	82	A[T->G]C	0.006720743036218459	breast
1	UNK	83	A[T->G]G	0.0044247045878759465	breast
1	UNK	84	A[T->G]T	0.03919523563970507	breast
1	UNK	85	C[T->G]A	0.00688300081067436	breast
1	UNK	86	C[T->G]C	0.026681886700581216	breast
1	UNK	87	C[T->G]G	0.015233152620320831	breast
1	UNK	88	C[T->G]T	0.12075209519940172	breast
1	UNK	89	G[T->G]A	0.003679769213305015	breast
1	UNK	90	G[T->G]C	0.007525064745505373	breast
1	UNK	91	G[T->G]G	0.0038374626571195695	breast
1	UNK	92	G[T->G]T	0.045385827338595516	breast
1	UNK	93	T[T->G]A	0.011858512002382212	breast
1	UNK	94	T[T->G]C	0.011923285851318544	breast
1	UNK	95	T[T->G]G	0.009806546010915478	breast
1	UNK	96	T[T->G]T	0.08019876985350356	breast
2	S-Dup	1	size:<10kb[del]hom:0-1	0.00019477141109341703	breast
2	S-Dup	2	size:<10kb[del]hom:2-5	1.0921206399753945e-05	breast
2	S-Dup	3	size:<10kb[del]hom:>5	1.0919939247840314e-05	breast
2	S-Dup	4	size:10kb-100kb[del]hom:0-1	1.0921093072751396e-05	breast
2	S-Dup	5	size:10kb-100kb[del]hom:2-5	1.09211679968727e-05	breast
2	S-Dup	6	size:10kb-100kb[del]hom:>5	1.0920331016856333e-05	breast
2	S-Dup	7	size:100kb-1Mb[del]hom:0-1	0.002940281616890709	breast
2	S-Dup	8	size:100kb-1Mb[del]hom:2-5	1.0921130377072984e-05	breast
2	S-Dup	9	size:100kb-1Mb[del]hom:>5	1.092083250475206e-05	breast
2	S-Dup	10	size:1Mb-10Mb[del]hom:0-1	1.0920996236345372e-05	breast
2	S-Dup	11	size:1Mb-10Mb[del]hom:2-5	1.0921324352036619e-05	breast
2	S-Dup	12	size:1Mb-10Mb[del]hom:>5	1.091884819801694e-05	breast
2	S-Dup	13	size:>10Mb[del]hom:0-1	1.0921264637843519e-05	breast
2	S-Dup	14	size:>10Mb[del]hom:2-5	0.003631486099429311	breast
2	S-Dup	15	size:>10Mb[del]hom:>5	0.0004237098391955296	breast
2	S-Dup	16	size:<10kb[dup]hom:0-1	0.3996097009741662	breast
2	S-Dup	17	size:<10kb[dup]hom:2-5	0.39207628463765815	breast
2	S-Dup	18	size:<10kb[dup]hom:>5	0.008818384496502588	breast
2	S-Dup	19	size:10kb-100kb[dup]hom:0-1	0.028661659026421524	breast
2	S-Dup	20	size:10kb-100kb[dup]hom:2-5	0.023028985014004823	breast
2	S-Dup	21	size:10kb-100kb[dup]hom:>5	1.092112302006714e-05	breast
2	S-Dup	22	size:100kb-1Mb[dup]hom:0-1	1.092123484858555e-05	breast
2	S-Dup	23	size:100kb-1Mb[dup]hom:2-5	1.0921123236604192e-05	breast
2	S-Dup	24	size:100kb-1Mb[dup]hom:>5	1.0920172398888807e-05	breast
2	S-Dup	25	size:1Mb-10Mb[dup]hom:0-1	1.092078015016774e-05	breast
2	S-Dup	26	size:1Mb-10Mb[dup]hom:2-5	1.0920420673560648e-05	breast
2	S-Dup	27	size:1Mb-10Mb[dup]hom:>5	1.09210276789327e-05	breast
2	S-Dup	28	size:>10Mb[dup]hom:0-1	1.0920938818155754e-05	breast
2	S-Dup	29	size:>10Mb[dup]hom:2-5	0.004096132199264125	breast
2	S-Dup	30	size:>10Mb[dup]hom:>5	1.0920286628892913e-05	breast
2	S-Dup	31	size:<10kb[inv]hom:0-1	0.008164378354138746	breast
2	S-Dup	32	size:<10kb[inv]hom:2-5	0.006312044279772778	breast
2	S-Dup	33	size:<10kb[inv]hom:>5	1.0921784991376308e-05	breast
2	S-Dup	34	size:10kb-100kb[inv]hom:0-1	0.0022929977933341533	breast
2	S-Dup	35	size:10kb-100kb[inv]hom:2-5	0.0019581812327217575	breast
2	S-Dup	36	size:10kb-100kb[inv]hom:>5	1.091978281541396e-05	breast
2	S-Dup	37	size:100kb-1Mb[inv]hom:0-1	1.092161948741024e-05	breast
2	S-Dup	38	size:100kb-1Mb[inv]hom:2-5	1.0921207796614343e-05	breast
2	S-Dup	39	size:100kb-1Mb[inv]hom:>5	1.09214313079328e-05	breast
2	S-Dup	40	size:1Mb-10Mb[inv]hom:0-1	1.0920803558303926e-05	breast
2	S-Dup	41	size:1Mb-10Mb[inv]hom:2-5	1.0921099102497172e-05	breast
2	S-Dup	42	size:1Mb-10Mb[inv]hom:>5	1.0921164119269367e-05	breast
2	S-Dup	43	size:>10Mb[inv]hom:0-1	5.145005131903178e-05	breast
2	S-Dup	44	size:>10Mb[inv]hom:2-5	1.0921184335827973e-05	breast
2	S-Dup	45	size:>10Mb[inv]hom:>5	1.0921980490565281e-05	breast
2	S-Dup	46	size:<10kb[fb]hom:0-1	1.0918000053440857e-05	breast
2	S-Dup	47	size:<10kb[fb]hom:2-5	1.0918000053440857e-05	breast
2	S-Dup	48	size:<10kb[fb]hom:>5	1.0918000053440857e-05	breast
2	S-Dup	49	size:10kb-100kb[fb]hom:0-1	1.0918000053440857e-05	breast
2	S-Dup	50	size:10kb-100kb[fb]hom:2-5	1.0918000053440857e-05	breast
2	S-Dup	51	size:10kb-100kb[fb]hom:>5	1.0918000053440857e-05	breast
2	S-Dup	52	size:100kb-1Mb[fb]hom:0-1	1.0918000053440857e-05	breast
2	S-Dup	53	size:100kb-1Mb[fb]hom:2-5	1.0918000053440857e-05	breast
2	S-Dup	54	size:100kb-1Mb[fb]hom:>5	1.0918000053440857e-05	breast
2	S-Dup	55	size:1Mb-10Mb[fb]hom:0-1	1.0918000053440857e-05	breast
2	S-Dup	56	size:1Mb-10Mb[fb]hom:2-5	1.0918000053440857e-05	breast
2	S-Dup	57	size:1Mb-10Mb[fb]hom:>5	1.0918000053440857e-05	breast
2	S-Dup	58	size:>10Mb[fb]hom:0-1	1.0918000053440857e-05	breast
2	S-Dup	59	size:>10Mb[fb]hom:2-5	1.0918000053440857e-05	breast
2	S-Dup	60	size:>10Mb[fb]hom:>5	1.0918000053440857e-05	breast
2	S-Dup	61	[trans]hom:0-1	0.05920951492885813	breast
2	S-Dup	62	[trans]hom:2-5	0.05590948352170088	breast
2	S-Dup	63	[trans]hom:>5	0.002129157223226921	breast
2	M-Dup	1	size:<10kb[del]hom:0-1	0.04504889041270778	breast
2	M-Dup	2	size:<10kb[del]hom:2-5	0.01976800445734995	breast
2	M-Dup	3	size:<10kb[del]hom:>5	1.6310163082841737e-05	breast
2	M-Dup	4	size:10kb-100kb[del]hom:0-1	1.6311524109037708e-05	breast
2	M-Dup	5	size:10kb-100kb[del]hom:2-5	1.6311445302180394e-05	breast
2	M-Dup	6	size:10kb-100kb[del]hom:>5	1.631147973755263e-05	breast
2	M-Dup	7	size:100kb-1Mb[del]hom:0-1	0.011220702844010059	breast
2	M-Dup	8	size:100kb-1Mb[del]hom:2-5	1.6311292847690928e-05	breast
2	M-Dup	9	size:100kb-1Mb[del]hom:>5	0.0006784336218986749	breast
2	M-Dup	10	size:1Mb-10Mb[del]hom:0-1	1.6311608847172406e-05	breast
2	M-Dup	11	size:1Mb-10Mb[del]hom:2-5	1.6311812089065438e-05	breast
2	M-Dup	12	size:1Mb-10Mb[del]hom:>5	1.6308669863220645e-05	breast
2	M-Dup	13	size:>10Mb[del]hom:0-1	1.6311791740618132e-05	breast
2	M-Dup	14	size:>10Mb[del]hom:2-5	1.6312061767067676e-05	breast
2	M-Dup	15	size:>10Mb[del]hom:>5	1.6311109476316884e-05	breast
2	M-Dup	16	size:<10kb[dup]hom:0-1	1.6311519290789047e-05	breast
2	M-Dup	17	size:<10kb[dup]hom:2-5	1.6311445571250628e-05	breast
2	M-Dup	18	size:<10kb[dup]hom:>5	0.011974272728933808	breast
2	M-Dup	19	size:10kb-100kb[dup]hom:0-1	0.3971848083790047	breast
2	M-Dup	20	size:10kb-100kb[dup]hom:2-5	0.4010317300999208	breast
2	M-Dup	21	size:10kb-100kb[dup]hom:>5	0.021652528267017343	breast
2	M-Dup	22	size:100kb-1Mb[dup]hom:0-1	0.027570828211725663	breast
2	M-Dup	23	size:100kb-1Mb[dup]hom:2-5	0.031717726586113784	breast
2	M-Dup	24	size:100kb-1Mb[dup]hom:>5	1.631135561782917e-05	breast
2	M-Dup	25	size:1Mb-10Mb[dup]hom:0-1	1.631108310996103e-05	breast
2	M-Dup	26	size:1Mb-10Mb[dup]hom:2-5	1.6310874109828547e-05	breast
2	M-Dup	27	size:1Mb-10Mb[dup]hom:>5	1.631156197598963e-05	breast
2	M-Dup	28	size:>10Mb[dup]hom:0-1	0.003678178776335129	breast
2	M-Dup	29	size:>10Mb[dup]hom:2-5	1.6312110125799785e-05	breast
2	M-Dup	30	size:>10Mb[dup]hom:>5	1.6312128854239526e-05	breast
2	M-Dup	31	size:<10kb[inv]hom:0-1	1.6311869028339812e-05	breast
2	M-Dup	32	size:<10kb[inv]hom:2-5	1.6311742388433938e-05	breast
2	M-Dup	33	size:<10kb[inv]hom:>5	1.6311597802172744e-05	breast
2	M-Dup	34	size:10kb-100kb[inv]hom:0-1	0.003037228084066016	breast
2	M-Dup	35	size:10kb-100kb[inv]hom:2-5	0.0008082658909838052	breast
2	M-Dup	36	size:10kb-100kb[inv]hom:>5	1.631092094516872e-05	breast
2	M-Dup	37	size:100kb-1Mb[inv]hom:0-1	1.6312077648723333e-05	breast
2	M-Dup	38	size:100kb-1Mb[inv]hom:2-5	0.004456231979327889	breast
2	M-Dup	39	size:100kb-1Mb[inv]hom:>5	0.0009532972523055539	breast
2	M-Dup	40	size:1Mb-10Mb[inv]hom:0-1	1.631118188353141e-05	breast
2	M-Dup	41	size:1Mb-10Mb[inv]hom:2-5	1.6311524893374262e-05	breast
2	M-Dup	42	size:1Mb-10Mb[inv]hom:>5	1.6310756596029034e-05	breast
2	M-Dup	43	size:>10Mb[inv]hom:0-1	1.633753964385457e-05	breast
2	M-Dup	44	size:>10Mb[inv]hom:2-5	0.01157734038916224	breast
2	M-Dup	45	size:>10Mb[inv]hom:>5	1.6311373039638042e-05	breast
2	M-Dup	46	size:<10kb[fb]hom:0-1	1.6306921336196913e-05	breast
2	M-Dup	47	size:<10kb[fb]hom:2-5	1.6306921336196913e-05	breast
2	M-Dup	48	size:<10kb[fb]hom:>5	1.6306921336196913e-05	breast
2	M-Dup	49	size:10kb-100kb[fb]hom:0-1	1.6306921336196913e-05	breast
2	M-Dup	50	size:10kb-100kb[fb]hom:2-5	1.6306921336196913e-05	breast
2	M-Dup	51	size:10kb-100kb[fb]hom:>5	1.6306921336196913e-05	breast
2	M-Dup	52	size:100kb-1Mb[fb]hom:0-1	1.6306921336196913e-05	breast
2	M-Dup	53	size:100kb-1Mb[fb]hom:2-5	1.6306921336196913e-05	breast
2	M-Dup	54	size:100kb-1Mb[fb]hom:>5	1.6306921336196913e-05	breast
2	M-Dup	55	size:1Mb-10Mb[fb]hom:0-1	1.6306921336196913e-05	breast
2	M-Dup	56	size:1Mb-10Mb[fb]hom:2-5	1.6306921336196913e-05	breast
2	M-Dup	57	size:1Mb-10Mb[fb]hom:>5	1.6306921336196913e-05	breast
2	M-Dup	58	size:>10Mb[fb]hom:0-1	1.6306921336196913e-05	breast
2	M-Dup	59	size:>10Mb[fb]hom:2-5	1.6306921336196913e-05	breast
2	M-Dup	60	size:>10Mb[fb]hom:>5	1.6306921336196913e-05	breast
2	M-Dup	61	[trans]hom:0-1	0.0025514485089602576	breast
2	M-Dup	62	[trans]hom:2-5	0.004356111970457336	breast
2	M-Dup	63	[trans]hom:>5	1.6312098287853766e-05	breast
2	L-Dup	1	size:<10kb[del]hom:0-1	1.6248302330206867e-05	breast
2	L-Dup	2	size:<10kb[del]hom:2-5	1.6248264063946468e-05	breast
2	L-Dup	3	size:<10kb[del]hom:>5	1.6247754884562485e-05	breast
2	L-Dup	4	size:10kb-100kb[del]hom:0-1	0.005279371698944572	breast
2	L-Dup	5	size:10kb-100kb[del]hom:2-5	0.0007809477073861022	breast
2	L-Dup	6	size:10kb-100kb[del]hom:>5	1.6248916212303912e-05	breast
2	L-Dup	7	size:100kb-1Mb[del]hom:0-1	1.6249371110551225e-05	breast
2	L-Dup	8	size:100kb-1Mb[del]hom:2-5	0.015847677393203675	breast
2	L-Dup	9	size:100kb-1Mb[del]hom:>5	1.624940333840435e-05	breast
2	L-Dup	10	size:1Mb-10Mb[del]hom:0-1	2.1072840128589043e-05	breast
2	L-Dup	11	size:1Mb-10Mb[del]hom:2-5	0.0006997676604214496	breast
2	L-Dup	12	size:1Mb-10Mb[del]hom:>5	1.6249091112881095e-05	breast
2	L-Dup	13	size:>10Mb[del]hom:0-1	1.6248567761676433e-05	breast
2	L-Dup	14	size:>10Mb[del]hom:2-5	1.6248112057394072e-05	breast
2	L-Dup	15	size:>10Mb[del]hom:>5	1.6248203171293216e-05	breast
2	L-Dup	16	size:<10kb[dup]hom:0-1	1.624844295116032e-05	breast
2	L-Dup	17	size:<10kb[dup]hom:2-5	1.6247602729865748e-05	breast
2	L-Dup	18	size:<10kb[dup]hom:>5	1.6249480318134255e-05	breast
2	L-Dup	19	size:10kb-100kb[dup]hom:0-1	1.624870493916329e-05	breast
2	L-Dup	20	size:10kb-100kb[dup]hom:2-5	1.6248511735761718e-05	breast
2	L-Dup	21	size:10kb-100kb[dup]hom:>5	0.007052933172883498	breast
2	L-Dup	22	size:100kb-1Mb[dup]hom:0-1	0.3339974438674568	breast
2	L-Dup	23	size:100kb-1Mb[dup]hom:2-5	0.345623243962273	breast
2	L-Dup	24	size:100kb-1Mb[dup]hom:>5	0.02519445130142521	breast
2	L-Dup	25	size:1Mb-10Mb[dup]hom:0-1	0.10352473166646634	breast
2	L-Dup	26	size:1Mb-10Mb[dup]hom:2-5	0.1117923048378746	breast
2	L-Dup	27	size:1Mb-10Mb[dup]hom:>5	0.008482667444518309	breast
2	L-Dup	28	size:>10Mb[dup]hom:0-1	1.6248323055639356e-05	breast
2	L-Dup	29	size:>10Mb[dup]hom:2-5	1.6248219536382682e-05	breast
2	L-Dup	30	size:>10Mb[dup]hom:>5	1.6250834399922208e-05	breast
2	L-Dup	31	size:<10kb[inv]hom:0-1	0.0025314365241612753	breast
2	L-Dup	32	size:<10kb[inv]hom:2-5	0.0052246365199360035	breast
2	L-Dup	33	size:<10kb[inv]hom:>5	1.624815086248885e-05	breast
2	L-Dup	34	size:10kb-100kb[inv]hom:0-1	0.0031199849349769397	breast
2	L-Dup	35	size:10kb-100kb[inv]hom:2-5	0.006615515275168421	breast
2	L-Dup	36	size:10kb-100kb[inv]hom:>5	0.0012865288313005535	breast
2	L-Dup	37	size:100kb-1Mb[inv]hom:0-1	0.012456286404393705	breast
2	L-Dup	38	size:100kb-1Mb[inv]hom:2-5	0.006261089959958353	breast
2	L-Dup	39	size:100kb-1Mb[inv]hom:>5	1.6249426927853892e-05	breast
2	L-Dup	40	size:1Mb-10Mb[inv]hom:0-1	1.6248065747698865e-05	breast
2	L-Dup	41	size:1Mb-10Mb[inv]hom:2-5	1.6248317852440648e-05	breast
2	L-Dup	42	size:1Mb-10Mb[inv]hom:>5	1.6248215290799034e-05	breast
2	L-Dup	43	size:>10Mb[inv]hom:0-1	0.0022290030368964557	breast
2	L-Dup	44	size:>10Mb[inv]hom:2-5	1.62489407865085e-05	breast
2	L-Dup	45	size:>10Mb[inv]hom:>5	1.7425148898858084e-05	breast
2	L-Dup	46	size:<10kb[fb]hom:0-1	1.6244020630107945e-05	breast
2	L-Dup	47	size:<10kb[fb]hom:2-5	1.6244020630107945e-05	breast
2	L-Dup	48	size:<10kb[fb]hom:>5	1.6244020630107945e-05	breast
2	L-Dup	49	size:10kb-100kb[fb]hom:0-1	1.6244020630107945e-05	breast
2	L-Dup	50	size:10kb-100kb[fb]hom:2-5	1.6244020630107945e-05	breast
2	L-Dup	51	size:10kb-100kb[fb]hom:>5	1.6244020630107945e-05	breast
2	L-Dup	52	size:100kb-1Mb[fb]hom:0-1	1.6244020630107945e-05	breast
2	L-Dup	53	size:100kb-1Mb[fb]hom:2-5	1.6244020630107945e-05	breast
2	L-Dup	54	size:100kb-1Mb[fb]hom:>5	1.6244020630107945e-05	breast
2	L-Dup	55	size:1Mb-10Mb[fb]hom:0-1	1.6244020630107945e-05	breast
2	L-Dup	56	size:1Mb-10Mb[fb]hom:2-5	1.6244020630107945e-05	breast
2	L-Dup	57	size:1Mb-10Mb[fb]hom:>5	1.6244020630107945e-05	breast
2	L-Dup	58	size:>10Mb[fb]hom:0-1	1.6244020630107945e-05	breast
2	L-Dup	59	size:>10Mb[fb]hom:2-5	1.6244020630107945e-05	breast
2	L-Dup	60	size:>10Mb[fb]hom:>5	1.6244020630107945e-05	breast
2	L-Dup	61	[trans]hom:0-1	1.6248518714225355e-05	breast
2	L-Dup	62	[trans]hom:2-5	0.0012953547001280715	breast
2	L-Dup	63	[trans]hom:>5	1.6249059855685542e-05	breast
2	Del	1	size:<10kb[del]hom:0-1	0.17349684641083896	breast
2	Del	2	size:<10kb[del]hom:2-5	0.20726570718033324	breast
2	Del	3	size:<10kb[del]hom:>5	0.020503218741313892	breast
2	Del	4	size:10kb-100kb[del]hom:0-1	0.1253821269858595	breast
2	Del	5	size:10kb-100kb[del]hom:2-5	0.14948000790834684	breast
2	Del	6	size:10kb-100kb[del]hom:>5	0.01360980888669094	breast
2	Del	7	size:100kb-1Mb[del]hom:0-1	0.03600784087715977	breast
2	Del	8	size:100kb-1Mb[del]hom:2-5	0.04342868285641435	breast
2	Del	9	size:100kb-1Mb[del]hom:>5	0.002231683781849518	breast
2	Del	10	size:1Mb-10Mb[del]hom:0-1	9.318224947061623e-06	breast
2	Del	11	size:1Mb-10Mb[del]hom:2-5	9.318112987863175e-06	breast
2	Del	12	size:1Mb-10Mb[del]hom:>5	9.31724873735218e-06	breast
2	Del	13	size:>10Mb[del]hom:0-1	0.0002615495848075195	breast
2	Del	14	size:>10Mb[del]hom:2-5	0.00629986439390341	breast
2	Del	15	size:>10Mb[del]hom:>5	0.0012416446985148227	breast
2	Del	16	size:<10kb[dup]hom:0-1	9.317715014811476e-06	breast
2	Del	17	size:<10kb[dup]hom:2-5	9.317632288037096e-06	breast
2	Del	18	size:<10kb[dup]hom:>5	9.318527848903904e-06	breast
2	Del	19	size:10kb-100kb[dup]hom:0-1	9.317920095300984e-06	breast
2	Del	20	size:10kb-100kb[dup]hom:2-5	9.317819245436758e-06	breast
2	Del	21	size:10kb-100kb[dup]hom:>5	9.318099817945387e-06	breast
2	Del	22	size:100kb-1Mb[dup]hom:0-1	9.318074314362303e-06	breast
2	Del	23	size:100kb-1Mb[dup]hom:2-5	9.317898268031667e-06	breast
2	Del	24	size:100kb-1Mb[dup]hom:>5	9.317857878501724e-06	breast
2	Del	25	size:1Mb-10Mb[dup]hom:0-1	9.317777661767597e-06	breast
2	Del	26	size:1Mb-10Mb[dup]hom:2-5	9.317902901405247e-06	breast
2	Del	27	size:1Mb-10Mb[dup]hom:>5	9.318324008160894e-06	breast
2	Del	28	size:>10Mb[dup]hom:0-1	9.31793183030038e-06	breast
2	Del	29	size:>10Mb[dup]hom:2-5	0.0004397592117676617	breast
2	Del	30	size:>10Mb[dup]hom:>5	9.31915361124977e-06	breast
2	Del	31	size:<10kb[inv]hom:0-1	0.03064784583205085	breast
2	Del	32	size:<10kb[inv]hom:2-5	0.04480912682498338	breast
2	Del	33	size:<10kb[inv]hom:>5	0.011610226213429444	breast
2	Del	34	size:10kb-100kb[inv]hom:0-1	0.01913314954190912	breast
2	Del	35	size:10kb-100kb[inv]hom:2-5	0.0208461218882308	breast
2	Del	36	size:10kb-100kb[inv]hom:>5	0.007105784888520928	breast
2	Del	37	size:100kb-1Mb[inv]hom:0-1	9.318150270988955e-06	breast
2	Del	38	size:100kb-1Mb[inv]hom:2-5	9.318436961100591e-06	breast
2	Del	39	size:100kb-1Mb[inv]hom:>5	9.318317373872682e-06	breast
2	Del	40	size:1Mb-10Mb[inv]hom:0-1	9.317716038348178e-06	breast
2	Del	41	size:1Mb-10Mb[inv]hom:2-5	9.317829182651312e-06	breast
2	Del	42	size:1Mb-10Mb[inv]hom:>5	9.318615581038246e-06	breast
2	Del	43	size:>10Mb[inv]hom:0-1	0.002168478504874088	breast
2	Del	44	size:>10Mb[inv]hom:2-5	0.009054735367730044	breast
2	Del	45	size:>10Mb[inv]hom:>5	9.318296675072451e-06	breast
2	Del	46	size:<10kb[fb]hom:0-1	9.315416341167234e-06	breast
2	Del	47	size:<10kb[fb]hom:2-5	9.315416341167234e-06	breast
2	Del	48	size:<10kb[fb]hom:>5	9.315416341167234e-06	breast
2	Del	49	size:10kb-100kb[fb]hom:0-1	9.315416341167234e-06	breast
2	Del	50	size:10kb-100kb[fb]hom:2-5	9.315416341167234e-06	breast
2	Del	51	size:10kb-100kb[fb]hom:>5	9.315416341167234e-06	breast
2	Del	52	size:100kb-1Mb[fb]hom:0-1	9.315416341167234e-06	breast
2	Del	53	size:100kb-1Mb[fb]hom:2-5	9.315416341167234e-06	breast
2	Del	54	size:100kb-1Mb[fb]hom:>5	9.315416341167234e-06	breast
2	Del	55	size:1Mb-10Mb[fb]hom:0-1	9.315416341167234e-06	breast
2	Del	56	size:1Mb-10Mb[fb]hom:2-5	9.315416341167234e-06	breast
2	Del	57	size:1Mb-10Mb[fb]hom:>5	9.315416341167234e-06	breast
2	Del	58	size:>10Mb[fb]hom:0-1	9.315416341167234e-06	breast
2	Del	59	size:>10Mb[fb]hom:2-5	9.315416341167234e-06	breast
2	Del	60	size:>10Mb[fb]hom:>5	9.315416341167234e-06	breast
2	Del	61	[trans]hom:0-1	0.006423599806856661	breast
2	Del	62	[trans]hom:2-5	0.06227876294426653	breast
2	Del	63	[trans]hom:>5	0.005910061840690246	breast
2	Intra-Chr	1	size:<10kb[del]hom:0-1	0.006632050597088361	breast
2	Intra-Chr	2	size:<10kb[del]hom:2-5	6.25838231967426e-06	breast
2	Intra-Chr	3	size:<10kb[del]hom:>5	6.258460728352888e-06	breast
2	Intra-Chr	4	size:10kb-100kb[del]hom:0-1	0.017508667113667633	breast
2	Intra-Chr	5	size:10kb-100kb[del]hom:2-5	0.0023050147224883844	breast
2	Intra-Chr	6	size:10kb-100kb[del]hom:>5	6.258342010699702e-06	breast
2	Intra-Chr	7	size:100kb-1Mb[del]hom:0-1	0.07317532909543288	breast
2	Intra-Chr	8	size:100kb-1Mb[del]hom:2-5	0.039127332254792827	breast
2	Intra-Chr	9	size:100kb-1Mb[del]hom:>5	6.2585899277831075e-06	breast
2	Intra-Chr	10	size:1Mb-10Mb[del]hom:0-1	0.10818234289893887	breast
2	Intra-Chr	11	size:1Mb-10Mb[del]hom:2-5	0.058111960623002126	breast
2	Intra-Chr	12	size:1Mb-10Mb[del]hom:>5	0.0038854438411051392	breast
2	Intra-Chr	13	size:>10Mb[del]hom:0-1	0.0015465462016413596	breast
2	Intra-Chr	14	size:>10Mb[del]hom:2-5	6.258492601565598e-06	breast
2	Intra-Chr	15	size:>10Mb[del]hom:>5	0.0026960485009824785	breast
2	Intra-Chr	16	size:<10kb[dup]hom:0-1	6.258777026226613e-06	breast
2	Intra-Chr	17	size:<10kb[dup]hom:2-5	6.258145741263238e-06	breast
2	Intra-Chr	18	size:<10kb[dup]hom:>5	6.2587335551039985e-06	breast
2	Intra-Chr	19	size:10kb-100kb[dup]hom:0-1	6.2586165249444476e-06	breast
2	Intra-Chr	20	size:10kb-100kb[dup]hom:2-5	6.258292946361455e-06	breast
2	Intra-Chr	21	size:10kb-100kb[dup]hom:>5	6.258588366945972e-06	breast
2	Intra-Chr	22	size:100kb-1Mb[dup]hom:0-1	6.258623375802757e-06	breast
2	Intra-Chr	23	size:100kb-1Mb[dup]hom:2-5	6.2583562473889815e-06	breast
2	Intra-Chr	24	size:100kb-1Mb[dup]hom:>5	6.258375378566757e-06	breast
2	Intra-Chr	25	size:1Mb-10Mb[dup]hom:0-1	0.07372845904526087	breast
2	Intra-Chr	26	size:1Mb-10Mb[dup]hom:2-5	6.258820926991969e-06	breast
2	Intra-Chr	27	size:1Mb-10Mb[dup]hom:>5	6.259184478182575e-06	breast
2	Intra-Chr	28	size:>10Mb[dup]hom:0-1	0.0065226739115852046	breast
2	Intra-Chr	29	size:>10Mb[dup]hom:2-5	0.0017267216557154046	breast
2	Intra-Chr	30	size:>10Mb[dup]hom:>5	0.0017200457450990412	breast
2	Intra-Chr	31	size:<10kb[inv]hom:0-1	0.04486260455974183	breast
2	Intra-Chr	32	size:<10kb[inv]hom:2-5	0.036350898342077664	breast
2	Intra-Chr	33	size:<10kb[inv]hom:>5	0.002350373675725073	breast
2	Intra-Chr	34	size:10kb-100kb[inv]hom:0-1	0.04064792129350018	breast
2	Intra-Chr	35	size:10kb-100kb[inv]hom:2-5	0.026235437630536908	breast
2	Intra-Chr	36	size:10kb-100kb[inv]hom:>5	6.259071458134195e-06	breast
2	Intra-Chr	37	size:100kb-1Mb[inv]hom:0-1	0.07868254020382866	breast
2	Intra-Chr	38	size:100kb-1Mb[inv]hom:2-5	0.05107018875576124	breast
2	Intra-Chr	39	size:100kb-1Mb[inv]hom:>5	0.0032130918608511503	breast
2	Intra-Chr	40	size:1Mb-10Mb[inv]hom:0-1	0.19572365221041368	breast
2	Intra-Chr	41	size:1Mb-10Mb[inv]hom:2-5	0.10247569515931083	breast
2	Intra-Chr	42	size:1Mb-10Mb[inv]hom:>5	0.00789522119614201	breast
2	Intra-Chr	43	size:>10Mb[inv]hom:0-1	0.009663593702512468	breast
2	Intra-Chr	44	size:>10Mb[inv]hom:2-5	0.0009368859742542325	breast
2	Intra-Chr	45	size:>10Mb[inv]hom:>5	0.00010036191818633061	breast
2	Intra-Chr	46	size:<10kb[fb]hom:0-1	6.256765956624524e-06	breast
2	Intra-Chr	47	size:<10kb[fb]hom:2-5	6.256765956624524e-06	breast
2	Intra-Chr	48	size:<10kb[fb]hom:>5	6.256765956624524e-06	breast
2	Intra-Chr	49	size:10kb-100kb[fb]hom:0-1	6.256765956624524e-06	breast
2	Intra-Chr	50	size:10kb-100kb[fb]hom:2-5	6.256765956624524e-06	breast
2	Intra-Chr	51	size:10kb-100kb[fb]hom:>5	6.256765956624524e-06	breast
2	Intra-Chr	52	size:100kb-1Mb[fb]hom:0-1	6.256765956624524e-06	breast
2	Intra-Chr	53	size:100kb-1Mb[fb]hom:2-5	6.256765956624524e-06	breast
2	Intra-Chr	54	size:100kb-1Mb[fb]hom:>5	6.256765956624524e-06	breast
2	Intra-Chr	55	size:1Mb-10Mb[fb]hom:0-1	6.256765956624524e-06	breast
2	Intra-Chr	56	size:1Mb-10Mb[fb]hom:2-5	6.256765956624524e-06	breast
2	Intra-Chr	57	size:1Mb-10Mb[fb]hom:>5	6.256765956624524e-06	breast
2	Intra-Chr	58	size:>10Mb[fb]hom:0-1	6.256765956624524e-06	breast
2	Intra-Chr	59	size:>10Mb[fb]hom:2-5	6.256765956624524e-06	breast
2	Intra-Chr	60	size:>10Mb[fb]hom:>5	6.256765956624524e-06	breast
2	Intra-Chr	61	[trans]hom:0-1	0.001352608239691618	breast
2	Intra-Chr	62	[trans]hom:2-5	0.0013637832389182282	breast
2	Intra-Chr	63	[trans]hom:>5	6.258488783583182e-06	breast
2	L-Intra-Chr	1	size:<10kb[del]hom:0-1	6.0151317288282406e-05	breast
2	L-Intra-Chr	2	size:<10kb[del]hom:2-5	7.206377736178035e-06	breast
2	L-Intra-Chr	3	size:<10kb[del]hom:>5	7.206159332204541e-06	breast
2	L-Intra-Chr	4	size:10kb-100kb[del]hom:0-1	7.206625015919761e-06	breast
2	L-Intra-Chr	5	size:10kb-100kb[del]hom:2-5	7.20670081668203e-06	breast
2	L-Intra-Chr	6	size:10kb-100kb[del]hom:>5	7.206246429589418e-06	breast
2	L-Intra-Chr	7	size:100kb-1Mb[del]hom:0-1	7.2065960444715375e-06	breast
2	L-Intra-Chr	8	size:100kb-1Mb[del]hom:2-5	7.206604212517658e-06	breast
2	L-Intra-Chr	9	size:100kb-1Mb[del]hom:>5	0.0023185918308213428	breast
2	L-Intra-Chr	10	size:1Mb-10Mb[del]hom:0-1	0.025042708151961416	breast
2	L-Intra-Chr	11	size:1Mb-10Mb[del]hom:2-5	0.013212736385637532	breast
2	L-Intra-Chr	12	size:1Mb-10Mb[del]hom:>5	7.206430773493338e-06	breast
2	L-Intra-Chr	13	size:>10Mb[del]hom:0-1	0.12800556779050362	breast
2	L-Intra-Chr	14	size:>10Mb[del]hom:2-5	0.07171422597005941	breast
2	L-Intra-Chr	15	size:>10Mb[del]hom:>5	7.206997735956364e-06	breast
2	L-Intra-Chr	16	size:<10kb[dup]hom:0-1	7.206758430549054e-06	breast
2	L-Intra-Chr	17	size:<10kb[dup]hom:2-5	7.206112332274335e-06	breast
2	L-Intra-Chr	18	size:<10kb[dup]hom:>5	7.206552306689949e-06	breast
2	L-Intra-Chr	19	size:10kb-100kb[dup]hom:0-1	7.206620654467654e-06	breast
2	L-Intra-Chr	20	size:10kb-100kb[dup]hom:2-5	7.206243495450218e-06	breast
2	L-Intra-Chr	21	size:10kb-100kb[dup]hom:>5	7.206520771730928e-06	breast
2	L-Intra-Chr	22	size:100kb-1Mb[dup]hom:0-1	7.206644745370333e-06	breast
2	L-Intra-Chr	23	size:100kb-1Mb[dup]hom:2-5	7.206314981575487e-06	breast
2	L-Intra-Chr	24	size:100kb-1Mb[dup]hom:>5	7.2063936449663345e-06	breast
2	L-Intra-Chr	25	size:1Mb-10Mb[dup]hom:0-1	0.022377900043611548	breast
2	L-Intra-Chr	26	size:1Mb-10Mb[dup]hom:2-5	0.04298336653900668	breast
2	L-Intra-Chr	27	size:1Mb-10Mb[dup]hom:>5	7.2073084214007325e-06	breast
2	L-Intra-Chr	28	size:>10Mb[dup]hom:0-1	0.10240455232616984	breast
2	L-Intra-Chr	29	size:>10Mb[dup]hom:2-5	0.0648662556943105	breast
2	L-Intra-Chr	30	size:>10Mb[dup]hom:>5	7.206789245135243e-06	breast
2	L-Intra-Chr	31	size:<10kb[inv]hom:0-1	0.002961784991343768	breast
2	L-Intra-Chr	32	size:<10kb[inv]hom:2-5	0.0005796498258049505	breast
2	L-Intra-Chr	33	size:<10kb[inv]hom:>5	7.206392587844783e-06	breast
2	L-Intra-Chr	34	size:10kb-100kb[inv]hom:0-1	0.0032753667686498482	breast
2	L-Intra-Chr	35	size:10kb-100kb[inv]hom:2-5	7.206534753102251e-06	breast
2	L-Intra-Chr	36	size:10kb-100kb[inv]hom:>5	7.206686840079953e-06	breast
2	L-Intra-Chr	37	size:100kb-1Mb[inv]hom:0-1	0.01059480325768115	breast
2	L-Intra-Chr	38	size:100kb-1Mb[inv]hom:2-5	0.0021821899560548427	breast
2	L-Intra-Chr	39	size:100kb-1Mb[inv]hom:>5	7.206674769318318e-06	breast
2	L-Intra-Chr	40	size:1Mb-10Mb[inv]hom:0-1	0.043083421957411064	breast
2	L-Intra-Chr	41	size:1Mb-10Mb[inv]hom:2-5	0.04135104226091388	breast
2	L-Intra-Chr	42	size:1Mb-10Mb[inv]hom:>5	0.00021706574144053834	breast
2	L-Intra-Chr	43	size:>10Mb[inv]hom:0-1	0.2274476194721269	breast
2	L-Intra-Chr	44	size:>10Mb[inv]hom:2-5	0.13327976624051965	breast
2	L-Intra-Chr	45	size:>10Mb[inv]hom:>5	0.007535072686131091	breast
2	L-Intra-Chr	46	size:<10kb[fb]hom:0-1	7.204490811378947e-06	breast
2	L-Intra-Chr	47	size:<10kb[fb]hom:2-5	7.204490811378947e-06	breast
2	L-Intra-Chr	48	size:<10kb[fb]hom:>5	7.204490811378947e-06	breast
2	L-Intra-Chr	49	size:10kb-100kb[fb]hom:0-1	7.204490811378947e-06	breast
2	L-Intra-Chr	50	size:10kb-100kb[fb]hom:2-5	7.204490811378947e-06	breast
2	L-Intra-Chr	51	size:10kb-100kb[fb]hom:>5	7.204490811378947e-06	breast
2	L-Intra-Chr	52	size:100kb-1Mb[fb]hom:0-1	7.204490811378947e-06	breast
2	L-Intra-Chr	53	size:100kb-1Mb[fb]hom:2-5	7.204490811378947e-06	breast
2	L-Intra-Chr	54	size:100kb-1Mb[fb]hom:>5	7.204490811378947e-06	breast
2	L-Intra-Chr	55	size:1Mb-10Mb[fb]hom:0-1	7.204490811378947e-06	breast
2	L-Intra-Chr	56	size:1Mb-10Mb[fb]hom:2-5	7.204490811378947e-06	breast
2	L-Intra-Chr	57	size:1Mb-10Mb[fb]hom:>5	7.204490811378947e-06	breast
2	L-Intra-Chr	58	size:>10Mb[fb]hom:0-1	7.204490811378947e-06	breast
2	L-Intra-Chr	59	size:>10Mb[fb]hom:2-5	7.204490811378947e-06	breast
2	L-Intra-Chr	60	size:>10Mb[fb]hom:>5	7.204490811378947e-06	breast
2	L-Intra-Chr	61	[trans]hom:0-1	0.05218068768547126	breast
2	L-Intra-Chr	62	[trans]hom:2-5	0.002037242009246913	breast
2	L-Intra-Chr	63	[trans]hom:>5	7.2064495858874575e-06	breast
2	Tr	1	size:<10kb[del]hom:0-1	0.00020811229199296333	breast
2	Tr	2	size:<10kb[del]hom:2-5	6.391953718505768e-06	breast
2	Tr	3	size:<10kb[del]hom:>5	6.3919180438545276e-06	breast
2	Tr	4	size:10kb-100kb[del]hom:0-1	6.392150541976304e-06	breast
2	Tr	5	size:10kb-100kb[del]hom:2-5	6.392240897414505e-06	breast
2	Tr	6	size:10kb-100kb[del]hom:>5	6.391968740428576e-06	breast
2	Tr	7	size:100kb-1Mb[del]hom:0-1	0.0008742240508704633	breast
2	Tr	8	size:100kb-1Mb[del]hom:2-5	0.00027333050069383114	breast
2	Tr	9	size:100kb-1Mb[del]hom:>5	6.392289597648593e-06	breast
2	Tr	10	size:1Mb-10Mb[del]hom:0-1	0.0022127134500105733	breast
2	Tr	11	size:1Mb-10Mb[del]hom:2-5	0.008237810293184178	breast
2	Tr	12	size:1Mb-10Mb[del]hom:>5	6.39217305437618e-06	breast
2	Tr	13	size:>10Mb[del]hom:0-1	8.135915603346499e-06	breast
2	Tr	14	size:>10Mb[del]hom:2-5	6.39224277752696e-06	breast
2	Tr	15	size:>10Mb[del]hom:>5	6.391896698865102e-06	breast
2	Tr	16	size:<10kb[dup]hom:0-1	6.39226859066388e-06	breast
2	Tr	17	size:<10kb[dup]hom:2-5	6.391736781367682e-06	breast
2	Tr	18	size:<10kb[dup]hom:>5	6.39213172720468e-06	breast
2	Tr	19	size:10kb-100kb[dup]hom:0-1	6.392223606651322e-06	breast
2	Tr	20	size:10kb-100kb[dup]hom:2-5	6.391936671031502e-06	breast
2	Tr	21	size:10kb-100kb[dup]hom:>5	6.392151091971604e-06	breast
2	Tr	22	size:100kb-1Mb[dup]hom:0-1	6.3922472254764764e-06	breast
2	Tr	23	size:100kb-1Mb[dup]hom:2-5	6.391967078504133e-06	breast
2	Tr	24	size:100kb-1Mb[dup]hom:>5	6.392041903812871e-06	breast
2	Tr	25	size:1Mb-10Mb[dup]hom:0-1	6.392147271681895e-06	breast
2	Tr	26	size:1Mb-10Mb[dup]hom:2-5	0.0093602499907875	breast
2	Tr	27	size:1Mb-10Mb[dup]hom:>5	0.0016601846858468597	breast
2	Tr	28	size:>10Mb[dup]hom:0-1	0.00020418218513426693	breast
2	Tr	29	size:>10Mb[dup]hom:2-5	0.0005307576426695738	breast
2	Tr	30	size:>10Mb[dup]hom:>5	0.0015150774126009511	breast
2	Tr	31	size:<10kb[inv]hom:0-1	6.392267027034931e-06	breast
2	Tr	32	size:<10kb[inv]hom:2-5	0.005596089321808124	breast
2	Tr	33	size:<10kb[inv]hom:>5	6.392480294598304e-06	breast
2	Tr	34	size:10kb-100kb[inv]hom:0-1	2.2176144676057774e-05	breast
2	Tr	35	size:10kb-100kb[inv]hom:2-5	0.001846056596036545	breast
2	Tr	36	size:10kb-100kb[inv]hom:>5	6.3925675126000274e-06	breast
2	Tr	37	size:100kb-1Mb[inv]hom:0-1	6.392227066588976e-06	breast
2	Tr	38	size:100kb-1Mb[inv]hom:2-5	6.392200249481595e-06	breast
2	Tr	39	size:100kb-1Mb[inv]hom:>5	6.392277398468535e-06	breast
2	Tr	40	size:1Mb-10Mb[inv]hom:0-1	6.392149777559692e-06	breast
2	Tr	41	size:1Mb-10Mb[inv]hom:2-5	0.0005431648747209959	breast
2	Tr	42	size:1Mb-10Mb[inv]hom:>5	6.3922284474457874e-06	breast
2	Tr	43	size:>10Mb[inv]hom:0-1	0.0031090481133335336	breast
2	Tr	44	size:>10Mb[inv]hom:2-5	0.0013019601505633075	breast
2	Tr	45	size:>10Mb[inv]hom:>5	6.39206838866309e-06	breast
2	Tr	46	size:<10kb[fb]hom:0-1	6.39034228563045e-06	breast
2	Tr	47	size:<10kb[fb]hom:2-5	6.39034228563045e-06	breast
2	Tr	48	size:<10kb[fb]hom:>5	6.39034228563045e-06	breast
2	Tr	49	size:10kb-100kb[fb]hom:0-1	6.39034228563045e-06	breast
2	Tr	50	size:10kb-100kb[fb]hom:2-5	6.39034228563045e-06	breast
2	Tr	51	size:10kb-100kb[fb]hom:>5	6.39034228563045e-06	breast
2	Tr	52	size:100kb-1Mb[fb]hom:0-1	6.39034228563045e-06	breast
2	Tr	53	size:100kb-1Mb[fb]hom:2-5	6.39034228563045e-06	breast
2	Tr	54	size:100kb-1Mb[fb]hom:>5	6.39034228563045e-06	breast
2	Tr	55	size:1Mb-10Mb[fb]hom:0-1	6.39034228563045e-06	breast
2	Tr	56	size:1Mb-10Mb[fb]hom:2-5	6.39034228563045e-06	breast
2	Tr	57	size:1Mb-10Mb[fb]hom:>5	6.39034228563045e-06	breast
2	Tr	58	size:>10Mb[fb]hom:0-1	6.39034228563045e-06	breast
2	Tr	59	size:>10Mb[fb]hom:2-5	6.39034228563045e-06	breast
2	Tr	60	size:>10Mb[fb]hom:>5	6.39034228563045e-06	breast
2	Tr	61	[trans]hom:0-1	0.5848305497710514	breast
2	Tr	62	[trans]hom:2-5	0.35755861681101203	breast
2	Tr	63	[trans]hom:>5	0.019832724510937625	breast
1	Age	1	A[C->A]A	0.0035218483406510626	ovary
1	Age	2	A[C->A]C	6.015131407341878e-07	ovary
1	Age	3	A[C->A]G	6.015236895749265e-07	ovary
1	Age	4	A[C->A]T	0.0034795908206447235	ovary
1	Age	5	C[C->A]A	0.00825366506999192	ovary
1	Age	6	C[C->A]C	0.00845486598275211	ovary
1	Age	7	C[C->A]G	0.002308630113873002	ovary
1	Age	8	C[C->A]T	0.02267614047605386	ovary
1	Age	9	G[C->A]A	0.010449500107549777	ovary
1	Age	10	G[C->A]C	0.0023184416748351353	ovary
1	Age	11	G[C->A]G	0.0009167445968017568	ovary
1	Age	12	G[C->A]T	0.010845451169258202	ovary
1	Age	13	T[C->A]A	0.0018604959219810282	ovary
1	Age	14	T[C->A]C	0.004176299099004513	ovary
1	Age	15	T[C->A]G	0.0020018669538915267	ovary
1	Age	16	T[C->A]T	0.002145995462266732	ovary
1	Age	17	A[C->G]A	9.381046256486675e-06	ovary
1	Age	18	A[C->G]C	6.015186053108265e-07	ovary
1	Age	19	A[C->G]G	6.014956020413982e-07	ovary
1	Age	20	A[C->G]T	6.015146068032909e-07	ovary
1	Age	21	C[C->G]A	6.015139459643044e-07	ovary
1	Age	22	C[C->G]C	6.015127983933018e-07	ovary
1	Age	23	C[C->G]G	6.015319333007797e-07	ovary
1	Age	24	C[C->G]T	6.014686305806364e-07	ovary
1	Age	25	G[C->G]A	6.015032912699942e-07	ovary
1	Age	26	G[C->G]C	5.758160359834921e-05	ovary
1	Age	27	G[C->G]G	6.01602798485692e-07	ovary
1	Age	28	G[C->G]T	6.015169444976429e-07	ovary
1	Age	29	T[C->G]A	6.014827989956694e-07	ovary
1	Age	30	T[C->G]C	6.014977465403861e-07	ovary
1	Age	31	T[C->G]G	6.015105618059655e-07	ovary
1	Age	32	T[C->G]T	6.015175186242706e-07	ovary
1	Age	33	A[C->T]A	0.04083590916354032	ovary
1	Age	34	A[C->T]C	0.019079012005949268	ovary
1	Age	35	A[C->T]G	0.16636479853908895	ovary
1	Age	36	A[C->T]T	0.01401657793291245	ovary
1	Age	37	C[C->T]A	0.020034217135881282	ovary
1	Age	38	C[C->T]C	0.023374931123227728	ovary
1	Age	39	C[C->T]G	0.1011178343448348	ovary
1	Age	40	C[C->T]T	0.016979120649736182	ovary
1	Age	41	G[C->T]A	0.044377390129994636	ovary
1	Age	42	G[C->T]C	0.04051059433145164	ovary
1	Age	43	G[C->T]G	0.11660048456485725	ovary
1	Age	44	G[C->T]T	0.03237504854405305	ovary
1	Age	45	T[C->T]A	0.017909862657580027	ovary
1	Age	46	T[C->T]C	0.02342558756849308	ovary
1	Age	47	T[C->T]G	0.06316586497364741	ovary
1	Age	48	T[C->T]T	0.018803705799502825	ovary
1	Age	49	A[T->A]A	0.0013182811319960212	ovary
1	Age	50	A[T->A]C	0.004240556114648656	ovary
1	Age	51	A[T->A]G	6.015014787921014e-07	ovary
1	Age	52	A[T->A]T	0.012539403094757108	ovary
1	Age	53	C[T->A]A	6.014992099980135e-07	ovary
1	Age	54	C[T->A]C	0.0007424226098510826	ovary
1	Age	55	C[T->A]G	6.015208055335046e-07	ovary
1	Age	56	C[T->A]T	6.015090220068686e-07	ovary
1	Age	57	G[T->A]A	0.0010129668615527425	ovary
1	Age	58	G[T->A]C	0.0014842253491928064	ovary
1	Age	59	G[T->A]G	6.014976178482811e-07	ovary
1	Age	60	G[T->A]T	0.00025258632348836035	ovary
1	Age	61	T[T->A]A	0.004777772011607832	ovary
1	Age	62	T[T->A]C	6.015094132070314e-07	ovary
1	Age	63	T[T->A]G	0.001197634423822773	ovary
1	Age	64	T[T->A]T	0.003956703754801534	ovary
1	Age	65	A[T->C]A	0.01844198568913695	ovary
1	Age	66	A[T->C]C	0.003276689275733011	ovary
1	Age	67	A[T->C]G	0.008731890196929507	ovary
1	Age	68	A[T->C]T	0.010113858479004856	ovary
1	Age	69	C[T->C]A	0.006267599976561442	ovary
1	Age	70	C[T->C]C	0.0012067578318459625	ovary
1	Age	71	C[T->C]G	0.005810430093576775	ovary
1	Age	72	C[T->C]T	0.004260871221623415	ovary
1	Age	73	G[T->C]A	0.008531003542647344	ovary
1	Age	74	G[T->C]C	0.005919087306798046	ovary
1	Age	75	G[T->C]G	0.005277456117884344	ovary
1	Age	76	G[T->C]T	0.0064003592913441975	ovary
1	Age	77	T[T->C]A	0.006814423128038128	ovary
1	Age	78	T[T->C]C	0.002023022508404211	ovary
1	Age	79	T[T->C]G	0.006637675581985992	ovary
1	Age	80	T[T->C]T	0.015028592257111291	ovary
1	Age	81	A[T->G]A	6.015133229690644e-07	ovary
1	Age	82	A[T->G]C	0.0008093787537067612	ovary
1	Age	83	A[T->G]G	6.014974006687672e-07	ovary
1	Age	84	A[T->G]T	0.0009894578820679818	ovary
1	Age	85	C[T->G]A	0.0006136332716166008	ovary
1	Age	86	C[T->G]C	0.0007495090007019064	ovary
1	Age	87	C[T->G]G	0.0005198920244205762	ovary
1	Age	88	C[T->G]T	0.0037784490270687953	ovary
1	Age	89	G[T->G]A	6.015054290108291e-07	ovary
1	Age	90	G[T->G]C	0.0006907652385774576	ovary
1	Age	91	G[T->G]G	6.015084899634802e-07	ovary
1	Age	92	G[T->G]T	0.002376909120084475	ovary
1	Age	93	T[T->G]A	6.015060505168582e-07	ovary
1	Age	94	T[T->G]C	0.0002518372418224981	ovary
1	Age	95	T[T->G]G	6.015084185411789e-07	ovary
1	Age	96	T[T->G]T	0.0004916340601554406	ovary
1	POLE	1	A[C->A]A	0.0011054169264275585	ovary
1	POLE	2	A[C->A]C	0.0028317211386347987	ovary
1	POLE	3	A[C->A]G	8.712826719492256e-05	ovary
1	POLE	4	A[C->A]T	0.008615093610822295	ovary
1	POLE	5	C[C->A]A	0.0038120101906349148	ovary
1	POLE	6	C[C->A]C	1.7070113954445726e-07	ovary
1	POLE	7	C[C->A]G	1.706918677903041e-07	ovary
1	POLE	8	C[C->A]T	0.013704533752515295	ovary
1	POLE	9	G[C->A]A	0.0010804915320250274	ovary
1	POLE	10	G[C->A]C	0.0017193167523583467	ovary
1	POLE	11	G[C->A]G	1.7068320082316198e-07	ovary
1	POLE	12	G[C->A]T	0.007583266668521485	ovary
1	POLE	13	T[C->A]A	0.029742743887392373	ovary
1	POLE	14	T[C->A]C	0.006592236840432123	ovary
1	POLE	15	T[C->A]G	0.000662982023746915	ovary
1	POLE	16	T[C->A]T	0.3054300907510694	ovary
1	POLE	17	A[C->G]A	0.0009848069552906822	ovary
1	POLE	18	A[C->G]C	0.00030704727163783415	ovary
1	POLE	19	A[C->G]G	1.706427661794821e-07	ovary
1	POLE	20	A[C->G]T	1.706908368342187e-07	ovary
1	POLE	21	C[C->G]A	1.7066960897387207e-07	ovary
1	POLE	22	C[C->G]C	1.7064767120862017e-07	ovary
1	POLE	23	C[C->G]G	1.7065004196831253e-07	ovary
1	POLE	24	C[C->G]T	1.7065689307670474e-07	ovary
1	POLE	25	G[C->G]A	0.0006064450390256918	ovary
1	POLE	26	G[C->G]C	0.00022120715325987808	ovary
1	POLE	27	G[C->G]G	1.7063923253576215e-07	ovary
1	POLE	28	G[C->G]T	1.707280777908321e-07	ovary
1	POLE	29	T[C->G]A	1.706858034806353e-07	ovary
1	POLE	30	T[C->G]C	1.7068272945185276e-07	ovary
1	POLE	31	T[C->G]G	1.7065863338530262e-07	ovary
1	POLE	32	T[C->G]T	1.7066624618556498e-07	ovary
1	POLE	33	A[C->T]A	1.7066206972305235e-07	ovary
1	POLE	34	A[C->T]C	0.0029674011134672488	ovary
1	POLE	35	A[C->T]G	1.7068200624325382e-07	ovary
1	POLE	36	A[C->T]T	0.0049880938822303034	ovary
1	POLE	37	C[C->T]A	0.0010046669118609463	ovary
1	POLE	38	C[C->T]C	0.0017196804246919007	ovary
1	POLE	39	C[C->T]G	1.7068256885838794e-07	ovary
1	POLE	40	C[C->T]T	0.003495790547243777	ovary
1	POLE	41	G[C->T]A	1.7069385685830964e-07	ovary
1	POLE	42	G[C->T]C	0.013932552975492313	ovary
1	POLE	43	G[C->T]G	0.010128675595772064	ovary
1	POLE	44	G[C->T]T	0.01750742703501572	ovary
1	POLE	45	T[C->T]A	0.006261469782096588	ovary
1	POLE	46	T[C->T]C	0.020546090360741655	ovary
1	POLE	47	T[C->T]G	0.07733944822584184	ovary
1	POLE	48	T[C->T]T	0.04818849951391237	ovary
1	POLE	49	A[T->A]A	0.0009474235743479305	ovary
1	POLE	50	A[T->A]C	1.7068590982467706e-07	ovary
1	POLE	51	A[T->A]G	1.7067263158551245e-07	ovary
1	POLE	52	A[T->A]T	0.0040127387000686	ovary
1	POLE	53	C[T->A]A	0.000147316190505917	ovary
1	POLE	54	C[T->A]C	1.7069357768341867e-07	ovary
1	POLE	55	C[T->A]G	1.7072461988504936e-07	ovary
1	POLE	56	C[T->A]T	0.000791138324074886	ovary
1	POLE	57	G[T->A]A	9.920968958147625e-05	ovary
1	POLE	58	G[T->A]C	1.7069969880625445e-07	ovary
1	POLE	59	G[T->A]G	1.70653601336843e-07	ovary
1	POLE	60	G[T->A]T	0.00034146251392569096	ovary
1	POLE	61	T[T->A]A	0.0009573055633680832	ovary
1	POLE	62	T[T->A]C	0.0009236293196951016	ovary
1	POLE	63	T[T->A]G	0.0008125047706615858	ovary
1	POLE	64	T[T->A]T	0.005785827437133113	ovary
1	POLE	65	A[T->C]A	0.011524242759250548	ovary
1	POLE	66	A[T->C]C	0.00531790398897964	ovary
1	POLE	67	A[T->C]G	0.0023537067801520373	ovary
1	POLE	68	A[T->C]T	0.0062091549417003285	ovary
1	POLE	69	C[T->C]A	1.706928642718684e-07	ovary
1	POLE	70	C[T->C]C	0.0012023625047602505	ovary
1	POLE	71	C[T->C]G	1.7068121014862632e-07	ovary
1	POLE	72	C[T->C]T	0.0004885562010545472	ovary
1	POLE	73	G[T->C]A	0.021814507579536128	ovary
1	POLE	74	G[T->C]C	0.01553335772269775	ovary
1	POLE	75	G[T->C]G	0.009225205449812179	ovary
1	POLE	76	G[T->C]T	0.02278194105847411	ovary
1	POLE	77	T[T->C]A	0.010835834616396471	ovary
1	POLE	78	T[T->C]C	0.0097627675285494	ovary
1	POLE	79	T[T->C]G	0.0053245554999406045	ovary
1	POLE	80	T[T->C]T	0.010918708524799021	ovary
1	POLE	81	A[T->G]A	0.0032769058043754713	ovary
1	POLE	82	A[T->G]C	0.003015208415407745	ovary
1	POLE	83	A[T->G]G	0.001784277767633778	ovary
1	POLE	84	A[T->G]T	0.022558178696981145	ovary
1	POLE	85	C[T->G]A	0.005236738785636341	ovary
1	POLE	86	C[T->G]C	0.0014204928441039714	ovary
1	POLE	87	C[T->G]G	0.0040024620170289625	ovary
1	POLE	88	C[T->G]T	0.023078737556967068	ovary
1	POLE	89	G[T->G]A	0.0016058373210146384	ovary
1	POLE	90	G[T->G]C	0.0018767498065330843	ovary
1	POLE	91	G[T->G]G	0.0010772310215462707	ovary
1	POLE	92	G[T->G]T	0.0046759019464232285	ovary
1	POLE	93	T[T->G]A	0.012319132966464929	ovary
1	POLE	94	T[T->G]C	0.011309800288966108	ovary
1	POLE	95	T[T->G]G	0.004047130999088657	ovary
1	POLE	96	T[T->G]T	0.15743290907364232	ovary
1	APOBEC	1	A[C->A]A	0.0042138212511928655	ovary
1	APOBEC	2	A[C->A]C	0.0017714359552047508	ovary
1	APOBEC	3	A[C->A]G	0.00022758698994075366	ovary
1	APOBEC	4	A[C->A]T	0.0018810062799369137	ovary
1	APOBEC	5	C[C->A]A	0.0036972247535682523	ovary
1	APOBEC	6	C[C->A]C	0.0007273726293840461	ovary
1	APOBEC	7	C[C->A]G	0.00020974289829275297	ovary
1	APOBEC	8	C[C->A]T	0.0021205808491717893	ovary
1	APOBEC	9	G[C->A]A	0.0036110360857279904	ovary
1	APOBEC	10	G[C->A]C	0.0009648752379667002	ovary
1	APOBEC	11	G[C->A]G	0.00033858199933971587	ovary
1	APOBEC	12	G[C->A]T	0.0010909611407102038	ovary
1	APOBEC	13	T[C->A]A	0.03193227453937825	ovary
1	APOBEC	14	T[C->A]C	0.012859542985407604	ovary
1	APOBEC	15	T[C->A]G	0.002240790726002937	ovary
1	APOBEC	16	T[C->A]T	0.01300047206254971	ovary
1	APOBEC	17	A[C->G]A	0.0028906387805323268	ovary
1	APOBEC	18	A[C->G]C	0.0010782311783905326	ovary
1	APOBEC	19	A[C->G]G	0.0004046668657777853	ovary
1	APOBEC	20	A[C->G]T	0.0032948701535635105	ovary
1	APOBEC	21	C[C->G]A	0.004306967605050124	ovary
1	APOBEC	22	C[C->G]C	0.0009605693879351064	ovary
1	APOBEC	23	C[C->G]G	0.0008987555109172461	ovary
1	APOBEC	24	C[C->G]T	0.003990797597745818	ovary
1	APOBEC	25	G[C->G]A	0.001214081647063148	ovary
1	APOBEC	26	G[C->G]C	0.0005685291561786525	ovary
1	APOBEC	27	G[C->G]G	2.613625187803273e-05	ovary
1	APOBEC	28	G[C->G]T	0.0025877871796555585	ovary
1	APOBEC	29	T[C->G]A	0.1840997141199844	ovary
1	APOBEC	30	T[C->G]C	0.03690793567473353	ovary
1	APOBEC	31	T[C->G]G	0.006178259328390922	ovary
1	APOBEC	32	T[C->G]T	0.2226375429931846	ovary
1	APOBEC	33	A[C->T]A	0.0059720028524244285	ovary
1	APOBEC	34	A[C->T]C	0.0024723728327012834	ovary
1	APOBEC	35	A[C->T]G	0.0067027515541670645	ovary
1	APOBEC	36	A[C->T]T	0.003289073860344865	ovary
1	APOBEC	37	C[C->T]A	0.00890045673228235	ovary
1	APOBEC	38	C[C->T]C	0.004122406588357613	ovary
1	APOBEC	39	C[C->T]G	0.003466038857496609	ovary
1	APOBEC	40	C[C->T]T	0.006497123925831886	ovary
1	APOBEC	41	G[C->T]A	0.0045722673508646035	ovary
1	APOBEC	42	G[C->T]C	0.003116530312392341	ovary
1	APOBEC	43	G[C->T]G	0.0029954885789357853	ovary
1	APOBEC	44	G[C->T]T	0.003528203839293255	ovary
1	APOBEC	45	T[C->T]A	0.19495480249762456	ovary
1	APOBEC	46	T[C->T]C	0.041535584802058434	ovary
1	APOBEC	47	T[C->T]G	0.01351217871512616	ovary
1	APOBEC	48	T[C->T]T	0.09820651894588876	ovary
1	APOBEC	49	A[T->A]A	0.001675903397759758	ovary
1	APOBEC	50	A[T->A]C	0.0007976880486043496	ovary
1	APOBEC	51	A[T->A]G	0.000996430819979175	ovary
1	APOBEC	52	A[T->A]T	0.0015181756409281641	ovary
1	APOBEC	53	C[T->A]A	0.00076447166278838	ovary
1	APOBEC	54	C[T->A]C	0.00021301734079286991	ovary
1	APOBEC	55	C[T->A]G	0.000395395166539468	ovary
1	APOBEC	56	C[T->A]T	0.0005306618849000314	ovary
1	APOBEC	57	G[T->A]A	0.00021082550215662706	ovary
1	APOBEC	58	G[T->A]C	0.00019656232756612468	ovary
1	APOBEC	59	G[T->A]G	0.0003023337220484283	ovary
1	APOBEC	60	G[T->A]T	0.0002739626504461876	ovary
1	APOBEC	61	T[T->A]A	0.003159639899720928	ovary
1	APOBEC	62	T[T->A]C	0.0008230871461182473	ovary
1	APOBEC	63	T[T->A]G	0.00038286477638400414	ovary
1	APOBEC	64	T[T->A]T	0.0011250066414313508	ovary
1	APOBEC	65	A[T->C]A	0.002819091120859145	ovary
1	APOBEC	66	A[T->C]C	0.0009005143359467201	ovary
1	APOBEC	67	A[T->C]G	0.0013728804370700552	ovary
1	APOBEC	68	A[T->C]T	0.004124835518767897	ovary
1	APOBEC	69	C[T->C]A	0.0010593531596142511	ovary
1	APOBEC	70	C[T->C]C	0.0009912458943892562	ovary
1	APOBEC	71	C[T->C]G	0.000502468719626895	ovary
1	APOBEC	72	C[T->C]T	0.001101451587469502	ovary
1	APOBEC	73	G[T->C]A	0.0008089770432535928	ovary
1	APOBEC	74	G[T->C]C	0.00036305269568245104	ovary
1	APOBEC	75	G[T->C]G	0.00012108273397201555	ovary
1	APOBEC	76	G[T->C]T	0.0012482584066438405	ovary
1	APOBEC	77	T[T->C]A	0.0017840629648975704	ovary
1	APOBEC	78	T[T->C]C	0.0012331848986340981	ovary
1	APOBEC	79	T[T->C]G	0.000541155418384955	ovary
1	APOBEC	80	T[T->C]T	0.0013930344732024356	ovary
1	APOBEC	81	A[T->G]A	0.0009293708295786108	ovary
1	APOBEC	82	A[T->G]C	0.00044601517103201984	ovary
1	APOBEC	83	A[T->G]G	0.0002240595723808514	ovary
1	APOBEC	84	A[T->G]T	0.0007248640269538119	ovary
1	APOBEC	85	C[T->G]A	0.000610431807060979	ovary
1	APOBEC	86	C[T->G]C	0.0002870914478315851	ovary
1	APOBEC	87	C[T->G]G	0.00046040235636723856	ovary
1	APOBEC	88	C[T->G]T	0.002187843041451405	ovary
1	APOBEC	89	G[T->G]A	0.00021953282321893834	ovary
1	APOBEC	90	G[T->G]C	0.0004756911805707993	ovary
1	APOBEC	91	G[T->G]G	0.00028381603569360844	ovary
1	APOBEC	92	G[T->G]T	0.000458990038155849	ovary
1	APOBEC	93	T[T->G]A	0.0009008526447167149	ovary
1	APOBEC	94	T[T->G]C	0.0005715047468067108	ovary
1	APOBEC	95	T[T->G]G	0.0007115142875997523	ovary
1	APOBEC	96	T[T->G]T	7.518934560247222e-07	ovary
1	MMRD-1	1	A[C->A]A	0.002487294678834905	ovary
1	MMRD-1	2	A[C->A]C	0.0036822773380449365	ovary
1	MMRD-1	3	A[C->A]G	0.0005072705600140082	ovary
1	MMRD-1	4	A[C->A]T	0.005271667058386826	ovary
1	MMRD-1	5	C[C->A]A	0.013003779736814521	ovary
1	MMRD-1	6	C[C->A]C	0.03010621741811637	ovary
1	MMRD-1	7	C[C->A]G	0.0035099604881179826	ovary
1	MMRD-1	8	C[C->A]T	0.07232914220459907	ovary
1	MMRD-1	9	G[C->A]A	0.0016933782080638634	ovary
1	MMRD-1	10	G[C->A]C	0.002897313776046689	ovary
1	MMRD-1	11	G[C->A]G	0.0003455988071426267	ovary
1	MMRD-1	12	G[C->A]T	0.005138327419163382	ovary
1	MMRD-1	13	T[C->A]A	0.0035779015290635773	ovary
1	MMRD-1	14	T[C->A]C	0.003827022985393708	ovary
1	MMRD-1	15	T[C->A]G	0.00017166572798381778	ovary
1	MMRD-1	16	T[C->A]T	0.01802011878768427	ovary
1	MMRD-1	17	A[C->G]A	0.005450695907802563	ovary
1	MMRD-1	18	A[C->G]C	0.0011591289660277772	ovary
1	MMRD-1	19	A[C->G]G	0.0001914706277654864	ovary
1	MMRD-1	20	A[C->G]T	0.004170695388984395	ovary
1	MMRD-1	21	C[C->G]A	5.316756151280328e-07	ovary
1	MMRD-1	22	C[C->G]C	5.316837437656327e-07	ovary
1	MMRD-1	23	C[C->G]G	0.0003371387532072276	ovary
1	MMRD-1	24	C[C->G]T	5.316447470521773e-07	ovary
1	MMRD-1	25	G[C->G]A	0.0007471100835333321	ovary
1	MMRD-1	26	G[C->G]C	0.0024212179481720828	ovary
1	MMRD-1	27	G[C->G]G	5.317274653144089e-07	ovary
1	MMRD-1	28	G[C->G]T	0.002318835801607436	ovary
1	MMRD-1	29	T[C->G]A	5.316454892594165e-07	ovary
1	MMRD-1	30	T[C->G]C	5.316537814674949e-07	ovary
1	MMRD-1	31	T[C->G]G	5.316767231359581e-07	ovary
1	MMRD-1	32	T[C->G]T	5.316823105024186e-07	ovary
1	MMRD-1	33	A[C->T]A	0.0923693823295176	ovary
1	MMRD-1	34	A[C->T]C	0.013440041283515107	ovary
1	MMRD-1	35	A[C->T]G	0.0001260434183024185	ovary
1	MMRD-1	36	A[C->T]T	0.022016577410613247	ovary
1	MMRD-1	37	C[C->T]A	0.006506585721638702	ovary
1	MMRD-1	38	C[C->T]C	0.0069320369941891285	ovary
1	MMRD-1	39	C[C->T]G	0.00037060005065828617	ovary
1	MMRD-1	40	C[C->T]T	0.011838450249981284	ovary
1	MMRD-1	41	G[C->T]A	0.07871726547334508	ovary
1	MMRD-1	42	G[C->T]C	0.055548871707323734	ovary
1	MMRD-1	43	G[C->T]G	0.016035295398563024	ovary
1	MMRD-1	44	G[C->T]T	0.05083527681198828	ovary
1	MMRD-1	45	T[C->T]A	0.008772420361247256	ovary
1	MMRD-1	46	T[C->T]C	0.007289304230033831	ovary
1	MMRD-1	47	T[C->T]G	5.316623427364981e-07	ovary
1	MMRD-1	48	T[C->T]T	0.008546998720500227	ovary
1	MMRD-1	49	A[T->A]A	0.003010167241980793	ovary
1	MMRD-1	50	A[T->A]C	0.0017014369120870994	ovary
1	MMRD-1	51	A[T->A]G	0.001335792647989755	ovary
1	MMRD-1	52	A[T->A]T	0.021386163758233732	ovary
1	MMRD-1	53	C[T->A]A	0.0005997126216330822	ovary
1	MMRD-1	54	C[T->A]C	0.0046477636202443065	ovary
1	MMRD-1	55	C[T->A]G	0.0012516717138023113	ovary
1	MMRD-1	56	C[T->A]T	0.001993474442415652	ovary
1	MMRD-1	57	G[T->A]A	5.317024078466593e-07	ovary
1	MMRD-1	58	G[T->A]C	0.0013273111016813492	ovary
1	MMRD-1	59	G[T->A]G	0.0028547884535623977	ovary
1	MMRD-1	60	G[T->A]T	0.0038329212912346726	ovary
1	MMRD-1	61	T[T->A]A	0.005400567067948496	ovary
1	MMRD-1	62	T[T->A]C	0.0016047429247685867	ovary
1	MMRD-1	63	T[T->A]G	5.316853449254595e-07	ovary
1	MMRD-1	64	T[T->A]T	0.01670837525407086	ovary
1	MMRD-1	65	A[T->C]A	0.02427619927427943	ovary
1	MMRD-1	66	A[T->C]C	0.009994988281698208	ovary
1	MMRD-1	67	A[T->C]G	0.038479638504892784	ovary
1	MMRD-1	68	A[T->C]T	0.004445644484636687	ovary
1	MMRD-1	69	C[T->C]A	0.020920205772481024	ovary
1	MMRD-1	70	C[T->C]C	0.013196623228408463	ovary
1	MMRD-1	71	C[T->C]G	0.04397782020857632	ovary
1	MMRD-1	72	C[T->C]T	0.016908185602724644	ovary
1	MMRD-1	73	G[T->C]A	0.022836101696702985	ovary
1	MMRD-1	74	G[T->C]C	0.007319548268760617	ovary
1	MMRD-1	75	G[T->C]G	0.0234776259950109	ovary
1	MMRD-1	76	G[T->C]T	0.010414936398778569	ovary
1	MMRD-1	77	T[T->C]A	0.025018742982776777	ovary
1	MMRD-1	78	T[T->C]C	0.017549656240572337	ovary
1	MMRD-1	79	T[T->C]G	0.02458199147822679	ovary
1	MMRD-1	80	T[T->C]T	0.03237639642224373	ovary
1	MMRD-1	81	A[T->G]A	0.0005554918592247729	ovary
1	MMRD-1	82	A[T->G]C	0.00047396365148494443	ovary
1	MMRD-1	83	A[T->G]G	0.0004933501960211748	ovary
1	MMRD-1	84	A[T->G]T	0.0018785942168624645	ovary
1	MMRD-1	85	C[T->G]A	7.612827032639358e-05	ovary
1	MMRD-1	86	C[T->G]C	0.0038858181119862797	ovary
1	MMRD-1	87	C[T->G]G	0.00416177111318431	ovary
1	MMRD-1	88	C[T->G]T	0.002820563958675459	ovary
1	MMRD-1	89	G[T->G]A	6.564189130383386e-05	ovary
1	MMRD-1	90	G[T->G]C	6.8400124609920505e-06	ovary
1	MMRD-1	91	G[T->G]G	0.0005320157293523747	ovary
1	MMRD-1	92	G[T->G]T	0.0013496950360369106	ovary
1	MMRD-1	93	T[T->G]A	0.00032042798006958427	ovary
1	MMRD-1	94	T[T->G]C	0.0007164894099350571	ovary
1	MMRD-1	95	T[T->G]G	0.0026426313653252678	ovary
1	MMRD-1	96	T[T->G]T	0.013875154503367659	ovary
1	MMRD-2	1	A[C->A]A	0.008036333127880557	ovary
1	MMRD-2	2	A[C->A]C	0.003752427706144311	ovary
1	MMRD-2	3	A[C->A]G	0.0011391374339266654	ovary
1	MMRD-2	4	A[C->A]T	0.005558133102107608	ovary
1	MMRD-2	5	C[C->A]A	0.0033781631520551428	ovary
1	MMRD-2	6	C[C->A]C	5.904135235113113e-05	ovary
1	MMRD-2	7	C[C->A]G	0.0012712365551886765	ovary
1	MMRD-2	8	C[C->A]T	0.00046143954660399607	ovary
1	MMRD-2	9	G[C->A]A	0.0023293007059832552	ovary
1	MMRD-2	10	G[C->A]C	0.002485980913532864	ovary
1	MMRD-2	11	G[C->A]G	0.0006830190006258774	ovary
1	MMRD-2	12	G[C->A]T	0.003572866814473611	ovary
1	MMRD-2	13	T[C->A]A	0.005651242707352194	ovary
1	MMRD-2	14	T[C->A]C	0.0027224816807261696	ovary
1	MMRD-2	15	T[C->A]G	0.0008252788765630223	ovary
1	MMRD-2	16	T[C->A]T	0.00636028734636384	ovary
1	MMRD-2	17	A[C->G]A	0.004403535578446353	ovary
1	MMRD-2	18	A[C->G]C	0.0020961840472356807	ovary
1	MMRD-2	19	A[C->G]G	0.003055276067057134	ovary
1	MMRD-2	20	A[C->G]T	0.0063900064204984	ovary
1	MMRD-2	21	C[C->G]A	0.00118541606739146	ovary
1	MMRD-2	22	C[C->G]C	0.0013719408074753337	ovary
1	MMRD-2	23	C[C->G]G	0.0013419501482742429	ovary
1	MMRD-2	24	C[C->G]T	0.0018547806971760642	ovary
1	MMRD-2	25	G[C->G]A	0.0018300331171824352	ovary
1	MMRD-2	26	G[C->G]C	0.0013586290532432337	ovary
1	MMRD-2	27	G[C->G]G	0.00104220981591954	ovary
1	MMRD-2	28	G[C->G]T	0.002376799677182907	ovary
1	MMRD-2	29	T[C->G]A	5.766034968709986e-07	ovary
1	MMRD-2	30	T[C->G]C	0.0015382845832985295	ovary
1	MMRD-2	31	T[C->G]G	0.0012784476097890212	ovary
1	MMRD-2	32	T[C->G]T	0.004676650634279979	ovary
1	MMRD-2	33	A[C->T]A	0.0013906485236662776	ovary
1	MMRD-2	34	A[C->T]C	0.003732830688071957	ovary
1	MMRD-2	35	A[C->T]G	0.005796793588980198	ovary
1	MMRD-2	36	A[C->T]T	0.003297671459803333	ovary
1	MMRD-2	37	C[C->T]A	0.004144168079612603	ovary
1	MMRD-2	38	C[C->T]C	0.00526311520403644	ovary
1	MMRD-2	39	C[C->T]G	0.005160015809927514	ovary
1	MMRD-2	40	C[C->T]T	0.00684019569832197	ovary
1	MMRD-2	41	G[C->T]A	5.766022859881496e-07	ovary
1	MMRD-2	42	G[C->T]C	0.0046093805393988465	ovary
1	MMRD-2	43	G[C->T]G	0.014863549395304576	ovary
1	MMRD-2	44	G[C->T]T	0.0036163660776510533	ovary
1	MMRD-2	45	T[C->T]A	0.001767160355219768	ovary
1	MMRD-2	46	T[C->T]C	0.0053443929171119705	ovary
1	MMRD-2	47	T[C->T]G	0.0021242766971725914	ovary
1	MMRD-2	48	T[C->T]T	0.009889078526616472	ovary
1	MMRD-2	49	A[T->A]A	0.015871646498286932	ovary
1	MMRD-2	50	A[T->A]C	0.006476059799537601	ovary
1	MMRD-2	51	A[T->A]G	0.0045258201897736714	ovary
1	MMRD-2	52	A[T->A]T	0.031903758706418435	ovary
1	MMRD-2	53	C[T->A]A	0.003129641544597007	ovary
1	MMRD-2	54	C[T->A]C	0.0036202136458041135	ovary
1	MMRD-2	55	C[T->A]G	0.003514997934275223	ovary
1	MMRD-2	56	C[T->A]T	0.00287867967889412	ovary
1	MMRD-2	57	G[T->A]A	0.0054591904483463705	ovary
1	MMRD-2	58	G[T->A]C	0.002638194578282057	ovary
1	MMRD-2	59	G[T->A]G	0.0037547209531531727	ovary
1	MMRD-2	60	G[T->A]T	0.0037163926210137376	ovary
1	MMRD-2	61	T[T->A]A	0.017737644525558642	ovary
1	MMRD-2	62	T[T->A]C	0.002888126762620357	ovary
1	MMRD-2	63	T[T->A]G	0.0038321173304580506	ovary
1	MMRD-2	64	T[T->A]T	0.013192020432050644	ovary
1	MMRD-2	65	A[T->C]A	0.06643258973672761	ovary
1	MMRD-2	66	A[T->C]C	0.02591961952896317	ovary
1	MMRD-2	67	A[T->C]G	0.051920847217404066	ovary
1	MMRD-2	68	A[T->C]T	0.031772594027741366	ovary
1	MMRD-2	69	C[T->C]A	0.03548105606212272	ovary
1	MMRD-2	70	C[T->C]C	0.02310977333538575	ovary
1	MMRD-2	71	C[T->C]G	0.02837302597819288	ovary
1	MMRD-2	72	C[T->C]T	0.04122002449186775	ovary
1	MMRD-2	73	G[T->C]A	0.03803412919870452	ovary
1	MMRD-2	74	G[T->C]C	0.019647826538183616	ovary
1	MMRD-2	75	G[T->C]G	0.028009554165922625	ovary
1	MMRD-2	76	G[T->C]T	0.031990443987827404	ovary
1	MMRD-2	77	T[T->C]A	0.04455257902914268	ovary
1	MMRD-2	78	T[T->C]C	0.03677281480799119	ovary
1	MMRD-2	79	T[T->C]G	0.021047011780170245	ovary
1	MMRD-2	80	T[T->C]T	0.05522069578201678	ovary
1	MMRD-2	81	A[T->G]A	0.006692423909016942	ovary
1	MMRD-2	82	A[T->G]C	0.0043879070071294966	ovary
1	MMRD-2	83	A[T->G]G	0.004453039561553389	ovary
1	MMRD-2	84	A[T->G]T	0.012882312900462722	ovary
1	MMRD-2	85	C[T->G]A	0.004285688457795479	ovary
1	MMRD-2	86	C[T->G]C	0.009347795276913982	ovary
1	MMRD-2	87	C[T->G]G	0.011461051528922872	ovary
1	MMRD-2	88	C[T->G]T	0.02086970249589307	ovary
1	MMRD-2	89	G[T->G]A	0.002787396969335336	ovary
1	MMRD-2	90	G[T->G]C	0.0024728262297297595	ovary
1	MMRD-2	91	G[T->G]G	0.0040468818802858395	ovary
1	MMRD-2	92	G[T->G]T	0.016347842517481878	ovary
1	MMRD-2	93	T[T->G]A	0.0039747418558469545	ovary
1	MMRD-2	94	T[T->G]C	0.0042493713788904494	ovary
1	MMRD-2	95	T[T->G]G	0.005884649002769618	ovary
1	MMRD-2	96	T[T->G]T	0.019285246597529792	ovary
1	HRD	1	A[C->A]A	0.04044417464959657	ovary
1	HRD	2	A[C->A]C	0.030315413357072014	ovary
1	HRD	3	A[C->A]G	0.003403180718050209	ovary
1	HRD	4	A[C->A]T	0.029331209742509325	ovary
1	HRD	5	C[C->A]A	0.027135761415555328	ovary
1	HRD	6	C[C->A]C	0.02120895034911409	ovary
1	HRD	7	C[C->A]G	0.0019072098783604191	ovary
1	HRD	8	C[C->A]T	0.012181540601951105	ovary
1	HRD	9	G[C->A]A	0.02044171378436049	ovary
1	HRD	10	G[C->A]C	0.016706305448583703	ovary
1	HRD	11	G[C->A]G	0.0021162783360227327	ovary
1	HRD	12	G[C->A]T	0.0159459356818139	ovary
1	HRD	13	T[C->A]A	0.020990917693157158	ovary
1	HRD	14	T[C->A]C	0.024660595358499862	ovary
1	HRD	15	T[C->A]G	0.002018453939332753	ovary
1	HRD	16	T[C->A]T	0.004915381386389984	ovary
1	HRD	17	A[C->G]A	0.02178724878798321	ovary
1	HRD	18	A[C->G]C	0.011301469066949751	ovary
1	HRD	19	A[C->G]G	0.0034565362873540647	ovary
1	HRD	20	A[C->G]T	0.021205918927311454	ovary
1	HRD	21	C[C->G]A	0.013838949366956524	ovary
1	HRD	22	C[C->G]C	0.012815187298270957	ovary
1	HRD	23	C[C->G]G	0.0034863677585961327	ovary
1	HRD	24	C[C->G]T	0.0207381554497044	ovary
1	HRD	25	G[C->G]A	0.009476124774712815	ovary
1	HRD	26	G[C->G]C	0.008110809255229333	ovary
1	HRD	27	G[C->G]G	0.001802947233984211	ovary
1	HRD	28	G[C->G]T	0.013717828768836102	ovary
1	HRD	29	T[C->G]A	2.279933879005512e-07	ovary
1	HRD	30	T[C->G]C	0.013628447539372555	ovary
1	HRD	31	T[C->G]G	0.0014486505961070453	ovary
1	HRD	32	T[C->G]T	0.013602513377859836	ovary
1	HRD	33	A[C->T]A	0.01578869179828804	ovary
1	HRD	34	A[C->T]C	0.01206091480008563	ovary
1	HRD	35	A[C->T]G	0.010451058874754079	ovary
1	HRD	36	A[C->T]T	0.024751524599849795	ovary
1	HRD	37	C[C->T]A	0.01897707908206303	ovary
1	HRD	38	C[C->T]C	0.017003013795751573	ovary
1	HRD	39	C[C->T]G	0.0064749112676753574	ovary
1	HRD	40	C[C->T]T	0.027945955226983614	ovary
1	HRD	41	G[C->T]A	0.0042806382370065964	ovary
1	HRD	42	G[C->T]C	0.002851478953091168	ovary
1	HRD	43	G[C->T]G	4.037833294406956e-07	ovary
1	HRD	44	G[C->T]T	0.008536368772015005	ovary
1	HRD	45	T[C->T]A	5.0970812824120146e-05	ovary
1	HRD	46	T[C->T]C	0.015392804688937157	ovary
1	HRD	47	T[C->T]G	1.2669839451887405e-06	ovary
1	HRD	48	T[C->T]T	0.009665393328341165	ovary
1	HRD	49	A[T->A]A	0.0118075583969494	ovary
1	HRD	50	A[T->A]C	0.010841565211770264	ovary
1	HRD	51	A[T->A]G	0.016110721249112742	ovary
1	HRD	52	A[T->A]T	0.010086498620756616	ovary
1	HRD	53	C[T->A]A	0.012729020233233626	ovary
1	HRD	54	C[T->A]C	0.01612858414779171	ovary
1	HRD	55	C[T->A]G	0.017451257664506416	ovary
1	HRD	56	C[T->A]T	0.025609376936671976	ovary
1	HRD	57	G[T->A]A	0.008332536992022755	ovary
1	HRD	58	G[T->A]C	0.007836409901699263	ovary
1	HRD	59	G[T->A]G	0.009661128791491582	ovary
1	HRD	60	G[T->A]T	0.015488010841894181	ovary
1	HRD	61	T[T->A]A	0.012176932175931928	ovary
1	HRD	62	T[T->A]C	0.013321731773585572	ovary
1	HRD	63	T[T->A]G	0.008903798067114423	ovary
1	HRD	64	T[T->A]T	0.02264903957751161	ovary
1	HRD	65	A[T->C]A	0.010577396354206252	ovary
1	HRD	66	A[T->C]C	0.006375728210226459	ovary
1	HRD	67	A[T->C]G	0.0021802195847818308	ovary
1	HRD	68	A[T->C]T	0.026972125234329496	ovary
1	HRD	69	C[T->C]A	0.0009163455907653727	ovary
1	HRD	70	C[T->C]C	0.010462877012817028	ovary
1	HRD	71	C[T->C]G	2.2798859996072284e-07	ovary
1	HRD	72	C[T->C]T	0.00594699579272272	ovary
1	HRD	73	G[T->C]A	2.27990344860534e-07	ovary
1	HRD	74	G[T->C]C	0.002203801060881817	ovary
1	HRD	75	G[T->C]G	2.2798951385404768e-07	ovary
1	HRD	76	G[T->C]T	0.006622246699884076	ovary
1	HRD	77	T[T->C]A	0.0019157633155656407	ovary
1	HRD	78	T[T->C]C	0.003086987051573607	ovary
1	HRD	79	T[T->C]G	2.2799105102921482e-07	ovary
1	HRD	80	T[T->C]T	0.0007429777784287832	ovary
1	HRD	81	A[T->G]A	0.0065002185640217645	ovary
1	HRD	82	A[T->G]C	0.0021292722988991326	ovary
1	HRD	83	A[T->G]G	0.009775019831683909	ovary
1	HRD	84	A[T->G]T	0.0040364641690621775	ovary
1	HRD	85	C[T->G]A	0.004071925726989706	ovary
1	HRD	86	C[T->G]C	0.003297026208784918	ovary
1	HRD	87	C[T->G]G	0.007678729246207542	ovary
1	HRD	88	C[T->G]T	0.004190573089908757	ovary
1	HRD	89	G[T->G]A	0.004139770816864735	ovary
1	HRD	90	G[T->G]C	0.002505565550796415	ovary
1	HRD	91	G[T->G]G	0.009455024910253173	ovary
1	HRD	92	G[T->G]T	0.00314073381557982	ovary
1	HRD	93	T[T->G]A	0.008686511110832964	ovary
1	HRD	94	T[T->G]C	0.005063398753720341	ovary
1	HRD	95	T[T->G]G	0.009805237640015979	ovary
1	HRD	96	T[T->G]T	1.310221071489056e-05	ovary
2	S-Dup	1	size:<10kb[del]hom:0-1	0.017785941826979925	ovary
2	S-Dup	2	size:<10kb[del]hom:2-5	0.01783355641670093	ovary
2	S-Dup	3	size:<10kb[del]hom:>5	3.513488935511192e-05	ovary
2	S-Dup	4	size:10kb-100kb[del]hom:0-1	3.5134026115238186e-05	ovary
2	S-Dup	5	size:10kb-100kb[del]hom:2-5	3.513495790843257e-05	ovary
2	S-Dup	6	size:10kb-100kb[del]hom:>5	3.5135335216591696e-05	ovary
2	S-Dup	7	size:100kb-1Mb[del]hom:0-1	3.5136085782612354e-05	ovary
2	S-Dup	8	size:100kb-1Mb[del]hom:2-5	3.51357562671299e-05	ovary
2	S-Dup	9	size:100kb-1Mb[del]hom:>5	3.513505067175488e-05	ovary
2	S-Dup	10	size:1Mb-10Mb[del]hom:0-1	3.513563611281077e-05	ovary
2	S-Dup	11	size:1Mb-10Mb[del]hom:2-5	3.5135635528488323e-05	ovary
2	S-Dup	12	size:1Mb-10Mb[del]hom:>5	3.513491470416958e-05	ovary
2	S-Dup	13	size:>10Mb[del]hom:0-1	3.5136601421877364e-05	ovary
2	S-Dup	14	size:>10Mb[del]hom:2-5	3.513604480428002e-05	ovary
2	S-Dup	15	size:>10Mb[del]hom:>5	3.513781637068001e-05	ovary
2	S-Dup	16	size:<10kb[dup]hom:0-1	0.4078409486229176	ovary
2	S-Dup	17	size:<10kb[dup]hom:2-5	0.4359412660287929	ovary
2	S-Dup	18	size:<10kb[dup]hom:>5	0.020505713818182763	ovary
2	S-Dup	19	size:10kb-100kb[dup]hom:0-1	0.017946834929770353	ovary
2	S-Dup	20	size:10kb-100kb[dup]hom:2-5	0.03064158488598127	ovary
2	S-Dup	21	size:10kb-100kb[dup]hom:>5	3.513533499912267e-05	ovary
2	S-Dup	22	size:100kb-1Mb[dup]hom:0-1	3.513516603839547e-05	ovary
2	S-Dup	23	size:100kb-1Mb[dup]hom:2-5	3.5135965151981077e-05	ovary
2	S-Dup	24	size:100kb-1Mb[dup]hom:>5	3.513298754984019e-05	ovary
2	S-Dup	25	size:1Mb-10Mb[dup]hom:0-1	3.5135347713438895e-05	ovary
2	S-Dup	26	size:1Mb-10Mb[dup]hom:2-5	3.513429416340949e-05	ovary
2	S-Dup	27	size:1Mb-10Mb[dup]hom:>5	3.5131551648298066e-05	ovary
2	S-Dup	28	size:>10Mb[dup]hom:0-1	3.5134386583582724e-05	ovary
2	S-Dup	29	size:>10Mb[dup]hom:2-5	3.5138886352975094e-05	ovary
2	S-Dup	30	size:>10Mb[dup]hom:>5	3.513351687429912e-05	ovary
2	S-Dup	31	size:<10kb[inv]hom:0-1	3.513405700645189e-05	ovary
2	S-Dup	32	size:<10kb[inv]hom:2-5	3.513561176094302e-05	ovary
2	S-Dup	33	size:<10kb[inv]hom:>5	3.512657563817785e-05	ovary
2	S-Dup	34	size:10kb-100kb[inv]hom:0-1	3.5133388128278476e-05	ovary
2	S-Dup	35	size:10kb-100kb[inv]hom:2-5	3.513556538778592e-05	ovary
2	S-Dup	36	size:10kb-100kb[inv]hom:>5	3.512681659642702e-05	ovary
2	S-Dup	37	size:100kb-1Mb[inv]hom:0-1	3.513651156088684e-05	ovary
2	S-Dup	38	size:100kb-1Mb[inv]hom:2-5	3.5136632161625697e-05	ovary
2	S-Dup	39	size:100kb-1Mb[inv]hom:>5	3.513422491601689e-05	ovary
2	S-Dup	40	size:1Mb-10Mb[inv]hom:0-1	3.513458481689751e-05	ovary
2	S-Dup	41	size:1Mb-10Mb[inv]hom:2-5	3.513377581499994e-05	ovary
2	S-Dup	42	size:1Mb-10Mb[inv]hom:>5	3.5145255624915234e-05	ovary
2	S-Dup	43	size:>10Mb[inv]hom:0-1	3.5135255653875675e-05	ovary
2	S-Dup	44	size:>10Mb[inv]hom:2-5	0.00941811303271058	ovary
2	S-Dup	45	size:>10Mb[inv]hom:>5	3.5133518365147e-05	ovary
2	S-Dup	46	size:<10kb[fb]hom:0-1	3.513739054063574e-05	ovary
2	S-Dup	47	size:<10kb[fb]hom:2-5	0.01758747225278582	ovary
2	S-Dup	48	size:<10kb[fb]hom:>5	0.004230662496841932	ovary
2	S-Dup	49	size:10kb-100kb[fb]hom:0-1	3.51370700807487e-05	ovary
2	S-Dup	50	size:10kb-100kb[fb]hom:2-5	3.513435279154948e-05	ovary
2	S-Dup	51	size:10kb-100kb[fb]hom:>5	3.5126842442073805e-05	ovary
2	S-Dup	52	size:100kb-1Mb[fb]hom:0-1	3.5125398567494675e-05	ovary
2	S-Dup	53	size:100kb-1Mb[fb]hom:2-5	3.5125398567494675e-05	ovary
2	S-Dup	54	size:100kb-1Mb[fb]hom:>5	3.5125398567494675e-05	ovary
2	S-Dup	55	size:1Mb-10Mb[fb]hom:0-1	3.5125398567494675e-05	ovary
2	S-Dup	56	size:1Mb-10Mb[fb]hom:2-5	3.5125398567494675e-05	ovary
2	S-Dup	57	size:1Mb-10Mb[fb]hom:>5	3.5125398567494675e-05	ovary
2	S-Dup	58	size:>10Mb[fb]hom:0-1	3.5125398567494675e-05	ovary
2	S-Dup	59	size:>10Mb[fb]hom:2-5	3.5125398567494675e-05	ovary
2	S-Dup	60	size:>10Mb[fb]hom:>5	3.5125398567494675e-05	ovary
2	S-Dup	61	[trans]hom:0-1	0.002805441081866669	ovary
2	S-Dup	62	[trans]hom:2-5	0.015670674122200898	ovary
2	S-Dup	63	[trans]hom:>5	3.5134280539077835e-05	ovary
2	M-Dup	1	size:<10kb[del]hom:0-1	3.773756215303849e-05	ovary
2	M-Dup	2	size:<10kb[del]hom:2-5	3.7737849083147225e-05	ovary
2	M-Dup	3	size:<10kb[del]hom:>5	3.773739073554837e-05	ovary
2	M-Dup	4	size:10kb-100kb[del]hom:0-1	3.773673221198809e-05	ovary
2	M-Dup	5	size:10kb-100kb[del]hom:2-5	3.773746366883278e-05	ovary
2	M-Dup	6	size:10kb-100kb[del]hom:>5	3.773727485609691e-05	ovary
2	M-Dup	7	size:100kb-1Mb[del]hom:0-1	3.773810916757377e-05	ovary
2	M-Dup	8	size:100kb-1Mb[del]hom:2-5	3.773899226274805e-05	ovary
2	M-Dup	9	size:100kb-1Mb[del]hom:>5	3.774371833669801e-05	ovary
2	M-Dup	10	size:1Mb-10Mb[del]hom:0-1	3.773817313917994e-05	ovary
2	M-Dup	11	size:1Mb-10Mb[del]hom:2-5	3.773778598976485e-05	ovary
2	M-Dup	12	size:1Mb-10Mb[del]hom:>5	3.775097053784968e-05	ovary
2	M-Dup	13	size:>10Mb[del]hom:0-1	3.773800109000451e-05	ovary
2	M-Dup	14	size:>10Mb[del]hom:2-5	3.773824313497321e-05	ovary
2	M-Dup	15	size:>10Mb[del]hom:>5	3.77393172059756e-05	ovary
2	M-Dup	16	size:<10kb[dup]hom:0-1	3.773763944403706e-05	ovary
2	M-Dup	17	size:<10kb[dup]hom:2-5	3.773750447314776e-05	ovary
2	M-Dup	18	size:<10kb[dup]hom:>5	3.773886260679269e-05	ovary
2	M-Dup	19	size:10kb-100kb[dup]hom:0-1	0.3746708951915152	ovary
2	M-Dup	20	size:10kb-100kb[dup]hom:2-5	0.4647855465171867	ovary
2	M-Dup	21	size:10kb-100kb[dup]hom:>5	0.020410338069139368	ovary
2	M-Dup	22	size:100kb-1Mb[dup]hom:0-1	0.027218340355854503	ovary
2	M-Dup	23	size:100kb-1Mb[dup]hom:2-5	0.026363091829619455	ovary
2	M-Dup	24	size:100kb-1Mb[dup]hom:>5	3.7735974532256925e-05	ovary
2	M-Dup	25	size:1Mb-10Mb[dup]hom:0-1	3.7737135256018924e-05	ovary
2	M-Dup	26	size:1Mb-10Mb[dup]hom:2-5	3.773605336204861e-05	ovary
2	M-Dup	27	size:1Mb-10Mb[dup]hom:>5	3.7732282512290496e-05	ovary
2	M-Dup	28	size:>10Mb[dup]hom:0-1	3.773837187385868e-05	ovary
2	M-Dup	29	size:>10Mb[dup]hom:2-5	3.773888981827975e-05	ovary
2	M-Dup	30	size:>10Mb[dup]hom:>5	3.773831889986077e-05	ovary
2	M-Dup	31	size:<10kb[inv]hom:0-1	3.773547322065128e-05	ovary
2	M-Dup	32	size:<10kb[inv]hom:2-5	3.773863933254581e-05	ovary
2	M-Dup	33	size:<10kb[inv]hom:>5	3.772970050779403e-05	ovary
2	M-Dup	34	size:10kb-100kb[inv]hom:0-1	3.7736508453917044e-05	ovary
2	M-Dup	35	size:10kb-100kb[inv]hom:2-5	3.774054214849837e-05	ovary
2	M-Dup	36	size:10kb-100kb[inv]hom:>5	3.773518217949831e-05	ovary
2	M-Dup	37	size:100kb-1Mb[inv]hom:0-1	3.7739000115414066e-05	ovary
2	M-Dup	38	size:100kb-1Mb[inv]hom:2-5	0.004832229264126477	ovary
2	M-Dup	39	size:100kb-1Mb[inv]hom:>5	3.773904306883324e-05	ovary
2	M-Dup	40	size:1Mb-10Mb[inv]hom:0-1	3.77375941702188e-05	ovary
2	M-Dup	41	size:1Mb-10Mb[inv]hom:2-5	3.77363614756788e-05	ovary
2	M-Dup	42	size:1Mb-10Mb[inv]hom:>5	3.7740339299510174e-05	ovary
2	M-Dup	43	size:>10Mb[inv]hom:0-1	3.7737684671578176e-05	ovary
2	M-Dup	44	size:>10Mb[inv]hom:2-5	3.77373029709451e-05	ovary
2	M-Dup	45	size:>10Mb[inv]hom:>5	3.773877275455829e-05	ovary
2	M-Dup	46	size:<10kb[fb]hom:0-1	3.773872547598915e-05	ovary
2	M-Dup	47	size:<10kb[fb]hom:2-5	3.773784702262373e-05	ovary
2	M-Dup	48	size:<10kb[fb]hom:>5	3.773670749591895e-05	ovary
2	M-Dup	49	size:10kb-100kb[fb]hom:0-1	3.773727546448505e-05	ovary
2	M-Dup	50	size:10kb-100kb[fb]hom:2-5	3.773966415280093e-05	ovary
2	M-Dup	51	size:10kb-100kb[fb]hom:>5	3.7730156614225e-05	ovary
2	M-Dup	52	size:100kb-1Mb[fb]hom:0-1	3.7727171118583706e-05	ovary
2	M-Dup	53	size:100kb-1Mb[fb]hom:2-5	3.7727171118583706e-05	ovary
2	M-Dup	54	size:100kb-1Mb[fb]hom:>5	3.7727171118583706e-05	ovary
2	M-Dup	55	size:1Mb-10Mb[fb]hom:0-1	3.7727171118583706e-05	ovary
2	M-Dup	56	size:1Mb-10Mb[fb]hom:2-5	3.7727171118583706e-05	ovary
2	M-Dup	57	size:1Mb-10Mb[fb]hom:>5	3.7727171118583706e-05	ovary
2	M-Dup	58	size:>10Mb[fb]hom:0-1	3.7727171118583706e-05	ovary
2	M-Dup	59	size:>10Mb[fb]hom:2-5	3.7727171118583706e-05	ovary
2	M-Dup	60	size:>10Mb[fb]hom:>5	3.7727171118583706e-05	ovary
2	M-Dup	61	[trans]hom:0-1	0.05143761355022135	ovary
2	M-Dup	62	[trans]hom:2-5	0.028206461743612563	ovary
2	M-Dup	63	[trans]hom:>5	3.773780170950244e-05	ovary
2	L-Dup	1	size:<10kb[del]hom:0-1	2.956426901147013e-05	ovary
2	L-Dup	2	size:<10kb[del]hom:2-5	2.9565455122834028e-05	ovary
2	L-Dup	3	size:<10kb[del]hom:>5	2.9562940797464485e-05	ovary
2	L-Dup	4	size:10kb-100kb[del]hom:0-1	2.9566452440713893e-05	ovary
2	L-Dup	5	size:10kb-100kb[del]hom:2-5	0.0002455495068738806	ovary
2	L-Dup	6	size:10kb-100kb[del]hom:>5	2.9566617544973906e-05	ovary
2	L-Dup	7	size:100kb-1Mb[del]hom:0-1	0.01274681042540772	ovary
2	L-Dup	8	size:100kb-1Mb[del]hom:2-5	0.011386589417885831	ovary
2	L-Dup	9	size:100kb-1Mb[del]hom:>5	0.003092823225061189	ovary
2	L-Dup	10	size:1Mb-10Mb[del]hom:0-1	2.9566016823225848e-05	ovary
2	L-Dup	11	size:1Mb-10Mb[del]hom:2-5	2.9564692485746192e-05	ovary
2	L-Dup	12	size:1Mb-10Mb[del]hom:>5	2.956620096510191e-05	ovary
2	L-Dup	13	size:>10Mb[del]hom:0-1	2.9566591605655684e-05	ovary
2	L-Dup	14	size:>10Mb[del]hom:2-5	2.9566694741235042e-05	ovary
2	L-Dup	15	size:>10Mb[del]hom:>5	2.956438989215763e-05	ovary
2	L-Dup	16	size:<10kb[dup]hom:0-1	2.956489488996614e-05	ovary
2	L-Dup	17	size:<10kb[dup]hom:2-5	2.9566051158804492e-05	ovary
2	L-Dup	18	size:<10kb[dup]hom:>5	2.956532752245515e-05	ovary
2	L-Dup	19	size:10kb-100kb[dup]hom:0-1	2.9565889508356152e-05	ovary
2	L-Dup	20	size:10kb-100kb[dup]hom:2-5	2.9570646299946117e-05	ovary
2	L-Dup	21	size:10kb-100kb[dup]hom:>5	2.9564402450681044e-05	ovary
2	L-Dup	22	size:100kb-1Mb[dup]hom:0-1	0.2896815558082576	ovary
2	L-Dup	23	size:100kb-1Mb[dup]hom:2-5	0.39380353614547575	ovary
2	L-Dup	24	size:100kb-1Mb[dup]hom:>5	0.01687740305876149	ovary
2	L-Dup	25	size:1Mb-10Mb[dup]hom:0-1	0.08048048540320965	ovary
2	L-Dup	26	size:1Mb-10Mb[dup]hom:2-5	0.12780019012153754	ovary
2	L-Dup	27	size:1Mb-10Mb[dup]hom:>5	0.006532191096778614	ovary
2	L-Dup	28	size:>10Mb[dup]hom:0-1	2.956720478499923e-05	ovary
2	L-Dup	29	size:>10Mb[dup]hom:2-5	2.956472500219375e-05	ovary
2	L-Dup	30	size:>10Mb[dup]hom:>5	2.9568735740368574e-05	ovary
2	L-Dup	31	size:<10kb[inv]hom:0-1	2.9570909481695866e-05	ovary
2	L-Dup	32	size:<10kb[inv]hom:2-5	2.9574618592628444e-05	ovary
2	L-Dup	33	size:<10kb[inv]hom:>5	2.9558583059130945e-05	ovary
2	L-Dup	34	size:10kb-100kb[inv]hom:0-1	2.956603174895345e-05	ovary
2	L-Dup	35	size:10kb-100kb[inv]hom:2-5	2.9565768433921582e-05	ovary
2	L-Dup	36	size:10kb-100kb[inv]hom:>5	0.0023941102572168525	ovary
2	L-Dup	37	size:100kb-1Mb[inv]hom:0-1	0.007580866105573539	ovary
2	L-Dup	38	size:100kb-1Mb[inv]hom:2-5	0.007242559468858207	ovary
2	L-Dup	39	size:100kb-1Mb[inv]hom:>5	0.003567642773254164	ovary
2	L-Dup	40	size:1Mb-10Mb[inv]hom:0-1	2.9565709941408117e-05	ovary
2	L-Dup	41	size:1Mb-10Mb[inv]hom:2-5	2.956581783146576e-05	ovary
2	L-Dup	42	size:1Mb-10Mb[inv]hom:>5	2.9567313780990984e-05	ovary
2	L-Dup	43	size:>10Mb[inv]hom:0-1	2.956560194284491e-05	ovary
2	L-Dup	44	size:>10Mb[inv]hom:2-5	2.9566043735461573e-05	ovary
2	L-Dup	45	size:>10Mb[inv]hom:>5	0.0011620776268728762	ovary
2	L-Dup	46	size:<10kb[fb]hom:0-1	2.9565146765991097e-05	ovary
2	L-Dup	47	size:<10kb[fb]hom:2-5	2.956446960831656e-05	ovary
2	L-Dup	48	size:<10kb[fb]hom:>5	2.9563409128693324e-05	ovary
2	L-Dup	49	size:10kb-100kb[fb]hom:0-1	2.9566985899681763e-05	ovary
2	L-Dup	50	size:10kb-100kb[fb]hom:2-5	2.956734171799313e-05	ovary
2	L-Dup	51	size:10kb-100kb[fb]hom:>5	2.9561540530284242e-05	ovary
2	L-Dup	52	size:100kb-1Mb[fb]hom:0-1	2.9557693666373523e-05	ovary
2	L-Dup	53	size:100kb-1Mb[fb]hom:2-5	2.9557693666373523e-05	ovary
2	L-Dup	54	size:100kb-1Mb[fb]hom:>5	2.9557693666373523e-05	ovary
2	L-Dup	55	size:1Mb-10Mb[fb]hom:0-1	2.9557693666373523e-05	ovary
2	L-Dup	56	size:1Mb-10Mb[fb]hom:2-5	2.9557693666373523e-05	ovary
2	L-Dup	57	size:1Mb-10Mb[fb]hom:>5	2.9557693666373523e-05	ovary
2	L-Dup	58	size:>10Mb[fb]hom:0-1	2.9557693666373523e-05	ovary
2	L-Dup	59	size:>10Mb[fb]hom:2-5	2.9557693666373523e-05	ovary
2	L-Dup	60	size:>10Mb[fb]hom:>5	2.9557693666373523e-05	ovary
2	L-Dup	61	[trans]hom:0-1	2.9566069427730486e-05	ovary
2	L-Dup	62	[trans]hom:2-5	0.02827029543750548	ovary
2	L-Dup	63	[trans]hom:>5	0.005775355318057139	ovary
2	Del	1	size:<10kb[del]hom:0-1	0.2199168603111757	ovary
2	Del	2	size:<10kb[del]hom:2-5	0.31215975790939765	ovary
2	Del	3	size:<10kb[del]hom:>5	0.021853621371399026	ovary
2	Del	4	size:10kb-100kb[del]hom:0-1	0.11884843029249435	ovary
2	Del	5	size:10kb-100kb[del]hom:2-5	0.1573937684701686	ovary
2	Del	6	size:10kb-100kb[del]hom:>5	0.013667797748585123	ovary
2	Del	7	size:100kb-1Mb[del]hom:0-1	0.01390451998592344	ovary
2	Del	8	size:100kb-1Mb[del]hom:2-5	0.03181600141332902	ovary
2	Del	9	size:100kb-1Mb[del]hom:>5	0.0034073206323306827	ovary
2	Del	10	size:1Mb-10Mb[del]hom:0-1	2.4811508339363645e-05	ovary
2	Del	11	size:1Mb-10Mb[del]hom:2-5	2.4813110264055357e-05	ovary
2	Del	12	size:1Mb-10Mb[del]hom:>5	2.481568908553306e-05	ovary
2	Del	13	size:>10Mb[del]hom:0-1	2.4812822233128225e-05	ovary
2	Del	14	size:>10Mb[del]hom:2-5	0.0030209467358173416	ovary
2	Del	15	size:>10Mb[del]hom:>5	2.481777334113213e-05	ovary
2	Del	16	size:<10kb[dup]hom:0-1	2.481187787807695e-05	ovary
2	Del	17	size:<10kb[dup]hom:2-5	2.481205832841588e-05	ovary
2	Del	18	size:<10kb[dup]hom:>5	0.002436214973373776	ovary
2	Del	19	size:10kb-100kb[dup]hom:0-1	2.4812064208522426e-05	ovary
2	Del	20	size:10kb-100kb[dup]hom:2-5	2.481246055943478e-05	ovary
2	Del	21	size:10kb-100kb[dup]hom:>5	2.4813557012538972e-05	ovary
2	Del	22	size:100kb-1Mb[dup]hom:0-1	2.4812337697206328e-05	ovary
2	Del	23	size:100kb-1Mb[dup]hom:2-5	2.481267532406449e-05	ovary
2	Del	24	size:100kb-1Mb[dup]hom:>5	2.481132858070659e-05	ovary
2	Del	25	size:1Mb-10Mb[dup]hom:0-1	2.4811812430231562e-05	ovary
2	Del	26	size:1Mb-10Mb[dup]hom:2-5	2.481247930538849e-05	ovary
2	Del	27	size:1Mb-10Mb[dup]hom:>5	2.482056964457893e-05	ovary
2	Del	28	size:>10Mb[dup]hom:0-1	2.48122084043867e-05	ovary
2	Del	29	size:>10Mb[dup]hom:2-5	2.4813020725872063e-05	ovary
2	Del	30	size:>10Mb[dup]hom:>5	2.481836744825196e-05	ovary
2	Del	31	size:<10kb[inv]hom:0-1	0.010939189392578277	ovary
2	Del	32	size:<10kb[inv]hom:2-5	0.010939180882855068	ovary
2	Del	33	size:<10kb[inv]hom:>5	0.0007689575457107973	ovary
2	Del	34	size:10kb-100kb[inv]hom:0-1	2.4813559175911647e-05	ovary
2	Del	35	size:10kb-100kb[inv]hom:2-5	0.0015913535243666688	ovary
2	Del	36	size:10kb-100kb[inv]hom:>5	2.481115242114848e-05	ovary
2	Del	37	size:100kb-1Mb[inv]hom:0-1	2.481230428795499e-05	ovary
2	Del	38	size:100kb-1Mb[inv]hom:2-5	2.481271521270991e-05	ovary
2	Del	39	size:100kb-1Mb[inv]hom:>5	0.002016622753107569	ovary
2	Del	40	size:1Mb-10Mb[inv]hom:0-1	2.481216490300329e-05	ovary
2	Del	41	size:1Mb-10Mb[inv]hom:2-5	2.481166091787174e-05	ovary
2	Del	42	size:1Mb-10Mb[inv]hom:>5	2.481723205968178e-05	ovary
2	Del	43	size:>10Mb[inv]hom:0-1	2.481226086621277e-05	ovary
2	Del	44	size:>10Mb[inv]hom:2-5	0.007688994924379218	ovary
2	Del	45	size:>10Mb[inv]hom:>5	2.4812978821675496e-05	ovary
2	Del	46	size:<10kb[fb]hom:0-1	2.481287239964405e-05	ovary
2	Del	47	size:<10kb[fb]hom:2-5	0.0006723350651446843	ovary
2	Del	48	size:<10kb[fb]hom:>5	2.4812902797652065e-05	ovary
2	Del	49	size:10kb-100kb[fb]hom:0-1	2.481352561921877e-05	ovary
2	Del	50	size:10kb-100kb[fb]hom:2-5	0.002048196445611791	ovary
2	Del	51	size:10kb-100kb[fb]hom:>5	2.4811762033743548e-05	ovary
2	Del	52	size:100kb-1Mb[fb]hom:0-1	2.4805517075256853e-05	ovary
2	Del	53	size:100kb-1Mb[fb]hom:2-5	2.4805517075256853e-05	ovary
2	Del	54	size:100kb-1Mb[fb]hom:>5	2.4805517075256853e-05	ovary
2	Del	55	size:1Mb-10Mb[fb]hom:0-1	2.4805517075256853e-05	ovary
2	Del	56	size:1Mb-10Mb[fb]hom:2-5	2.4805517075256853e-05	ovary
2	Del	57	size:1Mb-10Mb[fb]hom:>5	2.4805517075256853e-05	ovary
2	Del	58	size:>10Mb[fb]hom:0-1	2.4805517075256853e-05	ovary
2	Del	59	size:>10Mb[fb]hom:2-5	2.4805517075256853e-05	ovary
2	Del	60	size:>10Mb[fb]hom:>5	2.4805517075256853e-05	ovary
2	Del	61	[trans]hom:0-1	2.4812644843269628e-05	ovary
2	Del	62	[trans]hom:2-5	0.054208618461734435	ovary
2	Del	63	[trans]hom:>5	0.009659224049668905	ovary
2	FBI/Inv/Del	1	size:<10kb[del]hom:0-1	2.756819914757901e-05	ovary
2	FBI/Inv/Del	2	size:<10kb[del]hom:2-5	2.7567659511742712e-05	ovary
2	FBI/Inv/Del	3	size:<10kb[del]hom:>5	2.7569394570830232e-05	ovary
2	FBI/Inv/Del	4	size:10kb-100kb[del]hom:0-1	0.051559734555273566	ovary
2	FBI/Inv/Del	5	size:10kb-100kb[del]hom:2-5	0.06585783243061502	ovary
2	FBI/Inv/Del	6	size:10kb-100kb[del]hom:>5	2.756905849252397e-05	ovary
2	FBI/Inv/Del	7	size:100kb-1Mb[del]hom:0-1	0.10198746499169901	ovary
2	FBI/Inv/Del	8	size:100kb-1Mb[del]hom:2-5	0.1081265995109754	ovary
2	FBI/Inv/Del	9	size:100kb-1Mb[del]hom:>5	2.7573294316922774e-05	ovary
2	FBI/Inv/Del	10	size:1Mb-10Mb[del]hom:0-1	0.049887179819772205	ovary
2	FBI/Inv/Del	11	size:1Mb-10Mb[del]hom:2-5	0.02916382435944775	ovary
2	FBI/Inv/Del	12	size:1Mb-10Mb[del]hom:>5	2.756998935089917e-05	ovary
2	FBI/Inv/Del	13	size:>10Mb[del]hom:0-1	0.0020480331922846213	ovary
2	FBI/Inv/Del	14	size:>10Mb[del]hom:2-5	2.7567792311380488e-05	ovary
2	FBI/Inv/Del	15	size:>10Mb[del]hom:>5	2.756963692201485e-05	ovary
2	FBI/Inv/Del	16	size:<10kb[dup]hom:0-1	2.756715335283296e-05	ovary
2	FBI/Inv/Del	17	size:<10kb[dup]hom:2-5	2.756722089073896e-05	ovary
2	FBI/Inv/Del	18	size:<10kb[dup]hom:>5	2.7569703587845544e-05	ovary
2	FBI/Inv/Del	19	size:10kb-100kb[dup]hom:0-1	2.756785923581092e-05	ovary
2	FBI/Inv/Del	20	size:10kb-100kb[dup]hom:2-5	2.7567828015647027e-05	ovary
2	FBI/Inv/Del	21	size:10kb-100kb[dup]hom:>5	2.756861199199571e-05	ovary
2	FBI/Inv/Del	22	size:100kb-1Mb[dup]hom:0-1	2.7568389442848945e-05	ovary
2	FBI/Inv/Del	23	size:100kb-1Mb[dup]hom:2-5	2.756769868832917e-05	ovary
2	FBI/Inv/Del	24	size:100kb-1Mb[dup]hom:>5	2.7566310393940947e-05	ovary
2	FBI/Inv/Del	25	size:1Mb-10Mb[dup]hom:0-1	0.01026357402769877	ovary
2	FBI/Inv/Del	26	size:1Mb-10Mb[dup]hom:2-5	0.0005869406341403808	ovary
2	FBI/Inv/Del	27	size:1Mb-10Mb[dup]hom:>5	2.756941025569952e-05	ovary
2	FBI/Inv/Del	28	size:>10Mb[dup]hom:0-1	2.756803046377281e-05	ovary
2	FBI/Inv/Del	29	size:>10Mb[dup]hom:2-5	2.756738259866513e-05	ovary
2	FBI/Inv/Del	30	size:>10Mb[dup]hom:>5	2.756942277308009e-05	ovary
2	FBI/Inv/Del	31	size:<10kb[inv]hom:0-1	2.7568785753475158e-05	ovary
2	FBI/Inv/Del	32	size:<10kb[inv]hom:2-5	2.7569811518332252e-05	ovary
2	FBI/Inv/Del	33	size:<10kb[inv]hom:>5	2.7566204644159803e-05	ovary
2	FBI/Inv/Del	34	size:10kb-100kb[inv]hom:0-1	0.0247176888717467	ovary
2	FBI/Inv/Del	35	size:10kb-100kb[inv]hom:2-5	0.028879059091715762	ovary
2	FBI/Inv/Del	36	size:10kb-100kb[inv]hom:>5	2.757843521330584e-05	ovary
2	FBI/Inv/Del	37	size:100kb-1Mb[inv]hom:0-1	0.053068183939457225	ovary
2	FBI/Inv/Del	38	size:100kb-1Mb[inv]hom:2-5	0.05401522618107797	ovary
2	FBI/Inv/Del	39	size:100kb-1Mb[inv]hom:>5	2.7572769648307373e-05	ovary
2	FBI/Inv/Del	40	size:1Mb-10Mb[inv]hom:0-1	0.05785829459840164	ovary
2	FBI/Inv/Del	41	size:1Mb-10Mb[inv]hom:2-5	0.03427528101783574	ovary
2	FBI/Inv/Del	42	size:1Mb-10Mb[inv]hom:>5	0.007193198945247562	ovary
2	FBI/Inv/Del	43	size:>10Mb[inv]hom:0-1	0.00200765867208558	ovary
2	FBI/Inv/Del	44	size:>10Mb[inv]hom:2-5	2.7567691647706392e-05	ovary
2	FBI/Inv/Del	45	size:>10Mb[inv]hom:>5	2.7567026351787274e-05	ovary
2	FBI/Inv/Del	46	size:<10kb[fb]hom:0-1	0.07803076106690822	ovary
2	FBI/Inv/Del	47	size:<10kb[fb]hom:2-5	0.15475698173722185	ovary
2	FBI/Inv/Del	48	size:<10kb[fb]hom:>5	0.019610733111399315	ovary
2	FBI/Inv/Del	49	size:10kb-100kb[fb]hom:0-1	0.025383097732271008	ovary
2	FBI/Inv/Del	50	size:10kb-100kb[fb]hom:2-5	0.028922684387516245	ovary
2	FBI/Inv/Del	51	size:10kb-100kb[fb]hom:>5	0.0022323719616039687	ovary
2	FBI/Inv/Del	52	size:100kb-1Mb[fb]hom:0-1	2.7560420675665916e-05	ovary
2	FBI/Inv/Del	53	size:100kb-1Mb[fb]hom:2-5	2.7560420675665916e-05	ovary
2	FBI/Inv/Del	54	size:100kb-1Mb[fb]hom:>5	2.7560420675665916e-05	ovary
2	FBI/Inv/Del	55	size:1Mb-10Mb[fb]hom:0-1	2.7560420675665916e-05	ovary
2	FBI/Inv/Del	56	size:1Mb-10Mb[fb]hom:2-5	2.7560420675665916e-05	ovary
2	FBI/Inv/Del	57	size:1Mb-10Mb[fb]hom:>5	2.7560420675665916e-05	ovary
2	FBI/Inv/Del	58	size:>10Mb[fb]hom:0-1	2.7560420675665916e-05	ovary
2	FBI/Inv/Del	59	size:>10Mb[fb]hom:2-5	2.7560420675665916e-05	ovary
2	FBI/Inv/Del	60	size:>10Mb[fb]hom:>5	2.7560420675665916e-05	ovary
2	FBI/Inv/Del	61	[trans]hom:0-1	0.008492484509942841	ovary
2	FBI/Inv/Del	62	[trans]hom:2-5	2.7568124533568426e-05	ovary
2	FBI/Inv/Del	63	[trans]hom:>5	2.756797195522072e-05	ovary
2	Intra-Chr	1	size:<10kb[del]hom:0-1	3.347665891943336e-05	ovary
2	Intra-Chr	2	size:<10kb[del]hom:2-5	3.3476765817751894e-05	ovary
2	Intra-Chr	3	size:<10kb[del]hom:>5	3.347616203868556e-05	ovary
2	Intra-Chr	4	size:10kb-100kb[del]hom:0-1	3.347683725568576e-05	ovary
2	Intra-Chr	5	size:10kb-100kb[del]hom:2-5	3.3475917872515434e-05	ovary
2	Intra-Chr	6	size:10kb-100kb[del]hom:>5	3.3475934978058836e-05	ovary
2	Intra-Chr	7	size:100kb-1Mb[del]hom:0-1	3.347585532624959e-05	ovary
2	Intra-Chr	8	size:100kb-1Mb[del]hom:2-5	3.347584935571237e-05	ovary
2	Intra-Chr	9	size:100kb-1Mb[del]hom:>5	3.3475964595225106e-05	ovary
2	Intra-Chr	10	size:1Mb-10Mb[del]hom:0-1	0.029849226063705405	ovary
2	Intra-Chr	11	size:1Mb-10Mb[del]hom:2-5	0.03398685659556292	ovary
2	Intra-Chr	12	size:1Mb-10Mb[del]hom:>5	0.0037147755250933313	ovary
2	Intra-Chr	13	size:>10Mb[del]hom:0-1	0.09898537320337347	ovary
2	Intra-Chr	14	size:>10Mb[del]hom:2-5	0.0920417918840184	ovary
2	Intra-Chr	15	size:>10Mb[del]hom:>5	3.348206503392954e-05	ovary
2	Intra-Chr	16	size:<10kb[dup]hom:0-1	3.3475668227100864e-05	ovary
2	Intra-Chr	17	size:<10kb[dup]hom:2-5	3.347577402768495e-05	ovary
2	Intra-Chr	18	size:<10kb[dup]hom:>5	3.3475829787011984e-05	ovary
2	Intra-Chr	19	size:10kb-100kb[dup]hom:0-1	3.3476137627767746e-05	ovary
2	Intra-Chr	20	size:10kb-100kb[dup]hom:2-5	3.3476485602632333e-05	ovary
2	Intra-Chr	21	size:10kb-100kb[dup]hom:>5	3.34748882942568e-05	ovary
2	Intra-Chr	22	size:100kb-1Mb[dup]hom:0-1	3.347665637537151e-05	ovary
2	Intra-Chr	23	size:100kb-1Mb[dup]hom:2-5	3.3476184949428835e-05	ovary
2	Intra-Chr	24	size:100kb-1Mb[dup]hom:>5	3.347462524904116e-05	ovary
2	Intra-Chr	25	size:1Mb-10Mb[dup]hom:0-1	0.0344299255219678	ovary
2	Intra-Chr	26	size:1Mb-10Mb[dup]hom:2-5	0.02402769312150741	ovary
2	Intra-Chr	27	size:1Mb-10Mb[dup]hom:>5	3.348184663304469e-05	ovary
2	Intra-Chr	28	size:>10Mb[dup]hom:0-1	0.0816932490633352	ovary
2	Intra-Chr	29	size:>10Mb[dup]hom:2-5	0.07064908758417134	ovary
2	Intra-Chr	30	size:>10Mb[dup]hom:>5	0.003045440850420605	ovary
2	Intra-Chr	31	size:<10kb[inv]hom:0-1	3.3476640623088956e-05	ovary
2	Intra-Chr	32	size:<10kb[inv]hom:2-5	3.347683258467997e-05	ovary
2	Intra-Chr	33	size:<10kb[inv]hom:>5	3.347012203782476e-05	ovary
2	Intra-Chr	34	size:10kb-100kb[inv]hom:0-1	3.347661949694337e-05	ovary
2	Intra-Chr	35	size:10kb-100kb[inv]hom:2-5	3.347517196075657e-05	ovary
2	Intra-Chr	36	size:10kb-100kb[inv]hom:>5	3.3488432030980423e-05	ovary
2	Intra-Chr	37	size:100kb-1Mb[inv]hom:0-1	3.3478091134291276e-05	ovary
2	Intra-Chr	38	size:100kb-1Mb[inv]hom:2-5	3.347810085938633e-05	ovary
2	Intra-Chr	39	size:100kb-1Mb[inv]hom:>5	3.3477165071108466e-05	ovary
2	Intra-Chr	40	size:1Mb-10Mb[inv]hom:0-1	0.0609996694611963	ovary
2	Intra-Chr	41	size:1Mb-10Mb[inv]hom:2-5	0.06085523054160119	ovary
2	Intra-Chr	42	size:1Mb-10Mb[inv]hom:>5	3.348091248438344e-05	ovary
2	Intra-Chr	43	size:>10Mb[inv]hom:0-1	0.17132344292368312	ovary
2	Intra-Chr	44	size:>10Mb[inv]hom:2-5	0.13905263097358675	ovary
2	Intra-Chr	45	size:>10Mb[inv]hom:>5	0.01012993986601102	ovary
2	Intra-Chr	46	size:<10kb[fb]hom:0-1	0.006966896940670543	ovary
2	Intra-Chr	47	size:<10kb[fb]hom:2-5	3.34765880595275e-05	ovary
2	Intra-Chr	48	size:<10kb[fb]hom:>5	3.3475719439893226e-05	ovary
2	Intra-Chr	49	size:10kb-100kb[fb]hom:0-1	3.3476028547488927e-05	ovary
2	Intra-Chr	50	size:10kb-100kb[fb]hom:2-5	3.347774335797089e-05	ovary
2	Intra-Chr	51	size:10kb-100kb[fb]hom:>5	3.347178064372312e-05	ovary
2	Intra-Chr	52	size:100kb-1Mb[fb]hom:0-1	3.3467147033173875e-05	ovary
2	Intra-Chr	53	size:100kb-1Mb[fb]hom:2-5	3.3467147033173875e-05	ovary
2	Intra-Chr	54	size:100kb-1Mb[fb]hom:>5	3.3467147033173875e-05	ovary
2	Intra-Chr	55	size:1Mb-10Mb[fb]hom:0-1	3.3467147033173875e-05	ovary
2	Intra-Chr	56	size:1Mb-10Mb[fb]hom:2-5	3.3467147033173875e-05	ovary
2	Intra-Chr	57	size:1Mb-10Mb[fb]hom:>5	3.3467147033173875e-05	ovary
2	Intra-Chr	58	size:>10Mb[fb]hom:0-1	3.3467147033173875e-05	ovary
2	Intra-Chr	59	size:>10Mb[fb]hom:2-5	3.3467147033173875e-05	ovary
2	Intra-Chr	60	size:>10Mb[fb]hom:>5	3.3467147033173875e-05	ovary
2	Intra-Chr	61	[trans]hom:0-1	0.02223739231431432	ovary
2	Intra-Chr	62	[trans]hom:2-5	0.03552218399004203	ovary
2	Intra-Chr	63	[trans]hom:>5	0.01901630119614209	ovary
2	Tr	1	size:<10kb[del]hom:0-1	2.3178552946253977e-05	ovary
2	Tr	2	size:<10kb[del]hom:2-5	2.317834207882385e-05	ovary
2	Tr	3	size:<10kb[del]hom:>5	2.3178032076186804e-05	ovary
2	Tr	4	size:10kb-100kb[del]hom:0-1	2.3178061245080656e-05	ovary
2	Tr	5	size:10kb-100kb[del]hom:2-5	2.3178125426238776e-05	ovary
2	Tr	6	size:10kb-100kb[del]hom:>5	2.317815768886589e-05	ovary
2	Tr	7	size:100kb-1Mb[del]hom:0-1	3.942000628715553e-05	ovary
2	Tr	8	size:100kb-1Mb[del]hom:2-5	0.0005304508561158666	ovary
2	Tr	9	size:100kb-1Mb[del]hom:>5	2.3179470429638396e-05	ovary
2	Tr	10	size:1Mb-10Mb[del]hom:0-1	2.317854931158609e-05	ovary
2	Tr	11	size:1Mb-10Mb[del]hom:2-5	0.004617973895096495	ovary
2	Tr	12	size:1Mb-10Mb[del]hom:>5	2.3180630219934878e-05	ovary
2	Tr	13	size:>10Mb[del]hom:0-1	2.317910128014678e-05	ovary
2	Tr	14	size:>10Mb[del]hom:2-5	2.317849608590966e-05	ovary
2	Tr	15	size:>10Mb[del]hom:>5	0.0030354655926089595	ovary
2	Tr	16	size:<10kb[dup]hom:0-1	2.3178019042573762e-05	ovary
2	Tr	17	size:<10kb[dup]hom:2-5	2.3177852186212674e-05	ovary
2	Tr	18	size:<10kb[dup]hom:>5	2.3178124145629426e-05	ovary
2	Tr	19	size:10kb-100kb[dup]hom:0-1	2.31782563928844e-05	ovary
2	Tr	20	size:10kb-100kb[dup]hom:2-5	2.317810417699487e-05	ovary
2	Tr	21	size:10kb-100kb[dup]hom:>5	2.3178083126666572e-05	ovary
2	Tr	22	size:100kb-1Mb[dup]hom:0-1	2.317859175009812e-05	ovary
2	Tr	23	size:100kb-1Mb[dup]hom:2-5	2.317841606133594e-05	ovary
2	Tr	24	size:100kb-1Mb[dup]hom:>5	2.3177283791193675e-05	ovary
2	Tr	25	size:1Mb-10Mb[dup]hom:0-1	0.003707539897675964	ovary
2	Tr	26	size:1Mb-10Mb[dup]hom:2-5	2.317835235137136e-05	ovary
2	Tr	27	size:1Mb-10Mb[dup]hom:>5	2.317929528251385e-05	ovary
2	Tr	28	size:>10Mb[dup]hom:0-1	2.31783221830784e-05	ovary
[truncated: 1,781 more rows]
