# Supplementary material for: Integrated structural variation and point mutation signatures in cancer genomes using correlated topic models
Source: PLoS Comput Biol. 2019 Feb 22;15(2):e1006799. doi: 10.1371/journal.pcbi.1006799 (PMC6402697; doi:10.1371/journal.pcbi.1006799)
Supplement: S6 Dataset — Columns: signature_* (mutation signature label; string), correlation (sample-signature probability correlation between two signatures; float), dataset (breast, ovary; string). (TSV) [file pcbi.1006799.s024.tsv]

signature_1	signature_2	correlation	dataset
Age	Age	1.0	breast
Age	APOBEC-1	-0.033590783199076664	breast
Age	APOBEC-2	-0.6149158912804629	breast
Age	MMRD	0.5737496842380638	breast
Age	HRD	0.21830554640521926	breast
Age	UNK	-0.05884522305958285	breast
Age	S-Dup	-0.6322770936811655	breast
Age	M-Dup	-0.5385409031258493	breast
Age	L-Dup	-0.050786335760880166	breast
Age	Del	-0.4266673338210092	breast
Age	Intra-Chr	0.65704270396647	breast
Age	L-Intra-Chr	0.5280080732941703	breast
Age	Tr	0.3827735450591843	breast
APOBEC-1	APOBEC-1	1.0	breast
APOBEC-1	APOBEC-2	0.3404762941148241	breast
APOBEC-1	MMRD	-0.5663375241853132	breast
APOBEC-1	HRD	-0.5186824463198152	breast
APOBEC-1	UNK	-0.7010068141862378	breast
APOBEC-1	S-Dup	-0.3319532593982211	breast
APOBEC-1	M-Dup	-0.3529571721741882	breast
APOBEC-1	L-Dup	-0.06063639244053441	breast
APOBEC-1	Del	-0.1888291910075775	breast
APOBEC-1	Intra-Chr	0.35207205535254993	breast
APOBEC-1	L-Intra-Chr	0.36175425301698977	breast
APOBEC-1	Tr	0.1726891777098286	breast
APOBEC-2	APOBEC-2	1.0	breast
APOBEC-2	MMRD	-0.6994411565820168	breast
APOBEC-2	HRD	-0.0609038152542619	breast
APOBEC-2	UNK	-0.04697190801097839	breast
APOBEC-2	S-Dup	0.39508432985157776	breast
APOBEC-2	M-Dup	0.25370663358409024	breast
APOBEC-2	L-Dup	-0.0251279453089999	breast
APOBEC-2	Del	0.10298896496737213	breast
APOBEC-2	Intra-Chr	-0.3864497019197799	breast
APOBEC-2	L-Intra-Chr	-0.3681304248170137	breast
APOBEC-2	Tr	-0.3678609389479511	breast
MMRD	MMRD	1.0	breast
MMRD	HRD	0.44525071396460575	breast
MMRD	UNK	0.2443242956599629	breast
MMRD	S-Dup	-0.2511520335908334	breast
MMRD	M-Dup	-0.15684114498281967	breast
MMRD	L-Dup	0.07661074279780324	breast
MMRD	Del	-0.08824161385315235	breast
MMRD	Intra-Chr	0.20985441116136788	breast
MMRD	L-Intra-Chr	0.2288569818611049	breast
MMRD	Tr	0.17943748613481708	breast
HRD	HRD	1.0	breast
HRD	UNK	0.7043880595323809	breast
HRD	S-Dup	0.29704865896851185	breast
HRD	M-Dup	0.20737383234331608	breast
HRD	L-Dup	-0.0932652542500038	breast
HRD	Del	0.07919951997562971	breast
HRD	Intra-Chr	-0.3760089471763405	breast
HRD	L-Intra-Chr	-0.33346152028262804	breast
HRD	Tr	-0.22286767380019148	breast
UNK	UNK	1.0	breast
UNK	S-Dup	0.374693933505528	breast
UNK	M-Dup	0.2940119581260265	breast
UNK	L-Dup	-0.019754708021185795	breast
UNK	Del	0.18202061946188086	breast
UNK	Intra-Chr	-0.4269273084249701	breast
UNK	L-Intra-Chr	-0.4767437294089304	breast
UNK	Tr	-0.30100872637637194	breast
S-Dup	S-Dup	1.0	breast
S-Dup	M-Dup	0.7698840948000162	breast
S-Dup	L-Dup	0.06351072886859	breast
S-Dup	Del	0.28922822413863664	breast
S-Dup	Intra-Chr	-0.8178316647906999	breast
S-Dup	L-Intra-Chr	-0.7195661436569942	breast
S-Dup	Tr	-0.4158796543666393	breast
M-Dup	M-Dup	0.9999999999999998	breast
M-Dup	L-Dup	0.2667805901793656	breast
M-Dup	Del	0.2835755525469891	breast
M-Dup	Intra-Chr	-0.7172630840862922	breast
M-Dup	L-Intra-Chr	-0.670317783694511	breast
M-Dup	Tr	-0.464725362368385	breast
L-Dup	L-Dup	1.0000000000000002	breast
L-Dup	Del	-0.02286538054304246	breast
L-Dup	Intra-Chr	-0.00863407794803194	breast
L-Dup	L-Intra-Chr	-0.20756502426046666	breast
L-Dup	Tr	-0.34005008724927016	breast
Del	Del	1.0	breast
Del	Intra-Chr	-0.40956759249597097	breast
Del	L-Intra-Chr	-0.3744333752453705	breast
Del	Tr	-0.27575741179285	breast
Intra-Chr	Intra-Chr	1.0000000000000002	breast
Intra-Chr	L-Intra-Chr	0.6798259285349432	breast
Intra-Chr	Tr	0.34581210430693626	breast
L-Intra-Chr	L-Intra-Chr	1.0	breast
L-Intra-Chr	Tr	0.3471731895908849	breast
Tr	Tr	1.0	breast
Age	Age	1.0	ov
Age	POLE	0.20737373448003305	ov
Age	APOBEC	-0.17761216751305514	ov
Age	MMRD-1	-0.2828365838417587	ov
Age	MMRD-2	-0.03380391135902126	ov
Age	HRD	-0.2687266736723898	ov
Age	S-Dup	-0.6211467355914486	ov
Age	M-Dup	-0.12172374878304187	ov
Age	L-Dup	0.4525523564022081	ov
Age	Del	-0.4253688089185543	ov
Age	FBI/Inv/Del	0.3662581641812683	ov
Age	Intra-Chr	0.1176411269062681	ov
Age	Tr	0.01747299722894978	ov
POLE	POLE	1.0	ov
POLE	APOBEC	0.0407204430498232	ov
POLE	MMRD-1	-0.5325627972501481	ov
POLE	MMRD-2	0.02823161877107641	ov
POLE	HRD	0.3426471460641451	ov
POLE	S-Dup	-0.09805627256675398	ov
POLE	M-Dup	0.039865801471337184	ov
POLE	L-Dup	0.0531041848878196	ov
POLE	Del	-0.3202206104472641	ov
POLE	FBI/Inv/Del	-0.348168307617695	ov
POLE	Intra-Chr	0.08154479974639674	ov
POLE	Tr	0.3716524820527396	ov
APOBEC	APOBEC	1.0	ov
APOBEC	MMRD-1	-0.5973092475287493	ov
APOBEC	MMRD-2	0.19807092093612008	ov
APOBEC	HRD	0.34555111702027025	ov
APOBEC	S-Dup	-0.03944918821452142	ov
APOBEC	M-Dup	0.2802709990271188	ov
APOBEC	L-Dup	0.08022341768002325	ov
APOBEC	Del	-0.2649014219964027	ov
APOBEC	FBI/Inv/Del	0.16184385075499044	ov
APOBEC	Intra-Chr	-0.1352962031156634	ov
APOBEC	Tr	0.05285984584423912	ov
MMRD-1	MMRD-1	1.0	ov
MMRD-1	MMRD-2	-0.10283751759214543	ov
MMRD-1	HRD	0.10599198532039612	ov
MMRD-1	S-Dup	0.2643557504616771	ov
MMRD-1	M-Dup	-0.1566030075523474	ov
MMRD-1	L-Dup	-0.3665118751673361	ov
MMRD-1	Del	0.5256620432343015	ov
MMRD-1	FBI/Inv/Del	0.09520453028894292	ov
MMRD-1	Intra-Chr	0.014926551739423338	ov
MMRD-1	Tr	-0.3754129443803918	ov
MMRD-2	MMRD-2	1.0	ov
MMRD-2	HRD	0.4638390966884479	ov
MMRD-2	S-Dup	-0.10513243984581773	ov
MMRD-2	M-Dup	0.04675269012879658	ov
MMRD-2	L-Dup	0.050211679043160026	ov
MMRD-2	Del	-0.15775133869445154	ov
MMRD-2	FBI/Inv/Del	0.2303889202284524	ov
MMRD-2	Intra-Chr	-0.019875004681970784	ov
MMRD-2	Tr	-0.21716228950477245	ov
HRD	HRD	1.0	ov
HRD	S-Dup	0.1219606794927745	ov
HRD	M-Dup	0.0930915605966122	ov
HRD	L-Dup	-0.32993051515779	ov
HRD	Del	0.024646946686818026	ov
HRD	FBI/Inv/Del	0.060847474372730324	ov
HRD	Intra-Chr	0.005814325025900911	ov
HRD	Tr	-0.12140038877165553	ov
S-Dup	S-Dup	1.0	ov
S-Dup	M-Dup	0.4174368368481197	ov
S-Dup	L-Dup	-0.4178929894187688	ov
S-Dup	Del	0.08232606820179914	ov
S-Dup	FBI/Inv/Del	-0.6025757389509322	ov
S-Dup	Intra-Chr	-0.14237170907531596	ov
S-Dup	Tr	0.0014168562869475482	ov
M-Dup	M-Dup	1.0	ov
M-Dup	L-Dup	0.19226978997205751	ov
M-Dup	Del	-0.40501638644043536	ov
M-Dup	FBI/Inv/Del	-0.3044385897300017	ov
M-Dup	Intra-Chr	-0.4379169413864015	ov
M-Dup	Tr	-0.24243409957222045	ov
L-Dup	L-Dup	1.0	ov
L-Dup	Del	-0.5542913869113989	ov
L-Dup	FBI/Inv/Del	0.05506491579206599	ov
L-Dup	Intra-Chr	-0.1780092860613348	ov
L-Dup	Tr	-0.010930852789232616	ov
Del	Del	1.0	ov
Del	FBI/Inv/Del	0.14263046352501127	ov
Del	Intra-Chr	-0.004948886494774738	ov
Del	Tr	-0.17267415584652318	ov
FBI/Inv/Del	FBI/Inv/Del	1.0	ov
FBI/Inv/Del	Intra-Chr	-0.020978785048648804	ov
FBI/Inv/Del	Tr	-0.3618582114947535	ov
Intra-Chr	Intra-Chr	1.0000000000000002	ov
Intra-Chr	Tr	0.172146847469351	ov
Tr	Tr	0.9999999999999998	ov
