# Supplementary material for: Integrated structural variation and point mutation signatures in cancer genomes using correlated topic models
Source: PLoS Comput Biol. 2019 Feb 22;15(2):e1006799. doi: 10.1371/journal.pcbi.1006799 (PMC6402697; doi:10.1371/journal.pcbi.1006799)
Supplement: S7 Dataset — Columns: signature (mutation signature label; string), sample (sample id; string), probability (sample-signature probability; float), dataset (breast, ovary; string). (TSV) [file pcbi.1006799.s025.tsv]

signature	sample	probability	dataset
Age	DO217786	0.4356199591558921	breast
APOBEC-1	DO217786	0.04709732986428475	breast
APOBEC-2	DO217786	0.015317920592878537	breast
MMRD	DO217786	0.1996204611258256	breast
HRD	DO217786	0.25058623945981123	breast
UNK	DO217786	0.05175808980130799	breast
S-Dup	DO217786	0.003715930531883036	breast
M-Dup	DO217786	0.010881635357140514	breast
L-Dup	DO217786	0.035736000653738505	breast
Del	DO217786	0.05319867315078869	breast
Intra-Chr	DO217786	0.3372202410388645	breast
L-Intra-Chr	DO217786	0.12795961584776155	breast
Tr	DO217786	0.4312879034198232	breast
Age	DO217787	0.3756344811709576	breast
APOBEC-1	DO217787	0.06245525359052745	breast
APOBEC-2	DO217787	0.028261932882843174	breast
MMRD	DO217787	0.2560526951188153	breast
HRD	DO217787	0.2370048669024845	breast
UNK	DO217787	0.040590770334372035	breast
S-Dup	DO217787	0.006378973725469368	breast
M-Dup	DO217787	0.03762037479731747	breast
L-Dup	DO217787	0.11841712060501602	breast
Del	DO217787	0.08398979846971627	breast
Intra-Chr	DO217787	0.36062154894369297	breast
L-Intra-Chr	DO217787	0.29392143559728484	breast
Tr	DO217787	0.099050747861503	breast
Age	DO217788	0.4019776772179564	breast
APOBEC-1	DO217788	0.08839863883462057	breast
APOBEC-2	DO217788	0.0073718162523270184	breast
MMRD	DO217788	0.2256686355773897	breast
HRD	DO217788	0.2219327417633737	breast
UNK	DO217788	0.05465049035433255	breast
S-Dup	DO217788	0.0020528152512578088	breast
M-Dup	DO217788	0.010230349874005342	breast
L-Dup	DO217788	0.06316524591715596	breast
Del	DO217788	0.03471017345511409	breast
Intra-Chr	DO217788	0.3003387293155497	breast
L-Intra-Chr	DO217788	0.419080427638725	breast
Tr	DO217788	0.17042225854819204	breast
Age	DO217826	0.4418928068520033	breast
APOBEC-1	DO217826	0.13941103441155486	breast
APOBEC-2	DO217826	0.00816917368885549	breast
MMRD	DO217826	0.177682610329253	breast
HRD	DO217826	0.1795524292353763	breast
UNK	DO217826	0.05329194548295718	breast
S-Dup	DO217826	0.011664911798174379	breast
M-Dup	DO217826	0.04761330773331388	breast
L-Dup	DO217826	0.10348141431400414	breast
Del	DO217826	0.20716547045801129	breast
Intra-Chr	DO217826	0.3059542674266584	breast
L-Intra-Chr	DO217826	0.18217871673435224	breast
Tr	DO217826	0.14194191153548572	breast
Age	DO217844	0.004818607182710671	breast
APOBEC-1	DO217844	0.7329797618020721	breast
APOBEC-2	DO217844	0.24453332036049105	breast
MMRD	DO217844	0.010547661259594259	breast
HRD	DO217844	0.0012998157613212586	breast
UNK	DO217844	0.005820833633810653	breast
S-Dup	DO217844	0.019669276344993738	breast
M-Dup	DO217844	0.03948925794654196	breast
L-Dup	DO217844	0.07547776308881746	breast
Del	DO217844	0.11735359774267108	breast
Intra-Chr	DO217844	0.24776568324999976	breast
L-Intra-Chr	DO217844	0.21430352298970204	breast
Tr	DO217844	0.28594089863727395	breast
Age	DO217865	0.3888035074651632	breast
APOBEC-1	DO217865	0.02677363130399061	breast
APOBEC-2	DO217865	0.03233412241487778	breast
MMRD	DO217865	0.2402017904342185	breast
HRD	DO217865	0.2524173924646565	breast
UNK	DO217865	0.059469555917093526	breast
S-Dup	DO217865	0.008349399436626917	breast
M-Dup	DO217865	0.05062648886181868	breast
L-Dup	DO217865	0.06390741963659814	breast
Del	DO217865	0.07322358063236349	breast
Intra-Chr	DO217865	0.4019592147420623	breast
L-Intra-Chr	DO217865	0.2769092575830751	breast
Tr	DO217865	0.12502463910745534	breast
Age	DO217907	0.34178642632170564	breast
APOBEC-1	DO217907	0.10984246814189026	breast
APOBEC-2	DO217907	0.019828366504685814	breast
MMRD	DO217907	0.1916637782635177	breast
HRD	DO217907	0.2944757674844898	breast
UNK	DO217907	0.04240319328371082	breast
S-Dup	DO217907	0.0049699876147583436	breast
M-Dup	DO217907	0.0106850289786842	breast
L-Dup	DO217907	0.06052566301992038	breast
Del	DO217907	0.1107236821516468	breast
Intra-Chr	DO217907	0.3448712715313379	breast
L-Intra-Chr	DO217907	0.2592712875253042	breast
Tr	DO217907	0.20895307917834816	breast
Age	DO217908	0.17211517810850155	breast
APOBEC-1	DO217908	0.4229356282639292	breast
APOBEC-2	DO217908	0.07855597386729211	breast
MMRD	DO217908	0.14267235723660632	breast
HRD	DO217908	0.15322159157281304	breast
UNK	DO217908	0.030499270950857763	breast
S-Dup	DO217908	0.003793780616025297	breast
M-Dup	DO217908	0.013267175087406413	breast
L-Dup	DO217908	0.05816003654336072	breast
Del	DO217908	0.14488172197065904	breast
Intra-Chr	DO217908	0.4095500729879352	breast
L-Intra-Chr	DO217908	0.2229268602959346	breast
Tr	DO217908	0.14742035249867871	breast
Age	DO217931	0.4350728354712557	breast
APOBEC-1	DO217931	0.0789480597446466	breast
APOBEC-2	DO217931	0.07395083116099173	breast
MMRD	DO217931	0.2192886996281454	breast
HRD	DO217931	0.1393891536097761	breast
UNK	DO217931	0.05335042038518452	breast
S-Dup	DO217931	0.006129279506825196	breast
M-Dup	DO217931	0.014175629031930944	breast
L-Dup	DO217931	0.08286070747757761	breast
Del	DO217931	0.06263458554838656	breast
Intra-Chr	DO217931	0.4582471559070316	breast
L-Intra-Chr	DO217931	0.20491569186094724	breast
Tr	DO217931	0.17103695066730087	breast
Age	DO217939	0.5501263358819298	breast
APOBEC-1	DO217939	0.050685905806915885	breast
APOBEC-2	DO217939	0.004212466878610307	breast
MMRD	DO217939	0.22024101187580053	breast
HRD	DO217939	0.15066692584164246	breast
UNK	DO217939	0.02406735371510104	breast
S-Dup	DO217939	0.0018287520155666165	breast
M-Dup	DO217939	0.010214246155843373	breast
L-Dup	DO217939	0.038254934765056835	breast
Del	DO217939	0.07065150028910712	breast
Intra-Chr	DO217939	0.3262645048044863	breast
L-Intra-Chr	DO217939	0.3393450966552404	breast
Tr	DO217939	0.21344096531469928	breast
Age	DO217953	0.5565895018098677	breast
APOBEC-1	DO217953	0.036046858655835734	breast
APOBEC-2	DO217953	0.0048354836642960685	breast
MMRD	DO217953	0.2009210929516025	breast
HRD	DO217953	0.16405027005946762	breast
UNK	DO217953	0.0375567928589303	breast
S-Dup	DO217953	0.002135975821912632	breast
M-Dup	DO217953	0.010020217927890084	breast
L-Dup	DO217953	0.039583413618669516	breast
Del	DO217953	0.04334032009388973	breast
Intra-Chr	DO217953	0.35485708050670484	breast
L-Intra-Chr	DO217953	0.2394589014829223	breast
Tr	DO217953	0.3106040905480109	breast
Age	DO217962	0.5004044223623899	breast
APOBEC-1	DO217962	0.029203399785268605	breast
APOBEC-2	DO217962	0.0037121543978655453	breast
MMRD	DO217962	0.2576022042881583	breast
HRD	DO217962	0.1756649594671291	breast
UNK	DO217962	0.03341285969918857	breast
S-Dup	DO217962	0.002879414813793895	breast
M-Dup	DO217962	0.013919529283793943	breast
L-Dup	DO217962	0.04882067510143348	breast
Del	DO217962	0.05800876734715301	breast
Intra-Chr	DO217962	0.3473241160768052	breast
L-Intra-Chr	DO217962	0.26344817230283785	breast
Tr	DO217962	0.2655993250741826	breast
Age	DO217987	0.3939532901076836	breast
APOBEC-1	DO217987	0.05654504054242127	breast
APOBEC-2	DO217987	0.03206886625118783	breast
MMRD	DO217987	0.1734460127601631	breast
HRD	DO217987	0.30545201024013385	breast
UNK	DO217987	0.03853478009841016	breast
S-Dup	DO217987	0.005444947285378311	breast
M-Dup	DO217987	0.00726239308070336	breast
L-Dup	DO217987	0.01426035697863379	breast
Del	DO217987	0.009376420578549005	breast
Intra-Chr	DO217987	0.1134346406049773	breast
L-Intra-Chr	DO217987	0.2878594688298494	breast
Tr	DO217987	0.5623617726419088	breast
Age	DO218059	0.21889203123212744	breast
APOBEC-1	DO218059	0.363983789343158	breast
APOBEC-2	DO218059	0.15208012521465772	breast
MMRD	DO218059	0.13547650737556974	breast
HRD	DO218059	0.10862537115773986	breast
UNK	DO218059	0.0209421756767472	breast
S-Dup	DO218059	0.003402614248214522	breast
M-Dup	DO218059	0.011810394793180426	breast
L-Dup	DO218059	0.057522098020613636	breast
Del	DO218059	0.07483770258838061	breast
Intra-Chr	DO218059	0.2963488864303099	breast
L-Intra-Chr	DO218059	0.33676715535227914	breast
Tr	DO218059	0.21931114856702172	breast
Age	DO218062	0.3569588879548284	breast
APOBEC-1	DO218062	0.043297674276906464	breast
APOBEC-2	DO218062	0.03835069213535544	breast
MMRD	DO218062	0.25287350683299165	breast
HRD	DO218062	0.2456522384105622	breast
UNK	DO218062	0.06286700038935575	breast
S-Dup	DO218062	0.008088659590875352	breast
M-Dup	DO218062	0.015997709692259613	breast
L-Dup	DO218062	0.06133727245628229	breast
Del	DO218062	0.06804543478893127	breast
Intra-Chr	DO218062	0.3701919166988962	breast
L-Intra-Chr	DO218062	0.17589344304053714	breast
Tr	DO218062	0.30044556373221804	breast
Age	DO218072	0.4400865450392728	breast
APOBEC-1	DO218072	0.20300724254986693	breast
APOBEC-2	DO218072	0.009884166029872552	breast
MMRD	DO218072	0.1642045778967398	breast
HRD	DO218072	0.16204531279289813	breast
UNK	DO218072	0.020772155691349856	breast
S-Dup	DO218072	0.0021245546191624646	breast
M-Dup	DO218072	0.008433364866528575	breast
L-Dup	DO218072	0.03024605418912994	breast
Del	DO218072	0.04325698428141786	breast
Intra-Chr	DO218072	0.27538943161248725	breast
L-Intra-Chr	DO218072	0.25937095149756034	breast
Tr	DO218072	0.3811786589337135	breast
Age	DO218121	0.3791428212552935	breast
APOBEC-1	DO218121	0.09609956864480322	breast
APOBEC-2	DO218121	0.1966273632019343	breast
MMRD	DO218121	0.17760337578615226	breast
HRD	DO218121	0.11641504214183385	breast
UNK	DO218121	0.03411182896998284	breast
S-Dup	DO218121	0.0030360414816357345	breast
M-Dup	DO218121	0.012143685199846791	breast
L-Dup	DO218121	0.06078188924421427	breast
Del	DO218121	0.038489534533748516	breast
Intra-Chr	DO218121	0.4456384938536074	breast
L-Intra-Chr	DO218121	0.2547817974278553	breast
Tr	DO218121	0.18512855825909186	breast
Age	DO218150	0.14203638903979846	breast
APOBEC-1	DO218150	0.038250511289210996	breast
APOBEC-2	DO218150	0.037543561641541684	breast
MMRD	DO218150	0.18626753866545012	breast
HRD	DO218150	0.5206629525880947	breast
UNK	DO218150	0.07523904677590396	breast
S-Dup	DO218150	0.008260197681737521	breast
M-Dup	DO218150	0.018376609552601654	breast
L-Dup	DO218150	0.050101611560970975	breast
Del	DO218150	0.5297873922611929	breast
Intra-Chr	DO218150	0.17329264579504414	breast
L-Intra-Chr	DO218150	0.10502336864331943	breast
Tr	DO218150	0.11515817450513333	breast
Age	DO218159	0.4383839758572995	breast
APOBEC-1	DO218159	0.051850037542940285	breast
APOBEC-2	DO218159	0.01931855833455684	breast
MMRD	DO218159	0.1738170295178008	breast
HRD	DO218159	0.2725535917174968	breast
UNK	DO218159	0.04407680702990579	breast
S-Dup	DO218159	0.0043015456162197535	breast
M-Dup	DO218159	0.017562019185489896	breast
L-Dup	DO218159	0.1031230072828986	breast
Del	DO218159	0.14932951217251322	breast
Intra-Chr	DO218159	0.3535219460926087	breast
L-Intra-Chr	DO218159	0.2278967948618499	breast
Tr	DO218159	0.14426517478842005	breast
Age	DO218167	0.4905673484152413	breast
APOBEC-1	DO218167	0.13672383828471302	breast
APOBEC-2	DO218167	0.006710110901131525	breast
MMRD	DO218167	0.17109569344735812	breast
HRD	DO218167	0.1617632405986981	breast
UNK	DO218167	0.03313976835285785	breast
S-Dup	DO218167	0.002426989056082512	breast
M-Dup	DO218167	0.010378036141663743	breast
L-Dup	DO218167	0.01796986073760199	breast
Del	DO218167	0.02642163816584291	breast
Intra-Chr	DO218167	0.18457518824410948	breast
L-Intra-Chr	DO218167	0.280162399600928	breast
Tr	DO218167	0.4780658880537714	breast
Age	DO218168	0.36485605950666544	breast
APOBEC-1	DO218168	0.06221034401027355	breast
APOBEC-2	DO218168	0.010662183794863743	breast
MMRD	DO218168	0.1408377805627688	breast
HRD	DO218168	0.4001890827527309	breast
UNK	DO218168	0.02124454937269764	breast
S-Dup	DO218168	0.014834928108268182	breast
M-Dup	DO218168	0.4189587391786664	breast
L-Dup	DO218168	0.12215620994230887	breast
Del	DO218168	0.11914396391997135	breast
Intra-Chr	DO218168	0.161735137536811	breast
L-Intra-Chr	DO218168	0.13655845578510067	breast
Tr	DO218168	0.02661256552887337	breast
Age	DO218173	0.0012914960274558484	breast
APOBEC-1	DO218173	0.6040067546273696	breast
APOBEC-2	DO218173	0.3867252341997434	breast
MMRD	DO218173	0.003593113343441019	breast
HRD	DO218173	0.0005410020171543148	breast
UNK	DO218173	0.003842399784835866	breast
S-Dup	DO218173	0.14150388431936906	breast
M-Dup	DO218173	0.1484139299901571	breast
L-Dup	DO218173	0.0476251972899612	breast
Del	DO218173	0.4338797095891509	breast
Intra-Chr	DO218173	0.044459707944205486	breast
L-Intra-Chr	DO218173	0.06152911667553825	breast
Tr	DO218173	0.12258845419161807	breast
Age	DO218174	0.5504791780796396	breast
APOBEC-1	DO218174	0.07557603664950753	breast
APOBEC-2	DO218174	0.007819571834696832	breast
MMRD	DO218174	0.17226485096136224	breast
HRD	DO218174	0.15707009150847728	breast
UNK	DO218174	0.0367902709663164	breast
S-Dup	DO218174	0.006535407345217839	breast
M-Dup	DO218174	0.01825941952958492	breast
L-Dup	DO218174	0.05523037551339215	breast
Del	DO218174	0.049473850355869264	breast
Intra-Chr	DO218174	0.3550840725693101	breast
L-Intra-Chr	DO218174	0.2457768814378077	breast
Tr	DO218174	0.26963999324881793	breast
Age	DO218176	0.04580398636190738	breast
APOBEC-1	DO218176	0.4623590226299364	breast
APOBEC-2	DO218176	0.435820017818551	breast
MMRD	DO218176	0.03020734849190313	breast
HRD	DO218176	0.01607110438098556	breast
UNK	DO218176	0.009738520316716579	breast
S-Dup	DO218176	0.02059030314521861	breast
M-Dup	DO218176	0.04583267695228496	breast
L-Dup	DO218176	0.2367250336663889	breast
Del	DO218176	0.07801146123967162	breast
Intra-Chr	DO218176	0.3954133360204179	breast
L-Intra-Chr	DO218176	0.14517733281840106	breast
Tr	DO218176	0.07824985615761687	breast
Age	DO218182	0.3290884757249932	breast
APOBEC-1	DO218182	0.040678344918998514	breast
APOBEC-2	DO218182	0.011518556676998462	breast
MMRD	DO218182	0.28650765447955445	breast
HRD	DO218182	0.27368459527023525	breast
UNK	DO218182	0.05852237292922016	breast
S-Dup	DO218182	0.007724320623245881	breast
M-Dup	DO218182	0.02489692058374722	breast
L-Dup	DO218182	0.06749790233454339	breast
Del	DO218182	0.099850241737437	breast
Intra-Chr	DO218182	0.2888522453862709	breast
L-Intra-Chr	DO218182	0.2488168093016709	breast
Tr	DO218182	0.2623615600330848	breast
Age	DO218205	0.20869608945750834	breast
APOBEC-1	DO218205	0.22663453653948426	breast
APOBEC-2	DO218205	0.2289163098515776	breast
MMRD	DO218205	0.1287895635682764	breast
HRD	DO218205	0.1748490788132853	breast
UNK	DO218205	0.03211442176986808	breast
S-Dup	DO218205	0.010421714583629782	breast
M-Dup	DO218205	0.0324362957333815	breast
L-Dup	DO218205	0.0756066434418961	breast
Del	DO218205	0.08503722482039508	breast
Intra-Chr	DO218205	0.32305586511246964	breast
L-Intra-Chr	DO218205	0.29303915616736903	breast
Tr	DO218205	0.18040310014085892	breast
Age	DO218212	0.11341894164169992	breast
APOBEC-1	DO218212	0.04900000753878829	breast
APOBEC-2	DO218212	0.06395413938450217	breast
MMRD	DO218212	0.14066250607009298	breast
HRD	DO218212	0.5554278497271273	breast
UNK	DO218212	0.07753655563778937	breast
S-Dup	DO218212	0.021437895799479783	breast
M-Dup	DO218212	0.04704196451628862	breast
L-Dup	DO218212	0.2255178843551124	breast
Del	DO218212	0.2941308125903557	breast
Intra-Chr	DO218212	0.08153115315833949	breast
L-Intra-Chr	DO218212	0.1310920987136821	breast
Tr	DO218212	0.1992481908667421	breast
Age	DO218254	0.4813549029165887	breast
APOBEC-1	DO218254	0.038640084663496437	breast
APOBEC-2	DO218254	0.030455720873587205	breast
MMRD	DO218254	0.1884653289834576	breast
HRD	DO218254	0.19893323170965227	breast
UNK	DO218254	0.06215073085321762	breast
S-Dup	DO218254	0.005009678867535811	breast
M-Dup	DO218254	0.009820373608912513	breast
L-Dup	DO218254	0.018107756376332	breast
Del	DO218254	0.02711777195040769	breast
Intra-Chr	DO218254	0.18110650817636853	breast
L-Intra-Chr	DO218254	0.3242964136579167	breast
Tr	DO218254	0.4345414973625266	breast
Age	DO218269	0.09779156598740207	breast
APOBEC-1	DO218269	0.046794370312909145	breast
APOBEC-2	DO218269	0.06897214312636718	breast
MMRD	DO218269	0.1429465849852473	breast
HRD	DO218269	0.555611678351053	breast
UNK	DO218269	0.08788365723702123	breast
S-Dup	DO218269	0.01917518855204965	breast
M-Dup	DO218269	0.03152456114267289	breast
L-Dup	DO218269	0.05042963772453863	breast
Del	DO218269	0.2836710790292679	breast
Intra-Chr	DO218269	0.13418066628112205	breast
L-Intra-Chr	DO218269	0.224729066983132	breast
Tr	DO218269	0.256289800287217	breast
Age	DO218279	0.4286769931869888	breast
APOBEC-1	DO218279	0.06886204044141703	breast
APOBEC-2	DO218279	0.06164835946144553	breast
MMRD	DO218279	0.1168648791784796	breast
HRD	DO218279	0.2666227749450007	breast
UNK	DO218279	0.0573249527866684	breast
S-Dup	DO218279	0.006011099166972592	breast
M-Dup	DO218279	0.015472383025708346	breast
L-Dup	DO218279	0.0309378233499013	breast
Del	DO218279	0.022358207771634858	breast
Intra-Chr	DO218279	0.34482916900850835	breast
L-Intra-Chr	DO218279	0.14829499544737998	breast
Tr	DO218279	0.4320963222298946	breast
Age	DO218333	0.09637362214198084	breast
APOBEC-1	DO218333	0.06765388063602504	breast
APOBEC-2	DO218333	0.08972300625532485	breast
MMRD	DO218333	0.11375284530456416	breast
HRD	DO218333	0.5499915410161779	breast
UNK	DO218333	0.08250510464592724	breast
S-Dup	DO218333	0.015256799391073344	breast
M-Dup	DO218333	0.02734774827719585	breast
L-Dup	DO218333	0.049236873463873884	breast
Del	DO218333	0.4693056883833756	breast
Intra-Chr	DO218333	0.04740644027078327	breast
L-Intra-Chr	DO218333	0.1452468901506686	breast
Tr	DO218333	0.2461995600630294	breast
Age	DO218347	0.5300608229794643	breast
APOBEC-1	DO218347	0.038569517271872536	breast
APOBEC-2	DO218347	0.011158271366204665	breast
MMRD	DO218347	0.2049463495282674	breast
HRD	DO218347	0.18269185185508646	breast
UNK	DO218347	0.03257318699910457	breast
S-Dup	DO218347	0.0007780944218557938	breast
M-Dup	DO218347	0.005623441093975153	breast
L-Dup	DO218347	0.060880002237268575	breast
Del	DO218347	0.022835404263049287	breast
Intra-Chr	DO218347	0.5549182105263226	breast
L-Intra-Chr	DO218347	0.3095529450330351	breast
Tr	DO218347	0.045411902424493486	breast
Age	DO218377	0.4116576437214272	breast
APOBEC-1	DO218377	0.10925360028148592	breast
APOBEC-2	DO218377	0.01114877311265213	breast
MMRD	DO218377	0.18585877152655086	breast
HRD	DO218377	0.2288732429714037	breast
UNK	DO218377	0.05320796838648017	breast
S-Dup	DO218377	0.015505445898274081	breast
M-Dup	DO218377	0.038895794721784914	breast
L-Dup	DO218377	0.07933238697433431	breast
Del	DO218377	0.10931700600177394	breast
Intra-Chr	DO218377	0.2868637275757093	breast
L-Intra-Chr	DO218377	0.1714910542360202	breast
Tr	DO218377	0.29859458459210314	breast
Age	DO218384	0.4612334268221897	breast
APOBEC-1	DO218384	0.028448007014562283	breast
APOBEC-2	DO218384	0.0101437384515351	breast
MMRD	DO218384	0.2712052821806953	breast
HRD	DO218384	0.1969490032229481	breast
UNK	DO218384	0.03202054230806956	breast
S-Dup	DO218384	0.00717551090773645	breast
M-Dup	DO218384	0.01785524499371086	breast
L-Dup	DO218384	0.0597596112054771	breast
Del	DO218384	0.04207873933256796	breast
Intra-Chr	DO218384	0.26515741844040835	breast
L-Intra-Chr	DO218384	0.34150991769722	breast
Tr	DO218384	0.2664635574228792	breast
Age	DO218388	0.25106554341436443	breast
APOBEC-1	DO218388	0.02600461713152185	breast
APOBEC-2	DO218388	0.013783743555503816	breast
MMRD	DO218388	0.2531460346213644	breast
HRD	DO218388	0.3457878976115308	breast
UNK	DO218388	0.11021216366571476	breast
S-Dup	DO218388	0.011016660102809456	breast
M-Dup	DO218388	0.029113117917666038	breast
L-Dup	DO218388	0.0588574769244861	breast
Del	DO218388	0.2715043513083273	breast
Intra-Chr	DO218388	0.2353802143352877	breast
L-Intra-Chr	DO218388	0.20687544263566	breast
Tr	DO218388	0.18725273677576346	breast
Age	DO218404	0.16113972274477306	breast
APOBEC-1	DO218404	0.02629765745024716	breast
APOBEC-2	DO218404	0.05296606034718907	breast
MMRD	DO218404	0.1690917394895715	breast
HRD	DO218404	0.5294248062617116	breast
UNK	DO218404	0.06108001370650752	breast
S-Dup	DO218404	0.010538469836348938	breast
M-Dup	DO218404	0.017841248297917542	breast
L-Dup	DO218404	0.052890824947810576	breast
Del	DO218404	0.0980766287075164	breast
Intra-Chr	DO218404	0.2855994778955588	breast
L-Intra-Chr	DO218404	0.2618533066062891	breast
Tr	DO218404	0.27320004370855866	breast
Age	DO218408	0.4909201935324782	breast
APOBEC-1	DO218408	0.02977246247732226	breast
APOBEC-2	DO218408	0.003474980738180413	breast
MMRD	DO218408	0.2718482905970931	breast
HRD	DO218408	0.17913797882643526	breast
UNK	DO218408	0.02484609382849062	breast
S-Dup	DO218408	0.0026638406605255195	breast
M-Dup	DO218408	0.012384615308112627	breast
L-Dup	DO218408	0.04221596763198767	breast
Del	DO218408	0.0503515054455123	breast
Intra-Chr	DO218408	0.3053438300839681	breast
L-Intra-Chr	DO218408	0.2602470177002379	breast
Tr	DO218408	0.32679322316965576	breast
Age	DO218419	0.11467231324495936	breast
APOBEC-1	DO218419	0.054986109020498684	breast
APOBEC-2	DO218419	0.09621187355918727	breast
MMRD	DO218419	0.15131077503168186	breast
HRD	DO218419	0.4970077359775773	breast
UNK	DO218419	0.08581119316609552	breast
S-Dup	DO218419	0.013107837677221923	breast
M-Dup	DO218419	0.045729682522277035	breast
L-Dup	DO218419	0.060406908427243534	breast
Del	DO218419	0.6145862500446645	breast
Intra-Chr	DO218419	0.1003101163797346	breast
L-Intra-Chr	DO218419	0.09712672390293793	breast
Tr	DO218419	0.06873248104592039	breast
Age	DO218428	0.3911732547852142	breast
APOBEC-1	DO218428	0.2289201958598037	breast
APOBEC-2	DO218428	0.0040557012394840785	breast
MMRD	DO218428	0.18221288006005	breast
HRD	DO218428	0.15868491659781744	breast
UNK	DO218428	0.03495305145763057	breast
S-Dup	DO218428	0.001957015885190953	breast
M-Dup	DO218428	0.01363969577321342	breast
L-Dup	DO218428	0.03915969823873223	breast
Del	DO218428	0.10604745114522113	breast
Intra-Chr	DO218428	0.4125857611768545	breast
L-Intra-Chr	DO218428	0.07112372221273844	breast
Tr	DO218428	0.3554866555680494	breast
Age	DO218457	0.3853033248833355	breast
APOBEC-1	DO218457	0.07601979325852	breast
APOBEC-2	DO218457	0.006609738298751763	breast
MMRD	DO218457	0.2638038070718299	breast
HRD	DO218457	0.21402132934041104	breast
UNK	DO218457	0.05424200714715192	breast
S-Dup	DO218457	0.0029656093886091593	breast
M-Dup	DO218457	0.008585666055264157	breast
L-Dup	DO218457	0.022729516393773016	breast
Del	DO218457	0.038381744933927375	breast
Intra-Chr	DO218457	0.17787022271544187	breast
L-Intra-Chr	DO218457	0.19538957210162186	breast
Tr	DO218457	0.5540776684113626	breast
Age	DO218478	0.4175141123178313	breast
APOBEC-1	DO218478	0.04074582240916373	breast
APOBEC-2	DO218478	0.00665500346478383	breast
MMRD	DO218478	0.263257188743763	breast
HRD	DO218478	0.22249156676550969	breast
UNK	DO218478	0.04933630629894847	breast
S-Dup	DO218478	0.005592288082953438	breast
M-Dup	DO218478	0.02417651659900221	breast
L-Dup	DO218478	0.0957794990481564	breast
Del	DO218478	0.07626418015370368	breast
Intra-Chr	DO218478	0.3483175307923844	breast
L-Intra-Chr	DO218478	0.23141781658076585	breast
Tr	DO218478	0.2184521687430341	breast
Age	DO218488	0.4186684489748619	breast
APOBEC-1	DO218488	0.05408470428986173	breast
APOBEC-2	DO218488	0.02085564901062998	breast
MMRD	DO218488	0.2789747310840769	breast
HRD	DO218488	0.1989400607297179	breast
UNK	DO218488	0.02847640591085152	breast
S-Dup	DO218488	0.002426866294314668	breast
M-Dup	DO218488	0.011494749146933773	breast
L-Dup	DO218488	0.048567274116926136	breast
Del	DO218488	0.06334204785136792	breast
Intra-Chr	DO218488	0.4254063629478172	breast
L-Intra-Chr	DO218488	0.29792670113791	breast
Tr	DO218488	0.1508359985047304	breast
Age	DO218489	0.3265863485655507	breast
APOBEC-1	DO218489	0.13013416014913964	breast
APOBEC-2	DO218489	0.0074978697577424685	breast
MMRD	DO218489	0.2020448079416131	breast
HRD	DO218489	0.2641214955253839	breast
UNK	DO218489	0.06961531806057028	breast
S-Dup	DO218489	0.003480896883742357	breast
M-Dup	DO218489	0.009412609489209744	breast
L-Dup	DO218489	0.02365506327560706	breast
Del	DO218489	0.12472227162751325	breast
Intra-Chr	DO218489	0.20336885284801426	breast
L-Intra-Chr	DO218489	0.1267961361538222	breast
Tr	DO218489	0.5085641697220911	breast
Age	DO218502	0.4473304395264873	breast
APOBEC-1	DO218502	0.040898165850872505	breast
APOBEC-2	DO218502	0.06054016417260054	breast
MMRD	DO218502	0.2222021135294044	breast
HRD	DO218502	0.18200842991349456	breast
UNK	DO218502	0.04702068700714082	breast
S-Dup	DO218502	0.004081613236224421	breast
M-Dup	DO218502	0.011252410323775748	breast
L-Dup	DO218502	0.06157823692693388	breast
Del	DO218502	0.056248341577427	breast
Intra-Chr	DO218502	0.4797331963464818	breast
L-Intra-Chr	DO218502	0.26055743932008457	breast
Tr	DO218502	0.12654876226907266	breast
Age	DO218506	0.4347689014865921	breast
APOBEC-1	DO218506	0.037788835444073035	breast
APOBEC-2	DO218506	0.008423058726631938	breast
MMRD	DO218506	0.26479508999436985	breast
HRD	DO218506	0.20067306400464874	breast
UNK	DO218506	0.05355105034368424	breast
S-Dup	DO218506	0.0040862688395645295	breast
M-Dup	DO218506	0.015921786554641673	breast
L-Dup	DO218506	0.05189771473742556	breast
Del	DO218506	0.06474993104357092	breast
Intra-Chr	DO218506	0.3413830432697607	breast
L-Intra-Chr	DO218506	0.2304038804424526	breast
Tr	DO218506	0.29155737511258395	breast
Age	DO218553	0.39159476999921145	breast
APOBEC-1	DO218553	0.0414506518290107	breast
APOBEC-2	DO218553	0.00965402432171951	breast
MMRD	DO218553	0.2702543120304256	breast
HRD	DO218553	0.2387560750141436	breast
UNK	DO218553	0.04829016680548921	breast
S-Dup	DO218553	0.003075066504437191	breast
M-Dup	DO218553	0.010669240113682955	breast
L-Dup	DO218553	0.0432695254589278	breast
Del	DO218553	0.0489819274446303	breast
Intra-Chr	DO218553	0.3785185497829081	breast
L-Intra-Chr	DO218553	0.1744466575635571	breast
Tr	DO218553	0.3410390331318566	breast
Age	DO218560	0.22397473370820947	breast
APOBEC-1	DO218560	0.09208603923039448	breast
APOBEC-2	DO218560	0.2472949235486432	breast
MMRD	DO218560	0.18441799318370108	breast
HRD	DO218560	0.2182024907076211	breast
UNK	DO218560	0.034023819621430695	breast
S-Dup	DO218560	0.014739401401272025	breast
M-Dup	DO218560	0.03755666613363242	breast
L-Dup	DO218560	0.07820256551605885	breast
Del	DO218560	0.07322052257724962	breast
Intra-Chr	DO218560	0.2953637038592207	breast
L-Intra-Chr	DO218560	0.1736528563449109	breast
Tr	DO218560	0.3272642841676555	breast
Age	DO218573	0.3719902820027392	breast
APOBEC-1	DO218573	0.0825367983602925	breast
APOBEC-2	DO218573	0.05718672469376492	breast
MMRD	DO218573	0.16308162146196314	breast
HRD	DO218573	0.2729170907977882	breast
UNK	DO218573	0.05228748268345195	breast
S-Dup	DO218573	0.003655942259325532	breast
M-Dup	DO218573	0.011565115201888871	breast
L-Dup	DO218573	0.03640254897718957	breast
Del	DO218573	0.07149508916278934	breast
Intra-Chr	DO218573	0.3223149809428069	breast
L-Intra-Chr	DO218573	0.3023273763136873	breast
Tr	DO218573	0.2522389471423125	breast
Age	DO218583	0.4527283971111863	breast
APOBEC-1	DO218583	0.03500580811055652	breast
APOBEC-2	DO218583	0.005999906109857157	breast
MMRD	DO218583	0.19811512651914845	breast
HRD	DO218583	0.26996928703745066	breast
UNK	DO218583	0.03818147511180092	breast
S-Dup	DO218583	0.007383216496341254	breast
M-Dup	DO218583	0.015796836907033786	breast
L-Dup	DO218583	0.03452032051816549	breast
Del	DO218583	0.0408708863159216	breast
Intra-Chr	DO218583	0.31254007429512953	breast
L-Intra-Chr	DO218583	0.37777376255088935	breast
Tr	DO218583	0.21111490291651905	breast
Age	DO218605	0.2741748869486413	breast
APOBEC-1	DO218605	0.04276836234091348	breast
APOBEC-2	DO218605	0.03501455817595813	breast
MMRD	DO218605	0.21645239980133105	breast
HRD	DO218605	0.37510166424970587	breast
UNK	DO218605	0.05648812848345016	breast
S-Dup	DO218605	0.0067275779453361715	breast
M-Dup	DO218605	0.0213624423172686	breast
L-Dup	DO218605	0.04281981034812537	breast
Del	DO218605	0.03572901773888356	breast
Intra-Chr	DO218605	0.3064182574711087	breast
L-Intra-Chr	DO218605	0.2424071858412042	breast
Tr	DO218605	0.3445357083380733	breast
Age	DO218611	0.3939669755148672	breast
APOBEC-1	DO218611	0.06630179931587596	breast
APOBEC-2	DO218611	0.031573424441100284	breast
MMRD	DO218611	0.22641934246786666	breast
HRD	DO218611	0.21782732365982832	breast
UNK	DO218611	0.06391113460046155	breast
S-Dup	DO218611	0.0051006085631186545	breast
M-Dup	DO218611	0.01693927281915011	breast
L-Dup	DO218611	0.04577632023381335	breast
Del	DO218611	0.029864261951343517	breast
Intra-Chr	DO218611	0.17647792318322764	breast
L-Intra-Chr	DO218611	0.26598433540067323	breast
Tr	DO218611	0.4598572778486736	breast
Age	DO218621	0.3914669151517399	breast
APOBEC-1	DO218621	0.2297523142833193	breast
APOBEC-2	DO218621	0.05202663074683842	breast
MMRD	DO218621	0.16418924524126344	breast
HRD	DO218621	0.1380518953767282	breast
UNK	DO218621	0.02451299920011079	breast
S-Dup	DO218621	0.003532086968628211	breast
M-Dup	DO218621	0.01249398223310074	breast
L-Dup	DO218621	0.05095852922576874	breast
Del	DO218621	0.06081618502331646	breast
Intra-Chr	DO218621	0.2556789330607471	breast
L-Intra-Chr	DO218621	0.1817460824297456	breast
Tr	DO218621	0.4347742010586932	breast
Age	DO218651	0.4351291121677936	breast
APOBEC-1	DO218651	0.14074448689637153	breast
APOBEC-2	DO218651	0.09454914616024418	breast
MMRD	DO218651	0.12190864075929472	breast
HRD	DO218651	0.17110818493862853	breast
UNK	DO218651	0.03656042907766742	breast
S-Dup	DO218651	0.0060818060573202964	breast
M-Dup	DO218651	0.023679305130502943	breast
L-Dup	DO218651	0.07730049870833484	breast
Del	DO218651	0.04333700418923879	breast
Intra-Chr	DO218651	0.5291015333878499	breast
L-Intra-Chr	DO218651	0.1569335971271717	breast
Tr	DO218651	0.16356625539958156	breast
Age	DO218656	0.12581704546564645	breast
APOBEC-1	DO218656	0.050876617793689724	breast
APOBEC-2	DO218656	0.04734103339968506	breast
MMRD	DO218656	0.1267995066560525	breast
HRD	DO218656	0.5681717094219456	breast
UNK	DO218656	0.08099408726298067	breast
S-Dup	DO218656	0.02013114221156919	breast
M-Dup	DO218656	0.01903968205329366	breast
L-Dup	DO218656	0.018524960856104503	breast
Del	DO218656	0.5278440154871654	breast
Intra-Chr	DO218656	0.04643463954408016	breast
L-Intra-Chr	DO218656	0.10112810993765843	breast
Tr	DO218656	0.2668974499101286	breast
Age	DO218669	0.10079295247711566	breast
APOBEC-1	DO218669	0.20151893114757397	breast
APOBEC-2	DO218669	0.16003510608245625	breast
MMRD	DO218669	0.1364566610379377	breast
HRD	DO218669	0.3638748368385203	breast
UNK	DO218669	0.03732151241639612	breast
S-Dup	DO218669	0.4919069396794094	breast
M-Dup	DO218669	0.16365056128886316	breast
L-Dup	DO218669	0.10788089837680764	breast
Del	DO218669	0.04858578319414055	breast
Intra-Chr	DO218669	0.04570539066425328	breast
L-Intra-Chr	DO218669	0.10307101507796858	breast
Tr	DO218669	0.03919941171855745	breast
Age	DO218698	0.4197406787328381	breast
APOBEC-1	DO218698	0.03730647593092554	breast
APOBEC-2	DO218698	0.012767609673037705	breast
MMRD	DO218698	0.2468539234221165	breast
HRD	DO218698	0.2380214109311176	breast
UNK	DO218698	0.04530990130996472	breast
S-Dup	DO218698	0.0025268159630823287	breast
M-Dup	DO218698	0.0077927231949849905	breast
L-Dup	DO218698	0.021458262168649583	breast
Del	DO218698	0.04549877248627511	breast
Intra-Chr	DO218698	0.2930274778898405	breast
L-Intra-Chr	DO218698	0.2868301983208242	breast
Tr	DO218698	0.3428657499763433	breast
Age	DO218709	0.09552437257371374	breast
APOBEC-1	DO218709	0.10892433109705277	breast
APOBEC-2	DO218709	0.1536059437407321	breast
MMRD	DO218709	0.12871416195707544	breast
HRD	DO218709	0.4505680007849357	breast
UNK	DO218709	0.06266318984649015	breast
S-Dup	DO218709	0.010852611998490214	breast
M-Dup	DO218709	0.0280143902054406	breast
L-Dup	DO218709	0.05900453463024581	breast
Del	DO218709	0.098978375239539	breast
Intra-Chr	DO218709	0.2647798573473727	breast
L-Intra-Chr	DO218709	0.2732289639245515	breast
Tr	DO218709	0.26514126665436033	breast
Age	DO218719	0.34952163025568395	breast
APOBEC-1	DO218719	0.0441156456372287	breast
APOBEC-2	DO218719	0.011296509589701012	breast
MMRD	DO218719	0.2554049251983408	breast
HRD	DO218719	0.29770791238959443	breast
UNK	DO218719	0.041953376929451086	breast
S-Dup	DO218719	0.004847313076770509	breast
M-Dup	DO218719	0.012362377150939302	breast
L-Dup	DO218719	0.017022293954475312	breast
Del	DO218719	0.0392791813276391	breast
Intra-Chr	DO218719	0.12141704542322306	breast
L-Intra-Chr	DO218719	0.3090893637150131	breast
Tr	DO218719	0.4959824253519395	breast
Age	DO218742	0.2857854351143313	breast
APOBEC-1	DO218742	0.196197940605409	breast
APOBEC-2	DO218742	0.10212484009856312	breast
MMRD	DO218742	0.14730258956337425	breast
HRD	DO218742	0.23328332779618466	breast
UNK	DO218742	0.03530586682213758	breast
S-Dup	DO218742	0.011225500998722156	breast
M-Dup	DO218742	0.03436958287920698	breast
L-Dup	DO218742	0.060150908477216235	breast
Del	DO218742	0.02908685607043634	breast
Intra-Chr	DO218742	0.3257301643815473	breast
L-Intra-Chr	DO218742	0.228863045958458	breast
Tr	DO218742	0.3105739412344129	breast
Age	DO218770	0.4674851869782097	breast
APOBEC-1	DO218770	0.07555581382436204	breast
APOBEC-2	DO218770	0.005624726001181614	breast
MMRD	DO218770	0.2275063663798736	breast
HRD	DO218770	0.19160979800693712	breast
UNK	DO218770	0.032218108809435896	breast
S-Dup	DO218770	0.002260014212149913	breast
M-Dup	DO218770	0.010866123486873864	breast
L-Dup	DO218770	0.047171776803448334	breast
Del	DO218770	0.03856582645431634	breast
Intra-Chr	DO218770	0.2630329438404025	breast
L-Intra-Chr	DO218770	0.4688758963204705	breast
Tr	DO218770	0.16922741888233855	breast
Age	DO218796	0.0956360143971864	breast
APOBEC-1	DO218796	0.2798257990607932	breast
APOBEC-2	DO218796	0.3246944917861172	breast
MMRD	DO218796	0.0604064730059807	breast
HRD	DO218796	0.21236388630186107	breast
UNK	DO218796	0.027073335448061408	breast
S-Dup	DO218796	0.017725613263704986	breast
M-Dup	DO218796	0.022371824992292892	breast
L-Dup	DO218796	0.1013911956767483	breast
Del	DO218796	0.07194356879794474	breast
Intra-Chr	DO218796	0.3382724667698634	breast
L-Intra-Chr	DO218796	0.16675071307687248	breast
Tr	DO218796	0.2815446174225732	breast
Age	DO218827	0.5426255798193105	breast
APOBEC-1	DO218827	0.03441927784971631	breast
APOBEC-2	DO218827	0.0055174595065517655	breast
MMRD	DO218827	0.1959601791989148	breast
HRD	DO218827	0.18973752782511694	breast
UNK	DO218827	0.031739975800389744	breast
S-Dup	DO218827	0.003526825545490137	breast
M-Dup	DO218827	0.013387862561991957	breast
L-Dup	DO218827	0.03721642382515752	breast
Del	DO218827	0.04680365045225211	breast
Intra-Chr	DO218827	0.2864191608506982	breast
L-Intra-Chr	DO218827	0.2209633756103737	breast
Tr	DO218827	0.3916827011540363	breast
Age	DO218828	0.3919955658340304	breast
APOBEC-1	DO218828	0.03907056730585198	breast
APOBEC-2	DO218828	0.06586356996846983	breast
MMRD	DO218828	0.21580510948968504	breast
HRD	DO218828	0.24335882972874304	breast
UNK	DO218828	0.04390635767321965	breast
S-Dup	DO218828	0.005893099761123706	breast
M-Dup	DO218828	0.011270609879586072	breast
L-Dup	DO218828	0.03831202079933052	breast
Del	DO218828	0.01844666883809684	breast
Intra-Chr	DO218828	0.31691854873256897	breast
L-Intra-Chr	DO218828	0.34275976799649394	breast
Tr	DO218828	0.2663992839927999	breast
Age	DO218831	0.4482313016046071	breast
APOBEC-1	DO218831	0.08892033323759782	breast
APOBEC-2	DO218831	0.015833133467074247	breast
MMRD	DO218831	0.2067146684137979	breast
HRD	DO218831	0.20236294241338088	breast
UNK	DO218831	0.03793762086354208	breast
S-Dup	DO218831	0.0014648886679904467	breast
M-Dup	DO218831	0.005695045211778386	breast
L-Dup	DO218831	0.018583750776371318	breast
Del	DO218831	0.043601619166872635	breast
Intra-Chr	DO218831	0.22936384546438685	breast
L-Intra-Chr	DO218831	0.5409518834037067	breast
Tr	DO218831	0.16033896730889366	breast
Age	DO220820	0.3365302116589895	breast
APOBEC-1	DO220820	0.04889209042348893	breast
APOBEC-2	DO220820	0.02012428358770987	breast
MMRD	DO220820	0.2605284537033069	breast
HRD	DO220820	0.2774136331651913	breast
UNK	DO220820	0.056511327461313626	breast
S-Dup	DO220820	0.0073844573401828035	breast
M-Dup	DO220820	0.020198113041772537	breast
L-Dup	DO220820	0.05271304299878096	breast
Del	DO220820	0.07360050914507751	breast
Intra-Chr	DO220820	0.254101975694495	breast
L-Intra-Chr	DO220820	0.22026130595367072	breast
Tr	DO220820	0.3717405958260203	breast
Age	DO220822	0.5540985142706383	breast
APOBEC-1	DO220822	0.06574207584684269	breast
APOBEC-2	DO220822	0.006983150249935792	breast
MMRD	DO220822	0.22409157970269844	breast
HRD	DO220822	0.1270966126305505	breast
UNK	DO220822	0.02198806729933425	breast
S-Dup	DO220822	0.0011717575949864805	breast
M-Dup	DO220822	0.004304662369081858	breast
L-Dup	DO220822	0.013080717669400095	breast
Del	DO220822	0.015970910369768408	breast
Intra-Chr	DO220822	0.17027072545369548	breast
L-Intra-Chr	DO220822	0.23225084539238944	breast
Tr	DO220822	0.5629503811506782	breast
Age	DO220823	0.02149876488945341	breast
APOBEC-1	DO220823	0.37175391897832	breast
APOBEC-2	DO220823	0.2706375624461048	breast
MMRD	DO220823	0.03389509096629727	breast
HRD	DO220823	0.2642216527762504	breast
UNK	DO220823	0.037993009943574026	breast
S-Dup	DO220823	0.14544423560894368	breast
M-Dup	DO220823	0.16761599179789652	breast
L-Dup	DO220823	0.1282301355013928	breast
Del	DO220823	0.4102291417545403	breast
Intra-Chr	DO220823	0.0247982306655488	breast
L-Intra-Chr	DO220823	0.03278099442674763	breast
Tr	DO220823	0.09090127024493036	breast
Age	DO220824	0.4851345084011346	breast
APOBEC-1	DO220824	0.14241862678874032	breast
APOBEC-2	DO220824	0.0030951527192671	breast
MMRD	DO220824	0.20386983972746045	breast
HRD	DO220824	0.13235621419233104	breast
UNK	DO220824	0.03312565817106651	breast
S-Dup	DO220824	0.0009574596815039193	breast
M-Dup	DO220824	0.005464564679565882	breast
L-Dup	DO220824	0.02379557292205308	breast
Del	DO220824	0.036112760432356325	breast
Intra-Chr	DO220824	0.2621450907385497	breast
L-Intra-Chr	DO220824	0.501289105172666	breast
Tr	DO220824	0.17023544637330518	breast
Age	DO220825	0.30934171445738823	breast
APOBEC-1	DO220825	0.06212664018630293	breast
APOBEC-2	DO220825	0.02559180926335575	breast
MMRD	DO220825	0.2259548353175155	breast
HRD	DO220825	0.31650444477531964	breast
UNK	DO220825	0.060480556000117924	breast
S-Dup	DO220825	0.003814410723905155	breast
M-Dup	DO220825	0.010347623767069648	breast
L-Dup	DO220825	0.024028030252427588	breast
Del	DO220825	0.12130741535404188	breast
Intra-Chr	DO220825	0.22374295590108328	breast
L-Intra-Chr	DO220825	0.42697422428941817	breast
Tr	DO220825	0.1897853397120544	breast
Age	DO220826	0.16093671319876682	breast
APOBEC-1	DO220826	0.02427940325805784	breast
APOBEC-2	DO220826	0.086426603755752	breast
MMRD	DO220826	0.14657312102594058	breast
HRD	DO220826	0.4379955232196455	breast
UNK	DO220826	0.14378863554183716	breast
S-Dup	DO220826	0.013851162886562721	breast
M-Dup	DO220826	0.02468711636180725	breast
L-Dup	DO220826	0.0417493788268351	breast
Del	DO220826	0.5639442539344852	breast
Intra-Chr	DO220826	0.10723100518024374	breast
L-Intra-Chr	DO220826	0.10705348709245074	breast
Tr	DO220826	0.14148359571761526	breast
Age	DO220827	0.3376940454335107	breast
APOBEC-1	DO220827	0.08356105424633742	breast
APOBEC-2	DO220827	0.03046753196450548	breast
MMRD	DO220827	0.16700342227101464	breast
HRD	DO220827	0.25597678557370906	breast
UNK	DO220827	0.12529716051092274	breast
S-Dup	DO220827	0.008788583051745636	breast
M-Dup	DO220827	0.007317143638794437	breast
L-Dup	DO220827	0.04084529873387769	breast
Del	DO220827	0.026714254325618664	breast
Intra-Chr	DO220827	0.2984804946387624	breast
L-Intra-Chr	DO220827	0.21632702258273007	breast
Tr	DO220827	0.4015272030284711	breast
Age	DO220828	0.17335347614164787	breast
APOBEC-1	DO220828	0.050308221566161916	breast
APOBEC-2	DO220828	0.02794404465485351	breast
MMRD	DO220828	0.21154364159953887	breast
HRD	DO220828	0.4001967622641111	breast
UNK	DO220828	0.13665385377368666	breast
S-Dup	DO220828	0.010182974249905505	breast
M-Dup	DO220828	0.02435133617060628	breast
L-Dup	DO220828	0.0643914086243941	breast
Del	DO220828	0.07873696498722056	breast
Intra-Chr	DO220828	0.36891892995678577	breast
L-Intra-Chr	DO220828	0.20433819132307807	breast
Tr	DO220828	0.2490801946880097	breast
Age	DO224547	0.08075532534621832	breast
APOBEC-1	DO224547	0.053541802731892935	breast
APOBEC-2	DO224547	0.14926004658056788	breast
MMRD	DO224547	0.11174765978833327	breast
HRD	DO224547	0.4749413295226949	breast
UNK	DO224547	0.12975383603029256	breast
S-Dup	DO224547	0.4364020292103654	breast
M-Dup	DO224547	0.2480059935361018	breast
L-Dup	DO224547	0.057423922171049524	breast
Del	DO224547	0.0951483354751171	breast
Intra-Chr	DO224547	0.038437345447231534	breast
L-Intra-Chr	DO224547	0.04155970610774692	breast
Tr	DO224547	0.08302266805238773	breast
Age	DO224553	0.11023197173853166	breast
APOBEC-1	DO224553	0.11980011380029745	breast
APOBEC-2	DO224553	0.07292684467098437	breast
MMRD	DO224553	0.1274226663608728	breast
HRD	DO224553	0.5196096143817379	breast
UNK	DO224553	0.05000878904757588	breast
S-Dup	DO224553	0.01590080365849269	breast
M-Dup	DO224553	0.03900107695154693	breast
L-Dup	DO224553	0.06431190929931145	breast
Del	DO224553	0.3729628354388817	breast
Intra-Chr	DO224553	0.2450724926747204	breast
L-Intra-Chr	DO224553	0.17307067853520006	breast
Tr	DO224553	0.08968020344184673	breast
Age	DO224557	0.07825439058249832	breast
APOBEC-1	DO224557	0.06447061638854906	breast
APOBEC-2	DO224557	0.11556408684811552	breast
MMRD	DO224557	0.13138254924366766	breast
HRD	DO224557	0.5161972874411798	breast
UNK	DO224557	0.09413106949598954	breast
S-Dup	DO224557	0.2694400415532974	breast
M-Dup	DO224557	0.08504214181227929	breast
L-Dup	DO224557	0.038219313548574274	breast
Del	DO224557	0.37108583352445096	breast
Intra-Chr	DO224557	0.04242281998358791	breast
L-Intra-Chr	DO224557	0.07981596558295391	breast
Tr	DO224557	0.11397388399485625	breast
Age	DO224560	0.3677859733103292	breast
APOBEC-1	DO224560	0.06910093779205402	breast
APOBEC-2	DO224560	0.011720868604462151	breast
MMRD	DO224560	0.1430876661469702	breast
HRD	DO224560	0.35617135460428384	breast
UNK	DO224560	0.05213319954190083	breast
S-Dup	DO224560	0.0054713699077864105	breast
M-Dup	DO224560	0.01609291787066831	breast
L-Dup	DO224560	0.0571137695194134	breast
Del	DO224560	0.10633289141273974	breast
Intra-Chr	DO224560	0.35608234931359944	breast
L-Intra-Chr	DO224560	0.20584198369560186	breast
Tr	DO224560	0.2530647182801909	breast
Age	DO224565	0.0718299776239381	breast
APOBEC-1	DO224565	0.05185914223030762	breast
APOBEC-2	DO224565	0.06567973441070846	breast
MMRD	DO224565	0.1388897110821851	breast
HRD	DO224565	0.5858283037819727	breast
UNK	DO224565	0.08591313087088805	breast
S-Dup	DO224565	0.025180757046338192	breast
M-Dup	DO224565	0.04696029685978896	breast
L-Dup	DO224565	0.06352328767034332	breast
Del	DO224565	0.6520758171139697	breast
Intra-Chr	DO224565	0.039124253437607885	breast
L-Intra-Chr	DO224565	0.06592282378200016	breast
Tr	DO224565	0.10721276408995184	breast
Age	DO224569	0.0789150272313924	breast
APOBEC-1	DO224569	0.1741192054952557	breast
APOBEC-2	DO224569	0.2498624853611943	breast
MMRD	DO224569	0.09447788889080384	breast
HRD	DO224569	0.34715902115619784	breast
UNK	DO224569	0.05546637186515604	breast
S-Dup	DO224569	0.420692124005675	breast
M-Dup	DO224569	0.10674663452016908	breast
L-Dup	DO224569	0.1083567898828602	breast
Del	DO224569	0.12159904978327138	breast
Intra-Chr	DO224569	0.05055649742340981	breast
L-Intra-Chr	DO224569	0.06166219186747692	breast
Tr	DO224569	0.13038671251713765	breast
Age	DO224573	0.06247842875971574	breast
APOBEC-1	DO224573	0.01672203662756493	breast
APOBEC-2	DO224573	0.062225933141436734	breast
MMRD	DO224573	0.14116322665532724	breast
HRD	DO224573	0.6336493266532615	breast
UNK	DO224573	0.08376104816269404	breast
S-Dup	DO224573	0.3126568224100185	breast
M-Dup	DO224573	0.24409640074940736	breast
L-Dup	DO224573	0.18011759417154724	breast
Del	DO224573	0.15155864767867575	breast
Intra-Chr	DO224573	0.02846813115487295	breast
L-Intra-Chr	DO224573	0.033197177147502754	breast
Tr	DO224573	0.04990522668797543	breast
Age	DO224577	0.4489010119918868	breast
APOBEC-1	DO224577	0.12968227045573624	breast
APOBEC-2	DO224577	0.005983146739414309	breast
MMRD	DO224577	0.2049267847114921	breast
HRD	DO224577	0.17671171337785915	breast
UNK	DO224577	0.033795072723611375	breast
S-Dup	DO224577	0.00226655971061078	breast
M-Dup	DO224577	0.011594695151022473	breast
L-Dup	DO224577	0.04460408116348212	breast
Del	DO224577	0.16785198039258473	breast
Intra-Chr	DO224577	0.30432601356599004	breast
L-Intra-Chr	DO224577	0.24246257960274264	breast
Tr	DO224577	0.2268940904135672	breast
Age	DO224582	0.39191402271960624	breast
APOBEC-1	DO224582	0.05432892573488215	breast
APOBEC-2	DO224582	0.015606994917661312	breast
MMRD	DO224582	0.185556959659743	breast
HRD	DO224582	0.29867393093448225	breast
UNK	DO224582	0.05391916603362505	breast
S-Dup	DO224582	0.003317874741327889	breast
M-Dup	DO224582	0.009528135003352705	breast
L-Dup	DO224582	0.029973541529396214	breast
Del	DO224582	0.043758747857822126	breast
Intra-Chr	DO224582	0.21398012225262647	breast
L-Intra-Chr	DO224582	0.4827979954068721	breast
Tr	DO224582	0.2166435832086024	breast
Age	DO224585	0.1975016296759246	breast
APOBEC-1	DO224585	0.14435278984407715	breast
APOBEC-2	DO224585	0.19837222712520747	breast
MMRD	DO224585	0.12639063839497913	breast
HRD	DO224585	0.2637495883639052	breast
UNK	DO224585	0.06963312659590648	breast
S-Dup	DO224585	0.042753076030352506	breast
M-Dup	DO224585	0.1248977348433438	breast
L-Dup	DO224585	0.12745263674275698	breast
Del	DO224585	0.35785659694915994	breast
Intra-Chr	DO224585	0.15740962748287074	breast
L-Intra-Chr	DO224585	0.11015585548531463	breast
Tr	DO224585	0.07947447246620154	breast
Age	DO224588	0.4548017035482685	breast
APOBEC-1	DO224588	0.08389278855472401	breast
APOBEC-2	DO224588	0.05493970654130345	breast
MMRD	DO224588	0.13645650371728724	breast
HRD	DO224588	0.2366469105759185	breast
UNK	DO224588	0.03326238706249807	breast
S-Dup	DO224588	0.0063622541035271	breast
M-Dup	DO224588	0.01839328426947218	breast
L-Dup	DO224588	0.05967871965067716	breast
Del	DO224588	0.02157645831902076	breast
Intra-Chr	DO224588	0.28127644958829834	breast
L-Intra-Chr	DO224588	0.35267311724470096	breast
Tr	DO224588	0.2600397168243035	breast
Age	DO224590	0.3654248715572856	breast
APOBEC-1	DO224590	0.17240235236281215	breast
APOBEC-2	DO224590	0.07110033928768973	breast
MMRD	DO224590	0.12897313306570035	breast
HRD	DO224590	0.19262801790406728	breast
UNK	DO224590	0.06947128582244491	breast
S-Dup	DO224590	0.003357744646259118	breast
M-Dup	DO224590	0.00776466129768576	breast
L-Dup	DO224590	0.02708695015877951	breast
Del	DO224590	0.06604318740697154	breast
Intra-Chr	DO224590	0.2771146822622766	breast
L-Intra-Chr	DO224590	0.18382194774301813	breast
Tr	DO224590	0.4348108264850093	breast
Age	DO224593	0.0723495156109599	breast
APOBEC-1	DO224593	0.10327170322429534	breast
APOBEC-2	DO224593	0.02232089670402688	breast
MMRD	DO224593	0.1243925286031772	breast
HRD	DO224593	0.5937466777922692	breast
UNK	DO224593	0.08391867806527158	breast
S-Dup	DO224593	0.17593568091787706	breast
M-Dup	DO224593	0.1162200119023618	breast
L-Dup	DO224593	0.07679353692556215	breast
Del	DO224593	0.2064485702305344	breast
Intra-Chr	DO224593	0.17062176373450327	breast
L-Intra-Chr	DO224593	0.08336513876722765	breast
Tr	DO224593	0.17061529752193372	breast
Age	DO224598	0.2421956788095824	breast
APOBEC-1	DO224598	0.08558031459956293	breast
APOBEC-2	DO224598	0.15397139020444708	breast
MMRD	DO224598	0.15387638966978562	breast
HRD	DO224598	0.3012954500865909	breast
UNK	DO224598	0.06308077663003134	breast
S-Dup	DO224598	0.007262475818536673	breast
M-Dup	DO224598	0.04162845573903272	breast
L-Dup	DO224598	0.16414595476169588	breast
Del	DO224598	0.4343737941294064	breast
Intra-Chr	DO224598	0.1597073984800097	breast
L-Intra-Chr	DO224598	0.10173556835160164	breast
Tr	DO224598	0.09114635271971704	breast
Age	DO224600	0.09603751468690666	breast
APOBEC-1	DO224600	0.030269659895927826	breast
APOBEC-2	DO224600	0.051582021516401316	breast
MMRD	DO224600	0.13827082305244145	breast
HRD	DO224600	0.5619068503638276	breast
UNK	DO224600	0.12193313048449525	breast
S-Dup	DO224600	0.018304336785266644	breast
M-Dup	DO224600	0.014357440134900756	breast
L-Dup	DO224600	0.013344959566478092	breast
Del	DO224600	0.5588734044587602	breast
Intra-Chr	DO224600	0.07101623004587268	breast
L-Intra-Chr	DO224600	0.19126978499298392	breast
Tr	DO224600	0.13283384401573792	breast
Age	DO224602	0.05156036887883395	breast
APOBEC-1	DO224602	0.06170458594994911	breast
APOBEC-2	DO224602	0.11121771075053953	breast
MMRD	DO224602	0.12651350817528156	breast
HRD	DO224602	0.5726318775828686	breast
UNK	DO224602	0.0763719486625272	breast
S-Dup	DO224602	0.01743995288236749	breast
M-Dup	DO224602	0.014666997923826013	breast
L-Dup	DO224602	0.029600855661908808	breast
Del	DO224602	0.4315854728347227	breast
Intra-Chr	DO224602	0.15335020886200715	breast
L-Intra-Chr	DO224602	0.1781867652318972	breast
Tr	DO224602	0.1751697466032707	breast
Age	DO224606	0.1775267019956928	breast
APOBEC-1	DO224606	0.05634574788800008	breast
APOBEC-2	DO224606	0.12167976161218225	breast
MMRD	DO224606	0.09404118944155873	breast
HRD	DO224606	0.4046284698912023	breast
UNK	DO224606	0.14577812917136404	breast
S-Dup	DO224606	0.017781644852078938	breast
M-Dup	DO224606	0.03356734667320013	breast
L-Dup	DO224606	0.04223336370293663	breast
Del	DO224606	0.0736077105799441	breast
Intra-Chr	DO224606	0.3617744527525866	breast
L-Intra-Chr	DO224606	0.2440730699642656	breast
Tr	DO224606	0.2269624114749879	breast
Age	DO224609	0.39979248717448296	breast
APOBEC-1	DO224609	0.10803738740995784	breast
APOBEC-2	DO224609	0.11013576814645493	breast
MMRD	DO224609	0.12525707653512502	breast
HRD	DO224609	0.21782968110063688	breast
UNK	DO224609	0.0389475996333424	breast
S-Dup	DO224609	0.0034044860302338185	breast
M-Dup	DO224609	0.013324197961058876	breast
L-Dup	DO224609	0.08440958114227126	breast
Del	DO224609	0.03563044387163826	breast
Intra-Chr	DO224609	0.4912475852945504	breast
L-Intra-Chr	DO224609	0.2868770934661294	breast
Tr	DO224609	0.08510661223411786	breast
Age	DO224614	0.2960371083021177	breast
APOBEC-1	DO224614	0.15196725972233174	breast
APOBEC-2	DO224614	0.03610271998718035	breast
MMRD	DO224614	0.1742397483449661	breast
HRD	DO224614	0.2825521757609147	breast
UNK	DO224614	0.05910098788248945	breast
S-Dup	DO224614	0.004113428050140021	breast
M-Dup	DO224614	0.019212360087196168	breast
L-Dup	DO224614	0.04397879690352632	breast
Del	DO224614	0.06176638829557865	breast
Intra-Chr	DO224614	0.3095615010329748	breast
L-Intra-Chr	DO224614	0.2177579534132288	breast
Tr	DO224614	0.3436095722173553	breast
Age	DO224618	0.11494320863599256	breast
APOBEC-1	DO224618	0.4776552183505087	breast
APOBEC-2	DO224618	0.273682057264474	breast
MMRD	DO224618	0.05283568068860378	breast
HRD	DO224618	0.06907532609857864	breast
UNK	DO224618	0.011808508961842329	breast
S-Dup	DO224618	0.0053464392659199	breast
M-Dup	DO224618	0.016281321355679015	breast
L-Dup	DO224618	0.052590987266026325	breast
Del	DO224618	0.12988397618434272	breast
Intra-Chr	DO224618	0.4137476287707697	breast
L-Intra-Chr	DO224618	0.1814806554134612	breast
Tr	DO224618	0.20066899174380126	breast
Age	DO224625	0.2476500827982443	breast
APOBEC-1	DO224625	0.08778015175302524	breast
APOBEC-2	DO224625	0.04873428007634075	breast
MMRD	DO224625	0.22493173542020886	breast
HRD	DO224625	0.3236219836548339	breast
UNK	DO224625	0.06728176629734697	breast
S-Dup	DO224625	0.010643816606591366	breast
M-Dup	DO224625	0.04167479727255175	breast
L-Dup	DO224625	0.08195058959177652	breast
Del	DO224625	0.10777412785457588	breast
Intra-Chr	DO224625	0.1850331875393484	breast
L-Intra-Chr	DO224625	0.4607559373477499	breast
Tr	DO224625	0.11216754378740627	breast
Age	DO224634	0.4033014180909384	breast
APOBEC-1	DO224634	0.026159148987654264	breast
APOBEC-2	DO224634	0.03818058244162625	breast
MMRD	DO224634	0.18266776783724165	breast
HRD	DO224634	0.28357216777158395	breast
UNK	DO224634	0.0661189148709555	breast
S-Dup	DO224634	0.009855526502448602	breast
M-Dup	DO224634	0.08338633006165423	breast
L-Dup	DO224634	0.14292097912690574	breast
Del	DO224634	0.22011046690802225	breast
Intra-Chr	DO224634	0.2579490461475312	breast
L-Intra-Chr	DO224634	0.12260602223827248	breast
Tr	DO224634	0.16317162901516552	breast
Age	DO224640	0.3408689918667009	breast
APOBEC-1	DO224640	0.023785250408176712	breast
APOBEC-2	DO224640	0.0418200122147731	breast
MMRD	DO224640	0.1837677172050355	breast
HRD	DO224640	0.3408876044377425	breast
UNK	DO224640	0.06887042386757125	breast
S-Dup	DO224640	0.017005308055745173	breast
M-Dup	DO224640	0.04396209342295037	breast
L-Dup	DO224640	0.17906744407628494	breast
Del	DO224640	0.130192810091896	breast
Intra-Chr	DO224640	0.18007199939379215	breast
L-Intra-Chr	DO224640	0.0947795775420173	breast
Tr	DO224640	0.3549207674173141	breast
Age	DO224643	0.3571533855915129	breast
APOBEC-1	DO224643	0.03438715987087699	breast
APOBEC-2	DO224643	0.018807647432902662	breast
MMRD	DO224643	0.2642832119657668	breast
HRD	DO224643	0.2842745307356288	breast
UNK	DO224643	0.04109406440331161	breast
S-Dup	DO224643	0.008364702432038785	breast
M-Dup	DO224643	0.03174302763341325	breast
L-Dup	DO224643	0.06821642456647305	breast
Del	DO224643	0.1350532054978717	breast
Intra-Chr	DO224643	0.3201213108615267	breast
L-Intra-Chr	DO224643	0.19730982681778506	breast
Tr	DO224643	0.2391915021908915	breast
Age	DO224647	0.4889077542282472	breast
APOBEC-1	DO224647	0.12330754853341368	breast
APOBEC-2	DO224647	0.004871658283734284	breast
MMRD	DO224647	0.2282571899741567	breast
HRD	DO224647	0.12449094556430368	breast
UNK	DO224647	0.030164903416144362	breast
S-Dup	DO224647	0.0006514014871182067	breast
M-Dup	DO224647	0.0033832780036203353	breast
L-Dup	DO224647	0.01891744193365337	breast
Del	DO224647	0.025431865644888457	breast
Intra-Chr	DO224647	0.41432884988946206	breast
L-Intra-Chr	DO224647	0.21176838177572385	breast
Tr	DO224647	0.32551878126553385	breast
Age	DO224650	0.26602509316050066	breast
APOBEC-1	DO224650	0.17571111604251166	breast
APOBEC-2	DO224650	0.11329108877444766	breast
MMRD	DO224650	0.17941730762738192	breast
HRD	DO224650	0.20523456882692886	breast
UNK	DO224650	0.0603208255682293	breast
S-Dup	DO224650	0.0029086931808131565	breast
M-Dup	DO224650	0.013565111250330057	breast
L-Dup	DO224650	0.05801546405297105	breast
Del	DO224650	0.059133017618506936	breast
Intra-Chr	DO224650	0.31606546223315457	breast
L-Intra-Chr	DO224650	0.27115915771070576	breast
Tr	DO224650	0.2791530939535184	breast
Age	DO224654	0.07551151876566503	breast
APOBEC-1	DO224654	0.03354407472421358	breast
APOBEC-2	DO224654	0.0970880453493102	breast
MMRD	DO224654	0.13690244127474396	breast
HRD	DO224654	0.5685187565734454	breast
UNK	DO224654	0.08843516331262173	breast
S-Dup	DO224654	0.5411322208980703	breast
M-Dup	DO224654	0.29647001421210833	breast
L-Dup	DO224654	0.021842652828290045	breast
Del	DO224654	0.0506940589052319	breast
Intra-Chr	DO224654	0.013400207990080563	breast
L-Intra-Chr	DO224654	0.0323665381573337	breast
Tr	DO224654	0.04409430700888512	breast
Age	DO224658	0.21418996345999247	breast
APOBEC-1	DO224658	0.046981573061382204	breast
APOBEC-2	DO224658	0.07787397327129804	breast
MMRD	DO224658	0.19175927305523105	breast
HRD	DO224658	0.4084065147577303	breast
UNK	DO224658	0.060788702394365964	breast
S-Dup	DO224658	0.027243175726027587	breast
M-Dup	DO224658	0.059444053823581124	breast
L-Dup	DO224658	0.05532395774073528	breast
Del	DO224658	0.5593321861036655	breast
Intra-Chr	DO224658	0.1281258308794978	breast
L-Intra-Chr	DO224658	0.0621540050351642	breast
Tr	DO224658	0.10837679069132863	breast
Age	DO224662	0.11977649709489427	breast
APOBEC-1	DO224662	0.0338739091377067	breast
APOBEC-2	DO224662	0.05667854136002096	breast
MMRD	DO224662	0.1820224454557053	breast
HRD	DO224662	0.515655527712918	breast
UNK	DO224662	0.09199307923875473	breast
S-Dup	DO224662	0.019036474634452672	breast
M-Dup	DO224662	0.06468813959814182	breast
L-Dup	DO224662	0.7103445757660097	breast
Del	DO224662	0.03833735403182865	breast
Intra-Chr	DO224662	0.06097979248999789	breast
L-Intra-Chr	DO224662	0.048325671388238615	breast
Tr	DO224662	0.058287992091330475	breast
Age	DO224667	0.05052171474420127	breast
APOBEC-1	DO224667	0.04239698724421965	breast
APOBEC-2	DO224667	0.10089212506421004	breast
MMRD	DO224667	0.16100150047364828	breast
HRD	DO224667	0.5518179877842996	breast
UNK	DO224667	0.0933696846894212	breast
S-Dup	DO224667	0.04568037347693309	breast
M-Dup	DO224667	0.022040820853592647	breast
L-Dup	DO224667	0.06221098097600996	breast
Del	DO224667	0.4854875236133398	breast
Intra-Chr	DO224667	0.08994309017305978	breast
L-Intra-Chr	DO224667	0.08728715184557256	breast
Tr	DO224667	0.2073500590614923	breast
Age	DO224670	0.14912859960183816	breast
APOBEC-1	DO224670	0.004683767624890818	breast
APOBEC-2	DO224670	0.016598635651534802	breast
MMRD	DO224670	0.1239744057035237	breast
HRD	DO224670	0.4547623794648034	breast
UNK	DO224670	0.2508522119534089	breast
S-Dup	DO224670	0.10899090603639557	breast
M-Dup	DO224670	0.0702913718421571	breast
L-Dup	DO224670	0.04861832434880836	breast
Del	DO224670	0.5639210142358682	breast
Intra-Chr	DO224670	0.09296344732902154	breast
L-Intra-Chr	DO224670	0.04885312129178515	breast
Tr	DO224670	0.06636181491596406	breast
Age	DO224676	0.2273314101090051	breast
APOBEC-1	DO224676	0.026943751068000003	breast
APOBEC-2	DO224676	0.014731322513327403	breast
MMRD	DO224676	0.2190272041863399	breast
HRD	DO224676	0.3688389705628631	breast
UNK	DO224676	0.1431273415604645	breast
S-Dup	DO224676	0.02338226624683832	breast
M-Dup	DO224676	0.16855817355343727	breast
L-Dup	DO224676	0.2798051832585446	breast
Del	DO224676	0.1039600567809142	breast
Intra-Chr	DO224676	0.14044301736502338	breast
L-Intra-Chr	DO224676	0.2154269666463353	breast
Tr	DO224676	0.0684243361489069	breast
Age	DO224680	0.0777507031011487	breast
APOBEC-1	DO224680	0.14025731862956914	breast
APOBEC-2	DO224680	0.1328164907214425	breast
MMRD	DO224680	0.1388643721205632	breast
HRD	DO224680	0.4588877630815661	breast
UNK	DO224680	0.0514233523457104	breast
S-Dup	DO224680	0.02790919577734797	breast
M-Dup	DO224680	0.05116554035701467	breast
L-Dup	DO224680	0.0414365340486996	breast
Del	DO224680	0.3861132753406651	breast
Intra-Chr	DO224680	0.05854746533848367	breast
L-Intra-Chr	DO224680	0.12998314846349407	breast
Tr	DO224680	0.30484484067429485	breast
Age	DO224684	0.07126839678662056	breast
APOBEC-1	DO224684	0.1188599166802258	breast
APOBEC-2	DO224684	0.217975450390145	breast
MMRD	DO224684	0.0846387774546979	breast
HRD	DO224684	0.4171510472948421	breast
UNK	DO224684	0.09010641139346867	breast
S-Dup	DO224684	0.02113662702221889	breast
M-Dup	DO224684	0.027957655089914924	breast
L-Dup	DO224684	0.02723370878063669	breast
Del	DO224684	0.2984228008042037	breast
Intra-Chr	DO224684	0.156750058238515	breast
L-Intra-Chr	DO224684	0.13797740897484534	breast
Tr	DO224684	0.3305217410896655	breast
Age	DO224687	0.16279549877405627	breast
APOBEC-1	DO224687	0.037304054341525374	breast
APOBEC-2	DO224687	0.0566473493732369	breast
MMRD	DO224687	0.15865618327105574	breast
HRD	DO224687	0.5030416284464244	breast
UNK	DO224687	0.08155528579370125	breast
S-Dup	DO224687	0.010450549681799157	breast
M-Dup	DO224687	0.01720257502138741	breast
L-Dup	DO224687	0.03341613544326552	breast
Del	DO224687	0.6219287194561982	breast
Intra-Chr	DO224687	0.1361708591579467	breast
L-Intra-Chr	DO224687	0.07937199615423741	breast
Tr	DO224687	0.1014591650851656	breast
Age	DO224693	0.06428727597417262	breast
APOBEC-1	DO224693	0.06596134655672402	breast
APOBEC-2	DO224693	0.10147848174169707	breast
MMRD	DO224693	0.13784538946797362	breast
HRD	DO224693	0.529843523521441	breast
UNK	DO224693	0.10058398273799156	breast
S-Dup	DO224693	0.01844617899801251	breast
M-Dup	DO224693	0.03143729910360216	breast
L-Dup	DO224693	0.045929171509460624	breast
Del	DO224693	0.4440027685873672	breast
Intra-Chr	DO224693	0.07299309581659014	breast
L-Intra-Chr	DO224693	0.1373865513559538	breast
Tr	DO224693	0.2498049346290136	breast
Age	DO224697	0.13067173360198595	breast
APOBEC-1	DO224697	0.05253048235642723	breast
APOBEC-2	DO224697	0.08728881936451759	breast
MMRD	DO224697	0.1859862818402977	breast
HRD	DO224697	0.4831000567898257	breast
UNK	DO224697	0.060422626046945725	breast
S-Dup	DO224697	0.0204213074157086	breast
M-Dup	DO224697	0.035851653266908014	breast
L-Dup	DO224697	0.079984369809216	breast
Del	DO224697	0.3825944534254492	breast
Intra-Chr	DO224697	0.13469595511638646	breast
L-Intra-Chr	DO224697	0.16631362645303002	breast
Tr	DO224697	0.18013863451330178	breast
Age	DO224700	0.1244825121355797	breast
APOBEC-1	DO224700	0.07379001494641603	breast
APOBEC-2	DO224700	0.07796792041227707	breast
MMRD	DO224700	0.1579500577773534	breast
HRD	DO224700	0.4953520994231809	breast
UNK	DO224700	0.0704573953051929	breast
S-Dup	DO224700	0.0068667353193776655	breast
M-Dup	DO224700	0.01593711568590754	breast
L-Dup	DO224700	0.05084214894123548	breast
Del	DO224700	0.43103231532985903	breast
Intra-Chr	DO224700	0.23781044368321685	breast
L-Intra-Chr	DO224700	0.07387944048019217	breast
Tr	DO224700	0.18363180056021114	breast
Age	DO224704	0.1209361567811153	breast
APOBEC-1	DO224704	0.06971650205040364	breast
APOBEC-2	DO224704	0.06250902562457968	breast
MMRD	DO224704	0.15749743144144607	breast
HRD	DO224704	0.5214131261075763	breast
UNK	DO224704	0.06792775799487888	breast
S-Dup	DO224704	0.020880402742301882	breast
M-Dup	DO224704	0.03844513184215157	breast
L-Dup	DO224704	0.11914462208312887	breast
Del	DO224704	0.5250517436589794	breast
Intra-Chr	DO224704	0.07450923668437755	breast
L-Intra-Chr	DO224704	0.07798956229196778	breast
Tr	DO224704	0.1439793006970928	breast
Age	DO224709	0.0633051090634293	breast
APOBEC-1	DO224709	0.02597481042245455	breast
APOBEC-2	DO224709	0.14571543717317278	breast
MMRD	DO224709	0.13296835638413548	breast
HRD	DO224709	0.5329701116519954	breast
UNK	DO224709	0.09906617530481246	breast
S-Dup	DO224709	0.057782886747021214	breast
M-Dup	DO224709	0.1563781651253544	breast
L-Dup	DO224709	0.20589302344626206	breast
Del	DO224709	0.4127337005970491	breast
Intra-Chr	DO224709	0.06914277484373292	breast
L-Intra-Chr	DO224709	0.049850329221923416	breast
Tr	DO224709	0.04821912001865675	breast
Age	DO224713	0.13539106639655085	breast
APOBEC-1	DO224713	0.09074570549667314	breast
APOBEC-2	DO224713	0.07970579177461573	breast
MMRD	DO224713	0.16116575865098626	breast
HRD	DO224713	0.4646862841430376	breast
UNK	DO224713	0.06830539353813637	breast
S-Dup	DO224713	0.008753293903956126	breast
M-Dup	DO224713	0.02140454806205542	breast
L-Dup	DO224713	0.04331904488961947	breast
Del	DO224713	0.4771792502259292	breast
Intra-Chr	DO224713	0.13260710595493005	breast
L-Intra-Chr	DO224713	0.23386624424364205	breast
Tr	DO224713	0.08287051271986763	breast
Age	DO224717	0.08215595996439118	breast
APOBEC-1	DO224717	0.09846186412870968	breast
APOBEC-2	DO224717	0.07575330783001327	breast
MMRD	DO224717	0.14390126805292605	breast
HRD	DO224717	0.5384916260976005	breast
UNK	DO224717	0.06123597392635941	breast
S-Dup	DO224717	0.030008466584520724	breast
M-Dup	DO224717	0.018603660082639323	breast
L-Dup	DO224717	0.02120549979995752	breast
Del	DO224717	0.5280706667120012	breast
Intra-Chr	DO224717	0.06168697506073286	breast
L-Intra-Chr	DO224717	0.14664849095279692	breast
Tr	DO224717	0.1937762408073516	breast
Age	DO224722	0.4160858774048196	breast
APOBEC-1	DO224722	0.04595685659041917	breast
APOBEC-2	DO224722	0.012887535631067943	breast
MMRD	DO224722	0.19341765042826708	breast
HRD	DO224722	0.27665373327740045	breast
UNK	DO224722	0.05499834666802582	breast
S-Dup	DO224722	0.002978748590210477	breast
M-Dup	DO224722	0.011941509770221695	breast
L-Dup	DO224722	0.053989365900827285	breast
Del	DO224722	0.0615430145973604	breast
Intra-Chr	DO224722	0.5182521019150241	breast
L-Intra-Chr	DO224722	0.19719364816153348	breast
Tr	DO224722	0.15410161106482265	breast
Age	DO224728	0.4215285521905531	breast
APOBEC-1	DO224728	0.036298298370115216	breast
APOBEC-2	DO224728	0.01463350086157992	breast
MMRD	DO224728	0.2519836584592036	breast
HRD	DO224728	0.21802486866325813	breast
UNK	DO224728	0.05753112145529006	breast
S-Dup	DO224728	0.004600282330987405	breast
M-Dup	DO224728	0.017592354213534934	breast
L-Dup	DO224728	0.06192360081589799	breast
Del	DO224728	0.06827225254800226	breast
Intra-Chr	DO224728	0.35892328664549056	breast
L-Intra-Chr	DO224728	0.24640998662819555	breast
Tr	DO224728	0.24227823681789146	breast
Age	DO224730	0.10407487029538837	breast
APOBEC-1	DO224730	0.0259869243240495	breast
APOBEC-2	DO224730	0.06839176884672278	breast
MMRD	DO224730	0.14910408116816526	breast
HRD	DO224730	0.5641588232665915	breast
UNK	DO224730	0.08828353209908273	breast
S-Dup	DO224730	0.01999866616975043	breast
M-Dup	DO224730	0.01944017564621516	breast
L-Dup	DO224730	0.01749248586387409	breast
Del	DO224730	0.7013617787643216	breast
Intra-Chr	DO224730	0.050755506522322066	breast
L-Intra-Chr	DO224730	0.08120786423647995	breast
Tr	DO224730	0.10974352279703678	breast
Age	DO224732	0.028724262221608805	breast
APOBEC-1	DO224732	0.6597207524710743	breast
APOBEC-2	DO224732	0.2821600489209953	breast
MMRD	DO224732	0.013582268970108714	breast
HRD	DO224732	0.007924804048227475	breast
UNK	DO224732	0.007887863367985392	breast
S-Dup	DO224732	0.013123955701885024	breast
M-Dup	DO224732	0.033121698443061336	breast
L-Dup	DO224732	0.05097469967761103	breast
Del	DO224732	0.4874303675515243	breast
Intra-Chr	DO224732	0.15484903472610942	breast
L-Intra-Chr	DO224732	0.13811669308637492	breast
Tr	DO224732	0.12238355081343401	breast
Age	DO224737	0.2720863512167281	breast
APOBEC-1	DO224737	0.20616509465540211	breast
APOBEC-2	DO224737	0.11695426801317813	breast
MMRD	DO224737	0.13074378677799844	breast
HRD	DO224737	0.2126738574346952	breast
UNK	DO224737	0.061376641901998034	breast
S-Dup	DO224737	0.004916466132772598	breast
M-Dup	DO224737	0.015365107276340434	breast
L-Dup	DO224737	0.026291697738132485	breast
Del	DO224737	0.03158053921917807	breast
Intra-Chr	DO224737	0.27990303866984395	breast
L-Intra-Chr	DO224737	0.3002465304644448	breast
Tr	DO224737	0.3416966204992876	breast
Age	DO224741	0.3355223404948604	breast
APOBEC-1	DO224741	0.031824445750804405	breast
APOBEC-2	DO224741	0.04449342052986805	breast
MMRD	DO224741	0.1746474166782756	breast
HRD	DO224741	0.3686674460432321	breast
UNK	DO224741	0.04484493050295945	breast
S-Dup	DO224741	0.01868655494014126	breast
M-Dup	DO224741	0.05894619234314893	breast
L-Dup	DO224741	0.34058264706371805	breast
Del	DO224741	0.055155839720075935	breast
Intra-Chr	DO224741	0.3325229499850621	breast
L-Intra-Chr	DO224741	0.15398178028001186	breast
Tr	DO224741	0.040124035667841895	breast
Age	DO224746	0.04220430693876917	breast
APOBEC-1	DO224746	0.05558142030233737	breast
APOBEC-2	DO224746	0.1542428765275352	breast
MMRD	DO224746	0.14708441938320496	breast
HRD	DO224746	0.5173036616991377	breast
UNK	DO224746	0.08358331514901544	breast
S-Dup	DO224746	0.11145949787217874	breast
M-Dup	DO224746	0.04581255644620752	breast
L-Dup	DO224746	0.025007200583907523	breast
Del	DO224746	0.4485381258713216	breast
Intra-Chr	DO224746	0.04758607678721148	breast
L-Intra-Chr	DO224746	0.11579710210814538	breast
Tr	DO224746	0.20579944033102765	breast
Age	DO224751	0.11074148648843443	breast
APOBEC-1	DO224751	0.0279054361285288	breast
APOBEC-2	DO224751	0.1422186179384486	breast
MMRD	DO224751	0.13494505908120938	breast
HRD	DO224751	0.5010718600188512	breast
UNK	DO224751	0.08311754034452762	breast
S-Dup	DO224751	0.48180937672041996	breast
M-Dup	DO224751	0.17105443896288713	breast
L-Dup	DO224751	0.03270274965364905	breast
Del	DO224751	0.11671256298278278	breast
Intra-Chr	DO224751	0.031821978518778	breast
L-Intra-Chr	DO224751	0.05323598076322688	breast
Tr	DO224751	0.11266291239825615	breast
Age	DO224755	0.05775371246692601	breast
APOBEC-1	DO224755	0.04672052478668972	breast
APOBEC-2	DO224755	0.19641437373597734	breast
MMRD	DO224755	0.12984168950991187	breast
HRD	DO224755	0.4803719260102938	breast
UNK	DO224755	0.08889777349020128	breast
S-Dup	DO224755	0.34443363369085617	breast
M-Dup	DO224755	0.19435610336693201	breast
L-Dup	DO224755	0.10583588081270114	breast
Del	DO224755	0.13403008938886768	breast
Intra-Chr	DO224755	0.044620786238022084	breast
L-Intra-Chr	DO224755	0.06034523853849068	breast
Tr	DO224755	0.1163782679641302	breast
Age	DO224763	0.0684772103952294	breast
APOBEC-1	DO224763	0.018078766255656242	breast
APOBEC-2	DO224763	0.06011066758655133	breast
MMRD	DO224763	0.1248326986810014	breast
HRD	DO224763	0.6379590675913372	breast
UNK	DO224763	0.09054158949022434	breast
S-Dup	DO224763	0.2825891690346106	breast
M-Dup	DO224763	0.25335819455076736	breast
L-Dup	DO224763	0.1336015322976206	breast
Del	DO224763	0.09592221077492494	breast
Intra-Chr	DO224763	0.03574347174071082	breast
L-Intra-Chr	DO224763	0.05504091405827684	breast
Tr	DO224763	0.14374450754308887	breast
Age	DO224765	0.08097352630612474	breast
APOBEC-1	DO224765	0.025266447841477642	breast
APOBEC-2	DO224765	0.1492386719940625	breast
MMRD	DO224765	0.1464750478497294	breast
HRD	DO224765	0.4836099120287101	breast
UNK	DO224765	0.11443639397989573	breast
S-Dup	DO224765	0.2475266987647411	breast
M-Dup	DO224765	0.14802283113112089	breast
L-Dup	DO224765	0.1829829784796841	breast
Del	DO224765	0.15126195796891456	breast
Intra-Chr	DO224765	0.06273674304631835	breast
L-Intra-Chr	DO224765	0.05994420646298785	breast
Tr	DO224765	0.14752458414623326	breast
Age	DO224768	0.011233416284872505	breast
APOBEC-1	DO224768	0.4469948681643369	breast
APOBEC-2	DO224768	0.15597769340204473	breast
MMRD	DO224768	0.3711002854075313	breast
HRD	DO224768	0.0058859973429343385	breast
UNK	DO224768	0.008807739398280244	breast
S-Dup	DO224768	0.002887153056097921	breast
M-Dup	DO224768	0.026865783449264914	breast
L-Dup	DO224768	0.18743954635639345	breast
Del	DO224768	0.16347775619619265	breast
Intra-Chr	DO224768	0.2420926202626285	breast
L-Intra-Chr	DO224768	0.2734445428108982	breast
Tr	DO224768	0.10379259786852453	breast
Age	DO224781	0.2825732479016806	breast
APOBEC-1	DO224781	0.04987172566488392	breast
APOBEC-2	DO224781	0.06802426486173252	breast
MMRD	DO224781	0.1839707578116861	breast
HRD	DO224781	0.35156523135532103	breast
UNK	DO224781	0.0639947724046959	breast
S-Dup	DO224781	0.009281143930989078	breast
M-Dup	DO224781	0.040886052707302535	breast
L-Dup	DO224781	0.050847806444488976	breast
Del	DO224781	0.1392958782815835	breast
Intra-Chr	DO224781	0.31142728412774306	breast
L-Intra-Chr	DO224781	0.3790375498074893	breast
Tr	DO224781	0.06922428470040354	breast
Age	DO224788	0.39674461626064944	breast
APOBEC-1	DO224788	0.03935703961411146	breast
APOBEC-2	DO224788	0.02425436454766386	breast
MMRD	DO224788	0.2259127067249513	breast
HRD	DO224788	0.2338032387919505	breast
UNK	DO224788	0.07992803406067363	breast
S-Dup	DO224788	0.005668161120957325	breast
M-Dup	DO224788	0.02608361042648001	breast
L-Dup	DO224788	0.2063146541452646	breast
Del	DO224788	0.10240144975414928	breast
Intra-Chr	DO224788	0.3525633170720428	breast
L-Intra-Chr	DO224788	0.20278351425379174	breast
Tr	DO224788	0.10418529322731432	breast
Age	DO224793	0.05183136275774694	breast
APOBEC-1	DO224793	0.02640140783927909	breast
APOBEC-2	DO224793	0.07748380912421535	breast
MMRD	DO224793	0.1300150289528763	breast
HRD	DO224793	0.6279479507312822	breast
UNK	DO224793	0.08632044059460005	breast
S-Dup	DO224793	0.3173890612145268	breast
M-Dup	DO224793	0.2270097221954279	breast
L-Dup	DO224793	0.028902947027107963	breast
Del	DO224793	0.16240109560068228	breast
Intra-Chr	DO224793	0.01842171738320699	breast
L-Intra-Chr	DO224793	0.05391313670422676	breast
Tr	DO224793	0.19196231987482132	breast
Age	DO224798	0.4676963371259507	breast
APOBEC-1	DO224798	0.05781774439332597	breast
APOBEC-2	DO224798	0.03725330096681183	breast
MMRD	DO224798	0.17235165299514368	breast
HRD	DO224798	0.2264247342266609	breast
UNK	DO224798	0.03845623029210697	breast
S-Dup	DO224798	0.003212966751302986	breast
M-Dup	DO224798	0.007381265428544999	breast
L-Dup	DO224798	0.023764529155420697	breast
Del	DO224798	0.025534347266924717	breast
Intra-Chr	DO224798	0.19031559932304395	breast
L-Intra-Chr	DO224798	0.2995699991887286	breast
Tr	DO224798	0.4502212928860341	breast
Age	DO224802	0.01827065015963517	breast
APOBEC-1	DO224802	0.0035574367438280328	breast
APOBEC-2	DO224802	0.0609275413906038	breast
MMRD	DO224802	0.20038336036705226	breast
HRD	DO224802	0.5634064951077533	breast
UNK	DO224802	0.1534545162311273	breast
S-Dup	DO224802	0.1994992284721621	breast
M-Dup	DO224802	0.16366012291515378	breast
L-Dup	DO224802	0.0773066361087579	breast
Del	DO224802	0.201203030561196	breast
Intra-Chr	DO224802	0.09148782529999026	breast
L-Intra-Chr	DO224802	0.11192643763462737	breast
Tr	DO224802	0.15491671900811274	breast
Age	DO224805	0.5035339141085958	breast
APOBEC-1	DO224805	0.019842835871759643	breast
APOBEC-2	DO224805	0.008090665018868898	breast
MMRD	DO224805	0.2293860452026029	breast
HRD	DO224805	0.19407184469110805	breast
UNK	DO224805	0.0450746951070649	breast
S-Dup	DO224805	0.0018905213460439195	breast
M-Dup	DO224805	0.008032606537843582	breast
L-Dup	DO224805	0.017687406373923832	breast
Del	DO224805	0.6954396603540144	breast
Intra-Chr	DO224805	0.05596642560881436	breast
L-Intra-Chr	DO224805	0.042577082965582616	breast
Tr	DO224805	0.17840629681377732	breast
Age	DO224807	0.5123878180156893	breast
APOBEC-1	DO224807	0.07022125328960825	breast
APOBEC-2	DO224807	0.021257025062945224	breast
MMRD	DO224807	0.18495344076081247	breast
HRD	DO224807	0.1749761857102047	breast
UNK	DO224807	0.03620427716073995	breast
S-Dup	DO224807	0.0037904552026009146	breast
M-Dup	DO224807	0.036353821349652315	breast
L-Dup	DO224807	0.08183732382171557	breast
Del	DO224807	0.04849826025691138	breast
Intra-Chr	DO224807	0.3810318763025644	breast
L-Intra-Chr	DO224807	0.3730926482074575	breast
Tr	DO224807	0.07539561485909806	breast
Age	DO224811	0.37763403866395945	breast
APOBEC-1	DO224811	0.023545826765742444	breast
APOBEC-2	DO224811	0.011369395475378852	breast
MMRD	DO224811	0.2599429871094344	breast
HRD	DO224811	0.2684925962697821	breast
UNK	DO224811	0.05901515571570281	breast
S-Dup	DO224811	0.012991314467887616	breast
M-Dup	DO224811	0.04411183187360297	breast
L-Dup	DO224811	0.048571509940192506	breast
Del	DO224811	0.2059720929535624	breast
Intra-Chr	DO224811	0.15775132481272192	breast
L-Intra-Chr	DO224811	0.1278192520281246	breast
Tr	DO224811	0.4027826739239079	breast
Age	DO224815	0.3626749917759004	breast
APOBEC-1	DO224815	0.13325638017980695	breast
APOBEC-2	DO224815	0.013001046521690223	breast
MMRD	DO224815	0.2185441559521352	breast
HRD	DO224815	0.219464635203896	breast
UNK	DO224815	0.053058790366571344	breast
S-Dup	DO224815	0.0035931539563056397	breast
M-Dup	DO224815	0.00611037841729156	breast
L-Dup	DO224815	0.018005276510668588	breast
Del	DO224815	0.02843266387971865	breast
Intra-Chr	DO224815	0.2789906099643757	breast
L-Intra-Chr	DO224815	0.3459525664281833	breast
Tr	DO224815	0.3189153508434566	breast
Age	DO224818	0.1830059403234487	breast
APOBEC-1	DO224818	0.0533792127703552	breast
APOBEC-2	DO224818	0.047218596895472136	breast
MMRD	DO224818	0.18599063496422835	breast
HRD	DO224818	0.4733846899561769	breast
UNK	DO224818	0.057020925090318725	breast
S-Dup	DO224818	0.027583604680183303	breast
M-Dup	DO224818	0.02643457551125391	breast
L-Dup	DO224818	0.02196742105707098	breast
Del	DO224818	0.4936260531168273	breast
Intra-Chr	DO224818	0.08214565009032312	breast
L-Intra-Chr	DO224818	0.09222058275597966	breast
Tr	DO224818	0.2560221127883617	breast
Age	DO224824	0.3722977726207233	breast
APOBEC-1	DO224824	0.06378219650905552	breast
APOBEC-2	DO224824	0.0327350241521783	breast
MMRD	DO224824	0.11182034738906783	breast
HRD	DO224824	0.3593829481009752	breast
UNK	DO224824	0.05998171122799985	breast
S-Dup	DO224824	0.005741386043097311	breast
M-Dup	DO224824	0.014603796446584341	breast
L-Dup	DO224824	0.06730708148957203	breast
Del	DO224824	0.08969475911334332	breast
Intra-Chr	DO224824	0.36900456255132463	breast
L-Intra-Chr	DO224824	0.0934734684471152	breast
Tr	DO224824	0.3601749459089631	breast
Age	DO224828	0.3001779568195611	breast
APOBEC-1	DO224828	0.2598367452557939	breast
APOBEC-2	DO224828	0.06834072015203313	breast
MMRD	DO224828	0.17928238913828898	breast
HRD	DO224828	0.1592490907668293	breast
UNK	DO224828	0.03311309786749357	breast
S-Dup	DO224828	0.003049675757289358	breast
M-Dup	DO224828	0.011414150117616512	breast
L-Dup	DO224828	0.052862269969308914	breast
Del	DO224828	0.056792708194985414	breast
Intra-Chr	DO224828	0.3834606044452651	breast
L-Intra-Chr	DO224828	0.28479646312643275	breast
Tr	DO224828	0.20762412838910185	breast
Age	DO224833	0.2591328656056755	breast
APOBEC-1	DO224833	0.2908688834023847	breast
APOBEC-2	DO224833	0.03058898427003452	breast
MMRD	DO224833	0.1942859684645864	breast
HRD	DO224833	0.1942523313448204	breast
UNK	DO224833	0.03087096691249847	breast
S-Dup	DO224833	0.0016084757815745087	breast
M-Dup	DO224833	0.007309770502826826	breast
L-Dup	DO224833	0.053442962418055684	breast
Del	DO224833	0.04816335980576937	breast
Intra-Chr	DO224833	0.5106012542199116	breast
L-Intra-Chr	DO224833	0.2676609412857034	breast
Tr	DO224833	0.11121323598615852	breast
Age	DO224835	0.4365203358986488	breast
APOBEC-1	DO224835	0.06359112488532626	breast
APOBEC-2	DO224835	0.01884177159276092	breast
MMRD	DO224835	0.2001591558909947	breast
HRD	DO224835	0.2495252262658008	breast
UNK	DO224835	0.03136238546646865	breast
S-Dup	DO224835	0.005223776188286316	breast
M-Dup	DO224835	0.01102662790205572	breast
L-Dup	DO224835	0.05621806137040231	breast
Del	DO224835	0.030257768400323886	breast
Intra-Chr	DO224835	0.3690755482240417	breast
L-Intra-Chr	DO224835	0.4031211964789398	breast
Tr	DO224835	0.12507702143595026	breast
Age	DO224839	0.3245564429900893	breast
APOBEC-1	DO224839	0.05710363755570851	breast
APOBEC-2	DO224839	0.03470976718362564	breast
MMRD	DO224839	0.21679909916208187	breast
HRD	DO224839	0.31524635863519984	breast
UNK	DO224839	0.051584694473294834	breast
S-Dup	DO224839	0.009612499960429613	breast
M-Dup	DO224839	0.03336873658696106	breast
L-Dup	DO224839	0.13260062742610684	breast
Del	DO224839	0.08638319959932064	breast
Intra-Chr	DO224839	0.4146810958883863	breast
L-Intra-Chr	DO224839	0.13902575705841394	breast
Tr	DO224839	0.18432808348038174	breast
Age	DO224841	0.4339720973951898	breast
APOBEC-1	DO224841	0.07887062901543536	breast
APOBEC-2	DO224841	0.045039034717456176	breast
MMRD	DO224841	0.14904166518366174	breast
HRD	DO224841	0.26152841417297634	breast
UNK	DO224841	0.03154815951528043	breast
S-Dup	DO224841	0.008299268808297	breast
M-Dup	DO224841	0.0237560670488594	breast
L-Dup	DO224841	0.05198295503328307	breast
Del	DO224841	0.047537219376517004	breast
Intra-Chr	DO224841	0.4414641709203163	breast
L-Intra-Chr	DO224841	0.283147337692351	breast
Tr	DO224841	0.14381298112037616	breast
Age	DO224844	0.13998272567511238	breast
APOBEC-1	DO224844	0.05966927460615526	breast
APOBEC-2	DO224844	0.08764685581427062	breast
MMRD	DO224844	0.14162039842258184	breast
HRD	DO224844	0.4177327624987848	breast
UNK	DO224844	0.15334798298309504	breast
S-Dup	DO224844	0.01192881648464818	breast
M-Dup	DO224844	0.04347263694982882	breast
L-Dup	DO224844	0.1132025772097568	breast
Del	DO224844	0.14049354670689765	breast
Intra-Chr	DO224844	0.3587992981530048	breast
L-Intra-Chr	DO224844	0.10666840965792486	breast
Tr	DO224844	0.225434714837939	breast
Age	DO224847	0.02782514671584969	breast
APOBEC-1	DO224847	0.2598974914644869	breast
APOBEC-2	DO224847	0.6647277909378198	breast
MMRD	DO224847	0.023050289825912403	breast
HRD	DO224847	0.005190400645236321	breast
UNK	DO224847	0.019308880410694958	breast
S-Dup	DO224847	0.012949271596123694	breast
M-Dup	DO224847	0.022794559213943213	breast
L-Dup	DO224847	0.057360480346581776	breast
Del	DO224847	0.16402594077412785	breast
Intra-Chr	DO224847	0.3090434922164873	breast
L-Intra-Chr	DO224847	0.22073344432334602	breast
Tr	DO224847	0.2130928115293903	breast
Age	DO224851	0.07581269595335294	breast
APOBEC-1	DO224851	0.011743160060957212	breast
APOBEC-2	DO224851	0.09052890196003906	breast
MMRD	DO224851	0.12212400879527167	breast
HRD	DO224851	0.5875654990803192	breast
UNK	DO224851	0.11222573415006	breast
S-Dup	DO224851	0.3032507504907176	breast
M-Dup	DO224851	0.2309353236304077	breast
L-Dup	DO224851	0.07549683542442627	breast
Del	DO224851	0.0978837222319861	breast
Intra-Chr	DO224851	0.05575217502621325	breast
L-Intra-Chr	DO224851	0.09019007776643233	breast
Tr	DO224851	0.1464911154298169	breast
Age	DO224852	0.06506088706359757	breast
APOBEC-1	DO224852	0.024704804675681605	breast
APOBEC-2	DO224852	0.1448524672771304	breast
MMRD	DO224852	0.08268266762163408	breast
HRD	DO224852	0.5937793212392073	breast
UNK	DO224852	0.0889198521227491	breast
S-Dup	DO224852	0.17832539100659464	breast
M-Dup	DO224852	0.10351818579718493	breast
L-Dup	DO224852	0.15132362603208072	breast
Del	DO224852	0.2527337418587793	breast
Intra-Chr	DO224852	0.10248402169122717	breast
L-Intra-Chr	DO224852	0.05931260557378621	breast
Tr	DO224852	0.152302428040347	breast
Age	DO224855	0.05364887566175166	breast
APOBEC-1	DO224855	0.017482466402929952	breast
APOBEC-2	DO224855	0.14401138497809252	breast
MMRD	DO224855	0.16932150047385675	breast
HRD	DO224855	0.5420461367233552	breast
UNK	DO224855	0.07348963576001384	breast
S-Dup	DO224855	0.31786756171088953	breast
M-Dup	DO224855	0.31870004802053564	breast
L-Dup	DO224855	0.040933254996826735	breast
Del	DO224855	0.07232799571134804	breast
Intra-Chr	DO224855	0.04375172851098942	breast
L-Intra-Chr	DO224855	0.10082078599159608	breast
Tr	DO224855	0.10559862505781456	breast
Age	DO224860	0.06368088879655974	breast
APOBEC-1	DO224860	0.02775285632561527	breast
APOBEC-2	DO224860	0.1186203998359546	breast
MMRD	DO224860	0.11971348257348045	breast
HRD	DO224860	0.5721802904146283	breast
UNK	DO224860	0.0980520820537617	breast
S-Dup	DO224860	0.16121447660821633	breast
M-Dup	DO224860	0.16560363874745415	breast
L-Dup	DO224860	0.1205945936855288	breast
Del	DO224860	0.2410197060335657	breast
Intra-Chr	DO224860	0.06489962469265306	breast
L-Intra-Chr	DO224860	0.0608767946770253	breast
Tr	DO224860	0.1857911655555568	breast
Age	DO224865	0.03371845024514901	breast
APOBEC-1	DO224865	0.00283532216095896	breast
APOBEC-2	DO224865	0.02431358944724108	breast
MMRD	DO224865	0.6413746624044103	breast
HRD	DO224865	0.17956664272199874	breast
UNK	DO224865	0.11819133302024185	breast
S-Dup	DO224865	0.027104014617696848	breast
M-Dup	DO224865	0.04923020921971127	breast
L-Dup	DO224865	0.05071277652613188	breast
Del	DO224865	0.5524634889887327	breast
Intra-Chr	DO224865	0.05342763424414195	breast
L-Intra-Chr	DO224865	0.07679590803540942	breast
Tr	DO224865	0.19026596836817602	breast
Age	DO224869	0.08304273060515717	breast
APOBEC-1	DO224869	0.0928940201099078	breast
APOBEC-2	DO224869	0.1436043651868314	breast
MMRD	DO224869	0.12692737904850535	breast
HRD	DO224869	0.4999276704239113	breast
UNK	DO224869	0.05360383462568692	breast
S-Dup	DO224869	0.6009014275369647	breast
M-Dup	DO224869	0.14295909900460466	breast
L-Dup	DO224869	0.03859480680300557	breast
Del	DO224869	0.05949987265561647	breast
Intra-Chr	DO224869	0.018324773271768617	breast
L-Intra-Chr	DO224869	0.03483906058946321	breast
Tr	DO224869	0.10488096013857699	breast
Age	DO224874	0.3395555409802741	breast
APOBEC-1	DO224874	0.08652828717227241	breast
APOBEC-2	DO224874	0.015245840382659488	breast
MMRD	DO224874	0.20105386382310225	breast
HRD	DO224874	0.2436387734615796	breast
UNK	DO224874	0.11397769418011212	breast
S-Dup	DO224874	0.009276798176510745	breast
M-Dup	DO224874	0.03555610630918582	breast
L-Dup	DO224874	0.10672372367670548	breast
Del	DO224874	0.09092697146242527	breast
Intra-Chr	DO224874	0.3824269797906068	breast
L-Intra-Chr	DO224874	0.20754573420684075	breast
Tr	DO224874	0.1675436863777251	breast
Age	DO224876	0.07098261072987723	breast
APOBEC-1	DO224876	0.09004613154759572	breast
APOBEC-2	DO224876	0.1646991784820906	breast
MMRD	DO224876	0.1222217917291554	breast
HRD	DO224876	0.4560205143596837	breast
UNK	DO224876	0.09602977315159728	breast
S-Dup	DO224876	0.3353301871293916	breast
M-Dup	DO224876	0.10668495564595304	breast
L-Dup	DO224876	0.09187887082133947	breast
Del	DO224876	0.1979685053009895	breast
Intra-Chr	DO224876	0.04592918933151845	breast
L-Intra-Chr	DO224876	0.0565903504963761	breast
Tr	DO224876	0.1656179412744319	breast
Age	DO224879	0.09127467450166282	breast
APOBEC-1	DO224879	0.057655496615327186	breast
APOBEC-2	DO224879	0.12758185334649527	breast
MMRD	DO224879	0.07232956837469964	breast
HRD	DO224879	0.4885141205207184	breast
UNK	DO224879	0.16264428664109656	breast
S-Dup	DO224879	0.012763937662684329	breast
M-Dup	DO224879	0.01569836712340461	breast
L-Dup	DO224879	0.026303945262771	breast
Del	DO224879	0.20312675986702336	breast
Intra-Chr	DO224879	0.2818016693279242	breast
L-Intra-Chr	DO224879	0.2837125234527162	breast
Tr	DO224879	0.1765927973034761	breast
Age	DO224882	0.35739016901160314	breast
APOBEC-1	DO224882	0.08642198450586927	breast
APOBEC-2	DO224882	0.0048136096929539685	breast
MMRD	DO224882	0.3649932394326895	breast
HRD	DO224882	0.15420758888004632	breast
UNK	DO224882	0.03217340847683759	breast
S-Dup	DO224882	0.001803950078837912	breast
M-Dup	DO224882	0.009382217007633321	breast
L-Dup	DO224882	0.02711250349313984	breast
Del	DO224882	0.07528123475200164	breast
[truncated: 9,209 more rows]
