# Supplementary material for: Integrated structural variation and point mutation signatures in cancer genomes using correlated topic models
Source: PLoS Comput Biol. 2019 Feb 22;15(2):e1006799. doi: 10.1371/journal.pcbi.1006799 (PMC6402697; doi:10.1371/journal.pcbi.1006799)
Supplement: S8 Dataset — Columns: sample (sample id; string), cluster (cluster number; integer), dataset (breast, ovary; string). (TSV) [file pcbi.1006799.s026.tsv]

sample	cluster	dataset
DO217786	1	breast
DO217907	1	breast
DO217939	1	breast
DO217953	1	breast
DO217962	1	breast
DO217987	1	breast
DO218062	1	breast
DO218072	1	breast
DO218167	1	breast
DO218174	1	breast
DO218182	1	breast
DO218254	1	breast
DO218279	1	breast
DO218377	1	breast
DO218384	1	breast
DO218408	1	breast
DO218428	1	breast
DO218457	1	breast
DO218478	1	breast
DO218489	1	breast
DO218506	1	breast
DO218553	1	breast
DO218573	1	breast
DO218605	1	breast
DO218611	1	breast
DO218621	1	breast
DO218698	1	breast
DO218719	1	breast
DO218827	1	breast
DO220820	1	breast
DO220822	1	breast
DO220827	1	breast
DO224560	1	breast
DO224577	1	breast
DO224590	1	breast
DO224614	1	breast
DO224643	1	breast
DO224647	1	breast
DO224728	1	breast
DO224798	1	breast
DO224811	1	breast
DO224824	1	breast
DO224882	1	breast
DO224928	1	breast
DO224930	1	breast
DO224948	1	breast
DO224967	1	breast
DO224975	1	breast
DO225007	1	breast
DO225039	1	breast
DO225049	1	breast
DO225051	1	breast
DO225059	1	breast
DO225063	1	breast
DO225074	1	breast
DO225076	1	breast
DO225077	1	breast
DO225080	1	breast
DO225082	1	breast
DO225087	1	breast
DO225097	1	breast
DO225098	1	breast
DO225099	1	breast
DO225100	1	breast
DO225109	1	breast
DO225110	1	breast
DO225111	1	breast
DO225113	1	breast
DO225115	1	breast
DO225122	1	breast
DO225126	1	breast
DO225127	1	breast
DO225128	1	breast
DO225131	1	breast
DO225135	1	breast
DO225137	1	breast
DO225138	1	breast
DO225142	1	breast
DO225143	1	breast
DO225144	1	breast
DO225146	1	breast
DO225148	1	breast
DO225149	1	breast
DO225151	1	breast
DO225153	1	breast
DO225154	1	breast
DO225155	1	breast
DO225156	1	breast
DO225161	1	breast
DO225165	1	breast
DO225175	1	breast
DO225177	1	breast
DO225179	1	breast
DO225180	1	breast
DO225183	1	breast
DO225184	1	breast
DO225189	1	breast
DO225196	1	breast
DO225198	1	breast
DO225200	1	breast
DO225203	1	breast
DO225207	1	breast
DO225208	1	breast
DO225210	1	breast
DO225211	1	breast
DO225218	1	breast
DO225219	1	breast
DO225221	1	breast
DO225222	1	breast
DO225227	1	breast
DO225229	1	breast
DO225232	1	breast
DO225235	1	breast
DO225236	1	breast
DO225238	1	breast
DO225240	1	breast
DO225241	1	breast
DO225243	1	breast
DO225246	1	breast
DO225247	1	breast
DO225248	1	breast
DO225250	1	breast
DO225252	1	breast
DO225253	1	breast
DO225254	1	breast
DO225256	1	breast
DO225260	1	breast
DO225261	1	breast
DO225262	1	breast
DO225265	1	breast
DO225267	1	breast
DO225269	1	breast
DO225275	1	breast
DO225279	1	breast
DO225284	1	breast
DO225287	1	breast
DO225288	1	breast
DO225289	1	breast
DO225290	1	breast
DO225293	1	breast
DO225298	1	breast
DO225301	1	breast
DO225302	1	breast
DO225304	1	breast
DO225306	1	breast
DO225308	1	breast
DO225311	1	breast
DO225313	1	breast
DO225314	1	breast
DO225315	1	breast
DO225316	1	breast
DO225317	1	breast
DO225321	1	breast
DO225324	1	breast
DO225329	1	breast
DO225342	1	breast
DO225364	1	breast
DO225369	1	breast
DO225378	1	breast
DO225380	1	breast
DO225387	1	breast
DO225393	1	breast
DO225396	1	breast
DO225397	1	breast
DO217787	2	breast
DO217788	2	breast
DO217826	2	breast
DO217865	2	breast
DO217931	2	breast
DO218121	2	breast
DO218159	2	breast
DO218347	2	breast
DO218488	2	breast
DO218502	2	breast
DO218583	2	breast
DO218651	2	breast
DO218742	2	breast
DO218770	2	breast
DO218828	2	breast
DO218831	2	breast
DO220824	2	breast
DO220825	2	breast
DO220828	2	breast
DO224582	2	breast
DO224588	2	breast
DO224609	2	breast
DO224625	2	breast
DO224650	2	breast
DO224722	2	breast
DO224737	2	breast
DO224781	2	breast
DO224788	2	breast
DO224807	2	breast
DO224815	2	breast
DO224828	2	breast
DO224833	2	breast
DO224835	2	breast
DO224839	2	breast
DO224841	2	breast
DO224874	2	breast
DO224887	2	breast
DO224895	2	breast
DO224910	2	breast
DO224911	2	breast
DO224925	2	breast
DO224944	2	breast
DO224955	2	breast
DO224959	2	breast
DO224965	2	breast
DO224977	2	breast
DO224992	2	breast
DO224996	2	breast
DO224999	2	breast
DO225015	2	breast
DO225022	2	breast
DO225025	2	breast
DO225034	2	breast
DO225035	2	breast
DO225054	2	breast
DO225056	2	breast
DO225058	2	breast
DO225061	2	breast
DO225078	2	breast
DO225085	2	breast
DO225088	2	breast
DO225091	2	breast
DO225092	2	breast
DO225093	2	breast
DO225095	2	breast
DO225096	2	breast
DO225101	2	breast
DO225103	2	breast
DO225108	2	breast
DO225118	2	breast
DO225119	2	breast
DO225120	2	breast
DO225121	2	breast
DO225123	2	breast
DO225124	2	breast
DO225129	2	breast
DO225133	2	breast
DO225134	2	breast
DO225139	2	breast
DO225141	2	breast
DO225145	2	breast
DO225147	2	breast
DO225150	2	breast
DO225152	2	breast
DO225157	2	breast
DO225158	2	breast
DO225162	2	breast
DO225166	2	breast
DO225170	2	breast
DO225173	2	breast
DO225176	2	breast
DO225181	2	breast
DO225182	2	breast
DO225186	2	breast
DO225187	2	breast
DO225190	2	breast
DO225191	2	breast
DO225197	2	breast
DO225205	2	breast
DO225206	2	breast
DO225212	2	breast
DO225214	2	breast
DO225216	2	breast
DO225217	2	breast
DO225223	2	breast
DO225224	2	breast
DO225230	2	breast
DO225231	2	breast
DO225234	2	breast
DO225237	2	breast
DO225242	2	breast
DO225251	2	breast
DO225257	2	breast
DO225259	2	breast
DO225263	2	breast
DO225266	2	breast
DO225268	2	breast
DO225270	2	breast
DO225271	2	breast
DO225272	2	breast
DO225273	2	breast
DO225274	2	breast
DO225276	2	breast
DO225281	2	breast
DO225285	2	breast
DO225291	2	breast
DO225292	2	breast
DO225294	2	breast
DO225296	2	breast
DO225297	2	breast
DO225305	2	breast
DO225310	2	breast
DO225326	2	breast
DO225327	2	breast
DO225333	2	breast
DO225358	2	breast
DO225362	2	breast
DO225373	2	breast
DO225374	2	breast
DO225375	2	breast
DO225377	2	breast
DO225379	2	breast
DO225384	2	breast
DO225385	2	breast
DO225386	2	breast
DO225389	2	breast
DO225394	2	breast
DO218168	3	breast
DO218669	3	breast
DO220823	3	breast
DO224547	3	breast
DO224557	3	breast
DO224569	3	breast
DO224573	3	breast
DO224593	3	breast
DO224654	3	breast
DO224751	3	breast
DO224755	3	breast
DO224763	3	breast
DO224765	3	breast
DO224793	3	breast
DO224802	3	breast
DO224851	3	breast
DO224852	3	breast
DO224855	3	breast
DO224860	3	breast
DO224869	3	breast
DO224876	3	breast
DO224885	3	breast
DO224892	3	breast
DO224905	3	breast
DO224938	3	breast
DO224957	3	breast
DO224961	3	breast
DO224971	3	breast
DO224973	3	breast
DO224980	3	breast
DO224982	3	breast
DO224989	3	breast
DO225002	3	breast
DO225004	3	breast
DO225012	3	breast
DO225042	3	breast
DO225048	3	breast
DO225065	3	breast
DO225072	3	breast
DO225079	3	breast
DO225081	3	breast
DO225083	3	breast
DO225089	3	breast
DO225090	3	breast
DO225105	3	breast
DO225106	3	breast
DO225163	3	breast
DO225167	3	breast
DO225168	3	breast
DO225169	3	breast
DO225172	3	breast
DO225174	3	breast
DO225192	3	breast
DO225193	3	breast
DO225195	3	breast
DO225201	3	breast
DO225228	3	breast
DO225278	3	breast
DO225280	3	breast
DO225318	3	breast
DO225322	3	breast
DO225328	3	breast
DO225330	3	breast
DO225335	3	breast
DO225336	3	breast
DO225339	3	breast
DO225340	3	breast
DO225343	3	breast
DO225344	3	breast
DO225345	3	breast
DO225347	3	breast
DO225357	3	breast
DO225359	3	breast
DO225360	3	breast
DO225361	3	breast
DO225381	3	breast
DO225382	3	breast
DO225383	3	breast
DO225398	3	breast
DO218150	4	breast
DO218269	4	breast
DO218333	4	breast
DO218388	4	breast
DO218404	4	breast
DO218419	4	breast
DO218656	4	breast
DO218709	4	breast
DO220826	4	breast
DO224553	4	breast
DO224565	4	breast
DO224600	4	breast
DO224602	4	breast
DO224606	4	breast
DO224658	4	breast
DO224667	4	breast
DO224670	4	breast
DO224680	4	breast
DO224684	4	breast
DO224687	4	breast
DO224693	4	breast
DO224697	4	breast
DO224700	4	breast
DO224704	4	breast
DO224713	4	breast
DO224717	4	breast
DO224730	4	breast
DO224746	4	breast
DO224805	4	breast
DO224818	4	breast
DO224844	4	breast
DO224879	4	breast
DO224900	4	breast
DO224904	4	breast
DO224917	4	breast
DO224942	4	breast
DO224950	4	breast
DO224978	4	breast
DO224987	4	breast
DO225005	4	breast
DO225009	4	breast
DO225013	4	breast
DO225017	4	breast
DO225023	4	breast
DO225030	4	breast
DO225107	4	breast
DO225112	4	breast
DO225132	4	breast
DO225171	4	breast
DO225194	4	breast
DO225213	4	breast
DO225226	4	breast
DO225239	4	breast
DO225244	4	breast
DO225249	4	breast
DO225255	4	breast
DO225282	4	breast
DO225299	4	breast
DO225320	4	breast
DO225325	4	breast
DO225331	4	breast
DO225341	4	breast
DO225348	4	breast
DO225350	4	breast
DO225351	4	breast
DO225352	4	breast
DO225356	4	breast
DO225363	4	breast
DO225368	4	breast
DO225376	4	breast
DO225395	4	breast
DO217844	5	breast
DO217908	5	breast
DO218059	5	breast
DO218173	5	breast
DO218176	5	breast
DO218205	5	breast
DO218560	5	breast
DO218796	5	breast
DO224618	5	breast
DO224732	5	breast
DO224768	5	breast
DO224847	5	breast
DO224920	5	breast
DO224934	5	breast
DO224968	5	breast
DO224985	5	breast
DO224995	5	breast
DO225001	5	breast
DO225019	5	breast
DO225032	5	breast
DO225037	5	breast
DO225044	5	breast
DO225046	5	breast
DO225084	5	breast
DO225094	5	breast
DO225114	5	breast
DO225116	5	breast
DO225117	5	breast
DO225125	5	breast
DO225136	5	breast
DO225140	5	breast
DO225159	5	breast
DO225160	5	breast
DO225185	5	breast
DO225199	5	breast
DO225204	5	breast
DO225209	5	breast
DO225215	5	breast
DO225220	5	breast
DO225225	5	breast
DO225233	5	breast
DO225245	5	breast
DO225258	5	breast
DO225264	5	breast
DO225283	5	breast
DO225295	5	breast
DO225300	5	breast
DO225303	5	breast
DO225307	5	breast
DO225309	5	breast
DO225312	5	breast
DO225319	5	breast
DO225323	5	breast
DO225334	5	breast
DO225338	5	breast
DO225354	5	breast
DO225365	5	breast
DO225366	5	breast
DO225367	5	breast
DO225372	5	breast
DO225391	5	breast
DO225392	5	breast
DO218212	6	breast
DO224585	6	breast
DO224598	6	breast
DO224634	6	breast
DO224640	6	breast
DO224662	6	breast
DO224676	6	breast
DO224709	6	breast
DO224741	6	breast
DO224897	6	breast
DO224914	6	breast
DO224963	6	breast
DO224990	6	breast
DO225028	6	breast
DO225067	6	breast
DO225070	6	breast
DO225102	6	breast
DO225104	6	breast
DO225164	6	breast
DO225178	6	breast
DO225188	6	breast
DO225202	6	breast
DO225277	6	breast
DO225286	6	breast
DO225332	6	breast
DO225355	6	breast
DO225370	6	breast
DO225371	6	breast
DO225390	6	breast
DO224865	7	breast
DO225086	7	breast
DO225130	7	breast
DO225337	7	breast
DO225346	7	breast
DO225349	7	breast
DO225353	7	breast
DO225388	7	breast
DAH177	1	ovary
DAH183	1	ovary
DAH197	1	ovary
DAH219	1	ovary
DAH986	1	ovary
DG1228	1	ovary
DG1230	1	ovary
DG1232	1	ovary
DG1233	1	ovary
DG1235	1	ovary
DG1252	1	ovary
DG1254	1	ovary
DG1265	1	ovary
DG1320	1	ovary
DG1325	1	ovary
DO46325	1	ovary
DO46329	1	ovary
DO46332	1	ovary
DO46333	1	ovary
DO46342	1	ovary
DO46366	1	ovary
DO46368	1	ovary
DO46372	1	ovary
DO46378	1	ovary
DO46380	1	ovary
DO46388	1	ovary
DO46392	1	ovary
DO46394	1	ovary
DO46404	1	ovary
DO46448	1	ovary
DO46493	1	ovary
DO46561	1	ovary
DO46586	1	ovary
DO46611	1	ovary
DAH248	10	ovary
DAH295	10	ovary
DAH485	10	ovary
DG1236	10	ovary
DG1242	10	ovary
DO46344	10	ovary
DG1024	11	ovary
DG1270	11	ovary
DG1271	11	ovary
DO46382	11	ovary
DO46602	11	ovary
DO46606	11	ovary
DAH227	2	ovary
DAH228	2	ovary
DAH66	2	ovary
DG1186	2	ovary
DG1229	2	ovary
DG1231	2	ovary
DG1234	2	ovary
DG1237	2	ovary
DG1245	2	ovary
DG1249	2	ovary
DG1253	2	ovary
DG1259	2	ovary
DG1263	2	ovary
DG1264	2	ovary
DG1266	2	ovary
DG1269	2	ovary
DG1272	2	ovary
DG1281	2	ovary
DG1286	2	ovary
DG1294	2	ovary
DG1316	2	ovary
DG1317	2	ovary
DG1324	2	ovary
DO46328	2	ovary
DO46334	2	ovary
DO46336	2	ovary
DO46350	2	ovary
DO46356	2	ovary
DO46358	2	ovary
DO46362	2	ovary
DO46396	2	ovary
DO46398	2	ovary
DAH233	3	ovary
DAH25	3	ovary
DAH290	3	ovary
DAH304	3	ovary
DAH306	3	ovary
DAH307	3	ovary
DAH984	3	ovary
DG1023	3	ovary
DG1027	3	ovary
DG1029	3	ovary
DG1032	3	ovary
DG1038	3	ovary
DG1040	3	ovary
DG1181	3	ovary
DG1182	3	ovary
DG1184	3	ovary
DG1185	3	ovary
DG1188	3	ovary
DG1285	3	ovary
DG1287	3	ovary
DG1288	3	ovary
DG1291	3	ovary
DG1293	3	ovary
DG1322	3	ovary
DO46576	3	ovary
DAH168	4	ovary
DAH172	4	ovary
DAH182	4	ovary
DAH204	4	ovary
DAH499	4	ovary
DG1238	4	ovary
DG1241	4	ovary
DG1243	4	ovary
DG1247	4	ovary
DG1255	4	ovary
DG1260	4	ovary
DG1273	4	ovary
DG1276	4	ovary
DG1318	4	ovary
DG1321	4	ovary
DG1332	4	ovary
DG1336	4	ovary
DO46327	4	ovary
DO46340	4	ovary
DO46386	4	ovary
DO46390	4	ovary
DO46551	4	ovary
DO46597	4	ovary
DAH187	5	ovary
DAH208	5	ovary
DG1250	5	ovary
DG1261	5	ovary
DG1275	5	ovary
DO46338	5	ovary
DO46346	5	ovary
DO46352	5	ovary
DO46354	5	ovary
DO46360	5	ovary
DO46364	5	ovary
DO46370	5	ovary
DO46374	5	ovary
DO46400	5	ovary
DO46412	5	ovary
DO46560	5	ovary
DO46568	5	ovary
DO46571	5	ovary
DO46581	5	ovary
DO46591	5	ovary
DAH145	6	ovary
DAH147	6	ovary
DAH293	6	ovary
DAH309	6	ovary
DG1028	6	ovary
DG1030	6	ovary
DG1031	6	ovary
DG1037	6	ovary
DG1039	6	ovary
DG1183	6	ovary
DG1189	6	ovary
DG1191	6	ovary
DG1193	6	ovary
DG1283	6	ovary
DG1319	6	ovary
DO46330	6	ovary
DAH985	7	ovary
DG1251	7	ovary
DG1262	7	ovary
DG1277	7	ovary
DG1331	7	ovary
DG1334	7	ovary
DG1335	7	ovary
DG1337	7	ovary
DG1338	7	ovary
DG1339	7	ovary
DG1340	7	ovary
DO46331	7	ovary
DO46408	7	ovary
DO46588	7	ovary
DAH184	8	ovary
DAH250	8	ovary
DAH890	8	ovary
DG1035	8	ovary
DG1256	8	ovary
DG1274	8	ovary
DG1333	8	ovary
DO46376	8	ovary
DO46384	8	ovary
DO46402	8	ovary
DO46566	8	ovary
DAH123	9	ovary
DAH929	9	ovary
DG1282	9	ovary
DG1284	9	ovary
DG1289	9	ovary
DG1290	9	ovary
DG1292	9	ovary
DG1323	9	ovary
