# Supplementary material for: Integrated structural variation and point mutation signatures in cancer genomes using correlated topic models
Source: PLoS Comput Biol. 2019 Feb 22;15(2):e1006799. doi: 10.1371/journal.pcbi.1006799 (PMC6402697; doi:10.1371/journal.pcbi.1006799)
Supplement: S9 Dataset — Columns: cluster (sample cluster; integer), signature (mutation signature label; string), p_value (enrichment p-value, float), mean_diff (difference between means, float), conf_low (lower bound of confidence interval; float), conf_high (upper bound of confidence interval; float), q_value (BH adjusted p-value; float), dataset (breast, ovary; string). (TSV) [file pcbi.1006799.s027.tsv]

cluster	signature	p_value	mean_diff	conf_low	conf_high	q_value	dataset
1	Age	1.15570555534729e-64	1.1664880066743502	1.0675297756734399	inf	1.0516920553660297e-62	breast
2	Age	2.9470979047036498e-33	0.8811589225351558	0.7689466674092379	inf	5.363718186560639e-32	breast
3	Age	1.0	-1.4573104892412299	-1.5426525577213899	inf	1.0	breast
4	Age	1.0	-0.8793143528760129	-1.03081732781774	inf	1.0	breast
5	Age	1.0	-1.04520236004741	-1.18027628491796	inf	1.0	breast
6	Age	0.984294080269733	-0.29335068218359	-0.514485909579683	inf	1.0	breast
7	Age	0.999999916816487	-1.4851007539725	-1.68725050003227	inf	1.0	breast
1	APOBEC-1	0.999999929972654	-0.360716240950688	-0.47214220618323705	inf	1.0	breast
2	APOBEC-1	0.9717718103565329	-0.136346928068835	-0.25386562591061895	inf	1.0	breast
3	APOBEC-1	0.9999999999973421	-0.5310383096186371	-0.6511960021232529	inf	1.0	breast
4	APOBEC-1	1.0	-0.498959372289939	-0.590181893676789	inf	1.0	breast
5	APOBEC-1	1.67383073634243e-25	2.5255430887372996	2.2755869887727203	inf	1.90398246258951e-24	breast
6	APOBEC-1	0.9960560339622121	-0.345493377573594	-0.5529479806980351	inf	1.0	breast
7	APOBEC-1	0.999999999736541	-0.7817044408005992	-0.899187583904978	inf	1.0	breast
1	APOBEC-2	1.0	-0.812947009146765	-0.9101309087885592	inf	1.0	breast
2	APOBEC-2	0.9999999999999251	-0.48624559534633005	-0.592004337127128	inf	1.0	breast
3	APOBEC-2	3.66085169798946e-07	0.533589137905824	0.36432669960380504	inf	1.8507639139835602e-06	breast
4	APOBEC-2	0.7607172978990451	-0.048866495397335	-0.162566394477468	inf	1.0	breast
5	APOBEC-2	5.25383116150716e-19	2.19805795791215	1.90286045276102	inf	3.98415529747626e-18	breast
6	APOBEC-2	0.6933176940214251	-0.0665962904436242	-0.28722217700135805	inf	1.0	breast
7	APOBEC-2	0.9999999999420219	-0.703009992853021	-0.812122559146785	inf	1.0	breast
1	Del	1.0	-0.690737868250851	-0.78811844768489	inf	1.0	breast
2	Del	1.0	-0.650512075202527	-0.7490880091460981	inf	1.0	breast
3	Del	0.0010065349836882599	0.298798042796278	0.14167965218396802	inf	0.00366378734062527	breast
4	Del	2.5607650933895298e-20	1.99460476186007	1.7292895162957298	inf	2.1184511227131601e-19	breast
5	Del	0.995294278649327	-0.23896607108809098	-0.388945864318312	inf	1.0	breast
6	Del	0.0430756069519586	0.31638100074887393	0.0137170744481938	inf	0.13066267442094098	breast
7	Del	0.007167132052050441	1.41625329222204	0.584704979155518	inf	0.0232931791691639	breast
1	HRD	1.0	-0.575939717688495	-0.6790238992769251	inf	1.0	breast
2	HRD	0.9999999999999151	-0.48022832652885794	-0.5849221725411861	inf	1.0	breast
3	HRD	1.8719580432073802e-45	1.7523179741941801	1.6206295704270102	inf	5.678272731062389e-44	breast
4	HRD	2.60131743691363e-23	1.23604979522643	1.07466920995255	inf	2.3671988675913998e-22	breast
5	HRD	1.0	-1.41169065137923	-1.5272333137385703	inf	1.0	breast
6	HRD	0.00032755095755333	0.45313151620042297	0.24774321682301398	inf	0.00129596248423274	breast
7	HRD	0.9999983179445571	-1.43391853496404	-1.6845774453889901	inf	1.0	breast
1	Intra-Chr	8.6397313615529e-09	0.398585282367038	0.283820635676831	inf	4.9138472118832096e-08	breast
2	Intra-Chr	1.0881476303326298e-42	1.17252946873119	1.05081684711402	inf	2.4755358590067303e-41	breast
3	Intra-Chr	1.0	-1.7767295950711	-1.8526232214323202	inf	1.0	breast
4	Intra-Chr	0.999999999993899	-0.741708378785889	-0.9044563383540151	inf	1.0	breast
5	Intra-Chr	0.00017439947443403402	0.34663532397071006	0.19104188536278896	inf	0.000793517608674855	breast
6	Intra-Chr	0.999999881981125	-0.676758133782555	-0.8599425502981309	inf	1.0	breast
7	Intra-Chr	0.9967262515839641	-0.925532569930367	-1.3907445753458703	inf	1.0	breast
1	L-Dup	0.9999999999998599	-0.46600972682006897	-0.568309959597145	inf	1.0	breast
2	L-Dup	0.997285684993602	-0.19512253771754	-0.31027429203470697	inf	1.0	breast
3	L-Dup	0.36228945016247	0.0312779539368704	-0.115367245403277	inf	0.969657057787787	breast
4	L-Dup	0.999999976692646	-0.371935459582814	-0.4809749059525179	inf	1.0	breast
5	L-Dup	0.43269633268075897	0.0182177453297544	-0.159868677651151	inf	1.0	breast
6	L-Dup	1.4456428430770401e-09	3.19442602606924	2.55493465867209	inf	8.77023324800071e-09	breast
7	L-Dup	0.0284598395928986	0.9243339799228041	0.154420141099816	inf	0.0893050138949577	breast
1	L-Intra-Chr	0.000250827256127346	0.239760443588272	0.126909279372383	inf	0.0010869181098851698	breast
2	L-Intra-Chr	2.0316361159789895e-25	1.0901069944339	0.937119918928749	inf	2.0542098506009797e-24	breast
3	L-Intra-Chr	1.0	-1.48338591464851	-1.57590953241847	inf	1.0	breast
4	L-Intra-Chr	0.999999999958908	-0.6409220392796271	-0.790503472984145	inf	1.0	breast
5	L-Intra-Chr	0.00026454906996682003	0.39662573008403296	0.21336985976619602	inf	0.0010942711530445698	breast
6	L-Intra-Chr	0.9999999990389329	-0.8608555029654159	-1.04752472102504	inf	1.0	breast
7	L-Intra-Chr	0.8682124489627572	-0.48076007402743703	-1.22902890774569	inf	1.0	breast
1	M-Dup	1.0	-0.641970787546131	-0.737369478397708	inf	1.0	breast
2	M-Dup	1.0	-0.610716257059681	-0.7040952114283392	inf	1.0	breast
3	M-Dup	1.68473285809459e-26	2.24911368099791	2.00985694510473	inf	2.19015271552297e-25	breast
4	M-Dup	0.9999900497675809	-0.24725709780828503	-0.341750352955273	inf	1.0	breast
5	M-Dup	0.999997301993153	-0.336567384981329	-0.455112767443127	inf	1.0	breast
6	M-Dup	0.000409458183707794	0.6916860055812161	0.375153875880111	inf	0.00155252894655872	breast
7	M-Dup	0.0995440362554244	0.369197396297721	-0.12282844067665198	inf	0.292209912878826	breast
1	MMRD	2.15231507626398e-15	0.537177103568817	0.427518584549248	inf	1.5066205533847902e-14	breast
2	MMRD	0.00644631850594723	0.161284440057585	0.0547686717328143	inf	0.0217264808904147	breast
3	MMRD	1.0	-0.610607223770345	-0.708752975541145	inf	1.0	breast
4	MMRD	0.9999999960871241	-0.40481112688500703	-0.516484952407873	inf	1.0	breast
5	MMRD	1.0	-1.16043452166777	-1.3084336804761298	inf	1.0	breast
6	MMRD	0.516948912499221	-0.00452728542647434	-0.182712485353802	inf	1.0	breast
7	MMRD	1.35752251350417e-07	6.448873169193139	5.7966819271665	inf	7.26673816052232e-07	breast
1	S-Dup	1.0	-0.565579911985252	-0.660857027050261	inf	1.0	breast
2	S-Dup	1.0	-0.547212717411994	-0.6390035161525079	inf	1.0	breast
3	S-Dup	5.35085054681856e-31	2.5413309496719503	2.3158372409280297	inf	8.11545666267482e-30	breast
4	S-Dup	0.999999773981016	-0.278407455949424	-0.368163744257598	inf	1.0	breast
5	S-Dup	0.999999999999898	-0.385443239155735	-0.46973581576390294	inf	1.0	breast
6	S-Dup	0.999999230351736	-0.256690123953592	-0.342888030076689	inf	1.0	breast
7	S-Dup	0.996693904842486	-0.24806080882532802	-0.385493954150161	inf	1.0	breast
1	Tr	5.361282169798879e-52	1.4036157043857602	1.28072779623903	inf	2.4393833872584897e-50	breast
2	Tr	0.999999999999973	-0.5631201484098821	-0.682604567107168	inf	1.0	breast
3	Tr	1.0	-0.964262767818246	-1.07483773723415	inf	1.0	breast
4	Tr	0.9801661096572021	-0.21099191366942802	-0.37910978854093	inf	1.0	breast
5	Tr	0.21228020446187001	0.105964110271577	-0.113771648054557	inf	0.6036718314384429	breast
6	Tr	0.999999925390139	-0.868396978372238	-1.09261095520713	inf	1.0	breast
7	Tr	0.9963396640889649	-0.657084377104432	-0.99819975052487	inf	1.0	breast
1	UNK	0.999999997880047	-0.3773885431960399	-0.481418115911721	inf	1.0	breast
2	UNK	0.99997662061486	-0.27425897503130203	-0.384364880200845	inf	1.0	breast
3	UNK	9.98344967932966e-14	0.552118280031166	0.43529312523587504	inf	6.48924229156428e-13	breast
4	UNK	0.000101689017159735	1.00558382063544	0.5776712646296271	inf	0.000487036871659783	breast
5	UNK	1.0	-0.755870618198361	-0.854653180700798	inf	1.0	breast
6	UNK	0.0060801686943973	0.499483459487849	0.18143969249482003	inf	0.0212805904303905	breast
7	UNK	0.34294803788869394	0.20687645057562198	-0.7210808820726421	inf	0.9457051953900351	breast
1	Age	1.0	-1.1769533275619901	-1.30834743169991	inf	1.0	ovary
2	Age	0.00020584425528755501	0.522696468999587	0.288306497562425	inf	0.0014717864253060199	ovary
3	Age	1.97724441433791e-11	1.4803747573614698	1.21247181868769	inf	4.71243252083869e-10	ovary
4	Age	1.0	-0.9213204773269079	-1.07005231949371	inf	1.0	ovary
5	Age	0.9855298505872201	-0.298481546680668	-0.520566100860126	inf	1.0	ovary
6	Age	0.13762087004043	0.22330110804210399	-0.119836280313582	inf	0.479994741848329	ovary
7	Age	0.9884979475191871	-0.291841320241708	-0.4990901476675271	inf	1.0	ovary
8	Age	0.5153668795247189	-0.0122347703084164	-0.568900629134016	inf	1.0	ovary
9	Age	0.00399818615216317	1.87884019869088	0.9015095619563008	inf	0.0204193078485476	ovary
10	Age	0.922610890194348	-0.4135511383419929	-0.9074965711325309	inf	1.0	ovary
11	Age	0.648401753845873	-0.0907663170403741	-0.529827857660421	inf	1.0	ovary
1	APOBEC	0.9932157745726921	-0.23476737345510895	-0.39051306282125203	inf	1.0	ovary
2	APOBEC	0.9941117345729169	-0.24109010702765	-0.39777925479292797	inf	1.0	ovary
3	APOBEC	0.997125173730962	-0.287164438181081	-0.4565073650806671	inf	1.0	ovary
4	APOBEC	0.955317474258951	-0.177267746562007	-0.348839313480296	inf	1.0	ovary
5	APOBEC	0.8663204589247758	-0.139459753927022	-0.347799961042969	inf	1.0	ovary
6	APOBEC	1.9905855262875802e-06	2.99788554678017	2.2498068438454704	inf	2.8465373025912398e-05	ovary
7	APOBEC	0.999999998159723	-0.5591870527559439	-0.705229952375276	inf	1.0	ovary
8	APOBEC	0.835011654724126	-0.126889096970078	-0.3453219965438689	inf	1.0	ovary
9	APOBEC	1.0	-0.9219305553756991	-1.0464668078426	inf	1.0	ovary
10	APOBEC	0.9356002407197429	-0.19404816087974802	-0.40593005188991294	inf	1.0	ovary
11	APOBEC	0.998465449012365	-0.31782200157387497	-0.48395140815472604	inf	1.0	ovary
1	Del	0.293162009756706	0.0650545785245425	-0.132652906606373	inf	0.891961008408701	ovary
2	Del	0.974948559022897	-0.26629469353351	-0.48903383690400504	inf	1.0	ovary
3	Del	1.0	-0.981142394752047	-1.12744803300759	inf	1.0	ovary
4	Del	3.90681749683402e-17	2.38998741078359	2.15712616703342	inf	2.79337451023632e-15	ovary
5	Del	0.9999939900978699	-0.47168313034601295	-0.641134094743129	inf	1.0	ovary
6	Del	0.9997923859978441	-0.7494469534456171	-1.05906867406517	inf	1.0	ovary
7	Del	0.000986636678191849	0.45816365779701596	0.229905508574204	inf	0.00564356179925738	ovary
8	Del	0.99910349316824	-0.49704216964787	-0.7352151380722991	inf	1.0	ovary
9	Del	4.83678721877461e-05	0.858310848252119	0.5904648566135661	inf	0.000432287857677981	ovary
10	Del	0.9943049603373321	-0.6206316763637839	-0.966858031901737	inf	1.0	ovary
11	Del	0.9999999972207629	-1.0493418830123	-1.2293219858274398	inf	1.0	ovary
1	FBI/Inv/Del	1.0	-1.15586957185502	-1.3057289581545501	inf	1.0	ovary
2	FBI/Inv/Del	3.58115070262439e-13	1.6070404745980302	1.3385297172461101	inf	1.02420910095058e-11	ovary
3	FBI/Inv/Del	0.9985594366642428	-0.498765612119348	-0.7637626923585941	inf	1.0	ovary
4	FBI/Inv/Del	0.999994481091274	-0.493358374147125	-0.669850681561616	inf	1.0	ovary
5	FBI/Inv/Del	0.000312076657923257	0.610237256219296	0.337963536855125	inf	0.00212509343252504	ovary
6	FBI/Inv/Del	0.8488669922772829	-0.23040894436460801	-0.605944892125912	inf	1.0	ovary
7	FBI/Inv/Del	0.000190938181560164	0.598884284816798	0.350349115998976	inf	0.00143706105068966	ovary
8	FBI/Inv/Del	0.26655591379744	0.194263082094631	-0.34703690856437297	inf	0.8286412102833459	ovary
9	FBI/Inv/Del	0.00010049973480460601	0.684421124592908	0.44316414142960603	inf	0.000798414559836592	ovary
10	FBI/Inv/Del	0.999997841264772	-1.10429167156669	-1.33663278769567	inf	1.0	ovary
11	FBI/Inv/Del	0.9999988542417181	-1.0070028063162701	-1.2223697252116998	inf	1.0	ovary
1	HRD	6.75287675393321e-27	1.09196554328903	0.9474476738241691	inf	9.656613758124491e-25	ovary
2	HRD	0.905904594156725	-0.14888342274437802	-0.335349476127317	inf	1.0	ovary
3	HRD	0.9999999968311079	-0.8756429873156031	-1.08998375528447	inf	1.0	ovary
4	HRD	2.27196133176601e-15	0.9001270386716179	0.736006015663552	inf	8.122261761063491e-14	ovary
5	HRD	0.258109454510624	0.124806604611588	-0.19829320794573496	inf	0.8202144887782049	ovary
6	HRD	0.9999999999090781	-1.6686842511694	-1.93399361900153	inf	1.0	ovary
7	HRD	9.087806421164941e-09	0.751338489054053	0.567130481628523	inf	1.85650902603798e-07	ovary
8	HRD	0.0907196019932683	0.255514549428427	-0.0642976750833237	inf	0.35061900229830695	ovary
9	HRD	1.0	-2.6441233448562	-2.79802927452846	inf	1.0	ovary
10	HRD	0.0438043454102682	0.5663552246383579	0.0267559453859047	inf	0.19575066855213602	ovary
11	HRD	0.0726841263674123	0.171370175700494	-0.02415368471502	inf	0.305700884427646	ovary
1	Intra-Chr	0.983221528499828	-0.25077136712943	-0.44409708712095597	inf	1.0	ovary
2	Intra-Chr	0.43797025894266906	0.020933283330067002	-0.201566345927428	inf	1.0	ovary
3	Intra-Chr	0.0869960762490045	0.17981015313957602	-0.0385398049827604	inf	0.345567747322435	ovary
4	Intra-Chr	0.936744679437111	-0.214005086597081	-0.4448262973272751	inf	1.0	ovary
5	Intra-Chr	0.9999999994836279	-0.819651598885251	-1.0091468971538	inf	1.0	ovary
6	Intra-Chr	0.997052094345645	-0.4726715036229221	-0.741196511786232	inf	1.0	ovary
7	Intra-Chr	0.0944543436804296	0.21411433073311606	-0.0570602531444281	inf	0.35209228868706505	ovary
8	Intra-Chr	6.27948455664508e-07	3.3732514710509	2.76208733938149	inf	9.97740324000274e-06	ovary
9	Intra-Chr	0.7249027332329259	-0.124363021811969	-0.490503217635591	inf	1.0	ovary
10	Intra-Chr	0.989011429196876	-0.696155385292788	-1.13898149193731	inf	1.0	ovary
11	Intra-Chr	0.977602824642765	-0.7284675413631941	-1.28639448021128	inf	1.0	ovary
1	L-Dup	1.0	-0.83309447156195	-0.983760500670627	inf	1.0	ovary
2	L-Dup	0.9999483400061099	-0.40615081822399496	-0.574915457437672	inf	1.0	ovary
3	L-Dup	4.75421378445542e-06	0.7978440847499642	0.532354670946337	inf	5.967846895304821e-05	ovary
4	L-Dup	0.999999999998435	-0.791881882398899	-0.9589289558272329	inf	1.0	ovary
5	L-Dup	1.5191460079082e-05	0.7734691904169421	0.5039792952166611	inf	0.000155169913664909	ovary
6	L-Dup	0.000359954533216573	0.9236712357488019	0.528245624202082	inf	0.00233970446590772	ovary
7	L-Dup	0.999999991953682	-0.5781509735868728	-0.733076662637858	inf	1.0	ovary
8	L-Dup	0.9992377855275871	-0.498740287876712	-0.733694261138055	inf	1.0	ovary
9	L-Dup	0.41657513943114705	0.0535661537239346	-0.40171213141713896	inf	1.0	ovary
10	L-Dup	0.999853328055432	-0.6160488020477181	-0.834510927274252	inf	1.0	ovary
11	L-Dup	2.17319363591305e-05	3.6694020030053105	3.06526206119201	inf	0.000207177793290377	ovary
1	M-Dup	0.000412810823398341	0.518045013343437	0.27158779534481897	inf	0.00245966448941512	ovary
2	M-Dup	0.9999999954099642	-0.6796899074595749	-0.862014531323562	inf	1.0	ovary
3	M-Dup	0.38448208949550605	0.0430917650367624	-0.20157184012364604	inf	1.0	ovary
4	M-Dup	0.9999999999963171	-0.81329492800025	-0.9859737717196329	inf	1.0	ovary
5	M-Dup	0.00152611011700722	0.820572290226138	0.3961309027571479	inf	0.00839360564353971	ovary
6	M-Dup	0.10432844194655498	0.450557628832372	-0.149591966693243	inf	0.37297417995893395	ovary
7	M-Dup	0.9999858732738729	-0.440419751524757	-0.604402848049231	inf	1.0	ovary
8	M-Dup	0.9999261070065649	-0.637619899909838	-0.87346608069988	inf	1.0	ovary
9	M-Dup	0.999999999999999	-0.8247682088707259	-0.9660676520157679	inf	1.0	ovary
10	M-Dup	1.1977271796513898e-08	3.07255668904868	2.81351766438759	inf	2.14093733362686e-07	ovary
11	M-Dup	0.779713918472624	-0.23149990640814003	-0.7787355574177791	inf	1.0	ovary
1	MMRD-1	0.0774588710995864	0.128207832221861	-0.0201946343206661	inf	0.31647481620688206	ovary
2	MMRD-1	0.999997982817625	-0.44205156616440205	-0.5959859970479611	inf	1.0	ovary
3	MMRD-1	0.9999999999998991	-0.684743532530932	-0.8278607189520609	inf	1.0	ovary
4	MMRD-1	0.0960251696419269	0.12414020007872001	-0.0326392896524326	inf	0.35209228868706505	ovary
5	MMRD-1	0.9749208913764492	-0.185166960733807	-0.340356562196743	inf	1.0	ovary
6	MMRD-1	1.0	-0.8671927291068628	-1.0016299219876	inf	1.0	ovary
7	MMRD-1	0.000385146570036279	0.44961174235295104	0.24372997641501798	inf	0.00239460693544295	ovary
8	MMRD-1	0.9590415520778058	-0.207379444602715	-0.40291622732317894	inf	1.0	ovary
9	MMRD-1	1.2990675845971e-05	4.454901328381871	3.5797270138634505	inf	0.000142897434305681	ovary
10	MMRD-1	0.426505680071396	0.0252125746852627	-0.214396265828301	inf	1.0	ovary
11	MMRD-1	0.9756960006991009	-0.227501402286048	-0.41392005892234496	inf	1.0	ovary
1	MMRD-2	0.7264062364691469	-0.0751280373314147	-0.281631914780257	inf	1.0	ovary
2	MMRD-2	5.87545135242693e-05	0.545533292078323	0.322258843463544	inf	0.0004942291431747361	ovary
3	MMRD-2	0.183526913986465	0.155436295849488	-0.13156818707974902	inf	0.610333690699174	ovary
4	MMRD-2	0.9328892828669999	-0.222446973414305	-0.467419472591106	inf	1.0	ovary
5	MMRD-2	0.0411434827059936	0.881835820545602	0.0505564830438115	inf	0.18979090409539004	ovary
6	MMRD-2	0.997812609146283	-0.590705353250192	-0.909581277222502	inf	1.0	ovary
7	MMRD-2	0.9999972564038481	-0.7586691157231121	-0.987903892391496	inf	1.0	ovary
8	MMRD-2	0.434958984324314	0.033165769107206006	-0.31760428478905794	inf	1.0	ovary
9	MMRD-2	0.999813956070515	-1.19379954455078	-1.58845435158243	inf	1.0	ovary
10	MMRD-2	0.9813037649592321	-0.56260815159423	-0.975540221607056	inf	1.0	ovary
11	MMRD-2	0.0455273047824356	0.590618817691764	0.0201104587451317	inf	0.197284987390554	ovary
1	POLE	0.998959530662689	-0.27426913806687103	-0.41935375568339006	inf	1.0	ovary
2	POLE	0.536644135281644	-0.00875310923572727	-0.165832044408876	inf	1.0	ovary
3	POLE	0.0351109255585543	0.97178650231189	0.09432536416552499	inf	0.167362078495776	ovary
4	POLE	0.9903779562388392	-0.19592755606812698	-0.33308638089180703	inf	1.0	ovary
5	POLE	0.9831935982725559	-0.19337911736667499	-0.342671730374913	inf	1.0	ovary
6	POLE	0.532604744196224	-0.0102570859873346	-0.22014609828092102	inf	1.0	ovary
7	POLE	0.837750275091044	-0.130034479239336	-0.35035358566355296	inf	1.0	ovary
8	POLE	0.72953204296512	-0.0779638401297102	-0.292977070213215	inf	1.0	ovary
9	POLE	0.9999999999844641	-0.6626148216991501	-0.8057196988574721	inf	1.0	ovary
10	POLE	0.20664765433163396	0.28328442995392	-0.34829966610649	inf	0.6716048765778111	ovary
11	POLE	0.337112333395081	0.0489760794460929	-0.151559191431199	inf	0.9838176260305419	ovary
1	S-Dup	9.41145981038815e-16	2.14995154344172	1.87397970017019	inf	4.48612917628502e-14	ovary
2	S-Dup	0.9999999999992428	-0.6675612350165501	-0.813209368937721	inf	1.0	ovary
3	S-Dup	0.999985914377316	-0.42932738533681697	-0.59340960349885	inf	1.0	ovary
4	S-Dup	0.9999997106622142	-0.458087485452746	-0.604312235637876	inf	1.0	ovary
5	S-Dup	0.9999998094512091	-0.47849860109017	-0.627847798335258	inf	1.0	ovary
6	S-Dup	0.9999999993655769	-0.5320613309096429	-0.669519331361547	inf	1.0	ovary
7	S-Dup	0.999997081600677	-0.40519077914993207	-0.547781848990795	inf	1.0	ovary
8	S-Dup	0.995944046942565	-0.41824284513890103	-0.663079423871556	inf	1.0	ovary
9	S-Dup	0.9999992129732719	-0.507210858380312	-0.662779254885623	inf	1.0	ovary
10	S-Dup	0.00303495505454371	1.6483845297154098	0.90139179711765	inf	0.0160740212148056	ovary
11	S-Dup	0.9999999999716159	-0.607261702745675	-0.743171310778908	inf	1.0	ovary
1	Tr	0.17728560367744603	0.123562742385572	-0.0971995274379079	inf	0.6036152696636851	ovary
2	Tr	0.313433793049721	0.0896870616195081	-0.21787885539674598	inf	0.9337715084606271	ovary
3	Tr	5.007983408647401e-06	1.4034205898521497	0.9617632761206379	inf	5.967846895304821e-05	ovary
4	Tr	0.989357099737183	-0.3472051390371271	-0.591428328813236	inf	1.0	ovary
5	Tr	0.999999999181446	-0.906303491632214	-1.1112946983194298	inf	1.0	ovary
6	Tr	0.0041974595811437795	0.7146931818968331	0.295560161430387	inf	0.0206978179346055	ovary
7	Tr	0.491471531177914	0.00442378921974917	-0.34986707014151097	inf	1.0	ovary
8	Tr	0.9924822232040841	-0.531190547284891	-0.8687257577353309	inf	1.0	ovary
9	Tr	0.999966536321981	-1.03278499088754	-1.32939725799737	inf	1.0	ovary
10	Tr	0.9862602698599571	-0.624824061075049	-1.0467675945900898	inf	1.0	ovary
11	Tr	0.999966331773927	-1.13975888611805	-1.4255100060592698	inf	1.0	ovary
