# Supplementary material for: Integrated structural variation and point mutation signatures in cancer genomes using correlated topic models
Source: PLoS Comput Biol. 2019 Feb 22;15(2):e1006799. doi: 10.1371/journal.pcbi.1006799 (PMC6402697; doi:10.1371/journal.pcbi.1006799)
Supplement: S10 Dataset — Columns: label (annotation label; string), p_value (enrichment p-value, float), diff (difference between group statistics, float), conf_low (lower bound of confidence interval; float), conf_high (upper bound of confidence interval; float), test (statistical test; string), cluster (sample cluster; integer), q_value (BH adjusted p-value; float), dataset (breast, ovary; string). (TSV) [file pcbi.1006799.s028.tsv]

label	p_value	diff	conf_low	conf_high	test	cluster	q_value	dataset
ER	3.1863479964204293e-24	0.4122936683912293	7.436244654818917	34.49357346862901	fisher_exact	1	2.2304435974943007e-22	breast
PR	1.8443008700995808e-17	0.3822985957132298	3.7624239276841807	9.801244791170037	fisher_exact	1	4.3033686968990216e-16	breast
HER2	0.09733262837574523	-0.055001231830500125	0.2990983530795763	1.0910288839646876	fisher_exact	1	0.20963950727083588	breast
GATA3	0.008899110088991101	0.13094358216309435	0.06744271988174427	0.19635378171963536	permutation	1	0.02859810010823006	breast
PIK3CA	0.2686731326867313	0.10784676028578466	0.021427691549642768	0.1940795146587829	permutation	1	0.4949241917913472	breast
PTEN	0.008899110088991101	-0.15071446169007147	-0.20270232815964526	-0.09959349593495934	permutation	1	0.02859810010823006	breast
RB1	0.11908809119088093	-0.1090169992609017	-0.14541759053954176	-0.07261640798226164	permutation	1	0.24884078756303474	breast
TP53	0.0006999300069993001	-0.3702882483370288	-0.4426629095836413	-0.2972976718403548	permutation	1	0.0030621937806219377	breast
BRCA1	0.022397760223977603	-0.12269031781226902	-0.15656565656565655	-0.0888149790588815	permutation	1	0.060301662141478175	breast
BRCA2	9.999000099990003e-05	-0.09848484848484848	-0.12878787878787878	-0.0707070707070707	permutation	1	0.00055994400559944	breast
HRDetect	9.999000099990003e-05	-0.31313131313131315	-0.35858585858585856	-0.2676767676767677	permutation	1	0.00055994400559944	breast
PAM50 Basal	3.8759413822641104e-11	-0.16666666666666666	0.0	0.11788155176781855	fisher_exact	1	5.426317935169754e-10	breast
PAM50 Her2	0.4181638630698086	-0.017060852426706085	0.0925388802688986	1.8584426577416573	fisher_exact	1	0.6525504436920354	breast
PAM50 LumA	1.9114815445965645e-10	0.25492732200049273	2.5553032289780613	6.209513160650394	fisher_exact	1	2.4327946931229007e-09	breast
PAM50 LumB	0.07440685994908534	0.0529071199802907	0.9153436100180088	2.971479254206191	fisher_exact	1	0.16801549020761208	breast
PAM50 Normal	0.5844693017711586	0.0071446169007144626	0.17459950238032346	33.75440817336617	fisher_exact	1	0.7792924023615448	breast
MMRD	0.06869313068693131	-0.02525252525252525	-0.040404040404040414	-0.010101010101010102	permutation	1	0.15834482125557933	breast
Age	0.0007257950763960448	4.5180194805194835	1.91546787124545	7.120571089793518	ttest	1	0.0030791306271347346	breast
SNVs	6.385052608567642e-23	-5527.481645725548	-6565.036143664276	-4489.9271477868215	ttest	1	2.2347684129986743e-21	breast
SVs	1.786160757960625e-11	-90.49950726779996	-116.09834176581877	-64.90067276978114	ttest	1	2.7784722901609724e-10	breast
ER	0.0002686630411742389	0.16534071255620886	1.4060153764981858	3.5228732537071816	fisher_exact	2	0.0012969939918756359	breast
PR	0.01547748747116127	0.11841346708174805	1.0890513777065105	2.46602102233767	fisher_exact	2	0.04514267179088703	breast
HER2	0.015092119197306741	0.08151735270379337	1.1026490794301882	3.3068207716633586	fisher_exact	2	0.04497422598165715	breast
GATA3	0.9135086491350864	0.0076098235904531325	-0.046811945117029866	0.06687420731004266	permutation	2	1.0	breast
PIK3CA	0.7923207679232077	0.01510434682347517	-0.07045716591721435	0.10250490026519074	permutation	2	0.9400415890614328	breast
PTEN	0.3692630736926307	-0.06306929551481609	-0.12371728352357893	0.001046350743687167	permutation	2	0.6237588149343943	breast
RB1	0.4371562843715629	-0.047273146546754304	-0.09235558630231756	-0.00010665283062390372	permutation	2	0.6725481298024044	breast
TP53	0.579042095790421	-0.0913178830854376	-0.18009915830739076	-0.002882508935777739	permutation	2	0.7792924023615448	breast
BRCA1	0.0012998700129987	-0.10745993312579268	-0.1433183442868673	-0.07114032053499365	permutation	2	0.0051994800519948	breast
BRCA2	9.999000099990003e-05	-0.09443099273607747	-0.1234866828087167	-0.06779661016949153	permutation	2	0.00055994400559944	breast
HRDetect	9.999000099990003e-05	-0.3002421307506053	-0.34624697336561744	-0.2566585956416465	permutation	2	0.00055994400559944	breast
PAM50 Basal	0.0360624174266501	-0.0675660094546293	0.20588640510542447	0.9554652065956908	fisher_exact	2	0.09349515629131508	breast
PAM50 Her2	1.0	-0.004266113224951001	0.20120437713194592	2.8459269494057886	fisher_exact	2	1.0	breast
PAM50 LumA	0.5610136991390545	-0.025481378992274872	0.5169528280646888	1.3936119036120171	fisher_exact	2	0.7792924023615448	breast
PAM50 LumB	0.8776988835649504	-0.009339328951919744	0.4543871641237496	1.7208009623173899	fisher_exact	2	1.0	breast
PAM50 Normal	0.5773535878100169	-0.009685230024213077	0.0	4.2603629774455065	fisher_exact	2	0.7792924023615448	breast
MMRD	0.0931906809319068	-0.024213075060532687	-0.04116222760290557	-0.009685230024213077	permutation	2	0.20385461453854611	breast
Age	0.14163335754103	1.942331670822945	-0.6520145220969993	4.53667786374289	ttest	2	0.2873720297933942	breast
SNVs	1.0892210621772002e-14	-4194.1256773896	-5225.7334276604915	-3162.5179271187085	ttest	2	1.9061368588101005e-13	breast
SVs	0.020120575580780814	-29.00149890464661	-53.433452094051425	-4.569545715241805	ttest	2	0.05633761162618627	breast
ER	7.395766711560719e-33	-0.6872286112792442	0.006976748007218741	0.057045727241719225	fisher_exact	3	1.0354073396185006e-30	breast
PR	9.759976269558416e-24	-0.577041501092134	0.011801770064719145	0.09563821320415716	fisher_exact	3	4.554655592460595e-22	breast
HER2	0.0010503251499242288	-0.12229269191294508	0.017511978803043587	0.5849166809649139	fisher_exact	3	0.004324868264393883	breast
GATA3	0.41135886411358863	-0.11226611226611227	-0.14137214137214138	-0.08523908523908524	permutation	3	0.6525504436920354	breast
PIK3CA	0.17118288171182885	-0.17450459222611125	-0.2604805389615517	-0.08210742387957579	permutation	3	0.33754371041769066	breast
PTEN	0.0005999400059994001	0.3496670965025395	0.238006263322719	0.4634069317613621	permutation	3	0.0027997200279972004	breast
RB1	0.0025997400259974	0.279217874154583	0.1758684439064186	0.3848259164714861	permutation	3	0.010110100101101001	breast
TP53	0.0108989101089891	0.5198031527145451	0.4293007710729229	0.6042527434932498	permutation	3	0.0339077203390772	breast
BRCA1	9.999000099990003e-05	0.5255927787573358	0.4139319455775152	0.6351746098581541	permutation	3	0.00055994400559944	breast
BRCA2	0.049995000499949996	-0.06634385115397774	-0.09771309771309772	-0.02855338298376273	permutation	3	0.12067758741367242	breast
HRDetect	9.999000099990003e-05	0.8622332166635964	0.8078107318613648	0.9083396931498198	permutation	3	0.00055994400559944	breast
PAM50 Basal	1.7636844644495858e-18	0.40806337008868654	7.364330415373622	25.49906434947391	fisher_exact	3	4.938316500458841e-17	breast
PAM50 Her2	0.7201073137798626	0.008868654438274691	0.23698133759875603	4.873391458688698	fisher_exact	3	0.9001341422248282	breast
PAM50 LumA	3.308656272028348e-08	-0.23682202163214824	0.000960834778360101	0.2272801585294711	fisher_exact	3	3.563168292953607e-07	breast
PAM50 LumB	0.006086332463026538	-0.09734466696492014	0.02158053016650837	0.7294342738736855	fisher_exact	3	0.02078259865423696	breast
PAM50 Normal	0.45667399152942895	0.006421221611095028	0.0384239664012725	25.77449876388704	fisher_exact	3	0.6874662238077426	breast
MMRD	0.4753524647535247	-0.02079002079002079	-0.035343035343035345	-0.008316008316008316	permutation	3	0.6957012632070126	breast
Age	1.5530495792738687e-09	-10.19560283687943	-13.250781837880092	-7.140423835878768	ttest	3	1.8118911758195136e-08	breast
SNVs	4.9041201357389614e-08	4270.002157951524	2794.91643624192	5745.08787966113	ttest	3	4.904120135738961e-07	breast
SVs	2.0524525611093233e-16	204.35827258612068	163.80068624670741	244.91585892553397	ttest	3	4.104905122218646e-15	breast
ER	0.0031806287349262353	-0.1839338690630491	0.27205310566196084	0.7929425412618473	fisher_exact	4	0.01203481142945062	breast
PR	0.02974976356997064	-0.14006739825455805	0.33228433766833404	0.9682729802194014	fisher_exact	4	0.07858428112822433	breast
HER2	0.0039767827610347395	-0.1170252599441228	0.019862592862723086	0.6677834850851193	fisher_exact	4	0.014275630424227269	breast
GATA3	0.068993100689931	-0.07817045421815144	-0.12269938650306747	-0.02569198421613525	permutation	4	0.15834482125557933	breast
PIK3CA	0.046295370462953706	-0.13591981335867967	-0.2308822258705608	-0.03346294536132964	permutation	4	0.11370792745286876	breast
PTEN	0.5017498250174982	0.06402834183012182	-0.03251821769060169	0.1689852818341542	permutation	4	0.7241750051798943	breast
RB1	1.0	-0.005472507848728367	-0.07022091650105129	0.06881534606411467	permutation	4	1.0	breast
TP53	0.1113888611138886	0.1707422448803249	0.046020910740516695	0.29387367147671306	permutation	4	0.236279402362794	breast
BRCA1	0.7641235876412359	-0.02569198421613525	-0.08611999193525159	0.0429217431377631	permutation	4	0.9222181230152848	breast
BRCA2	9.999000099990003e-05	0.4041303032921455	0.2914542469541173	0.5208963391802759	permutation	4	0.00055994400559944	breast
HRDetect	9.999000099990003e-05	0.4561191278550649	0.3352631124168323	0.5710705953512486	permutation	4	0.00055994400559944	breast
PAM50 Basal	0.07660357086533659	0.07471413347158617	0.8669815498274713	3.686927146306563	fisher_exact	4	0.17023015747852574	breast
PAM50 Her2	1.0	-0.002505832541259828	0.09955886372189786	4.075054868105185	fisher_exact	4	1.0	breast
PAM50 LumA	0.021101697075848226	-0.11840778824274892	0.16989651327261726	0.921053708143758	fisher_exact	4	0.05792622726703435	breast
PAM50 LumB	0.4127783853711671	0.03655059189492786	0.6046492054401522	2.9935316302145587	fisher_exact	4	0.6525504436920354	breast
PAM50 Normal	0.4194967138020228	0.007949537717100144	0.04346954652221399	29.221822888979023	fisher_exact	4	0.6525504436920354	breast
MMRD	0.3595640435956404	-0.02044989775051125	-0.034764826175869123	-0.0081799591002045	permutation	4	0.6214687173257982	breast
Age	0.1822906751286518	-2.347368421052636	-5.816566021612468	1.1218291795071962	ttest	4	0.35445409052793403	breast
SNVs	0.017606095349924	1620.1891759555285	285.66227150378717	2954.716080407269	ttest	4	0.050303129571211434	breast
SVs	0.45004599646499466	11.001756963046176	-17.739770820643773	39.74328474673614	ttest	4	0.6848526033162963	breast
ER	0.2573855129639913	0.08122813835989118	0.7907154053859337	2.8032079703653503	fisher_exact	5	0.4804529575327837	breast
PR	0.4165793089844679	0.06069439046508617	0.7254671328896353	2.3086082717040295	fisher_exact	5	0.6525504436920354	breast
HER2	1.0245251187152231e-06	0.2524290711232025	2.5114820697149143	9.040354736002016	fisher_exact	5	9.562234441342083e-06	breast
GATA3	0.477052294770523	-0.03588547739344475	-0.09632076693872264	0.03659800492291747	permutation	5	0.6957012632070126	breast
PIK3CA	0.0034996500349965005	0.2047545018784817	0.07766550071252748	0.3336572094830937	permutation	5	0.012893447497355529	breast
PTEN	0.4737526247375263	-0.08401347324783003	-0.1544889234356782	-0.0034330871874594933	permutation	5	0.6957012632070126	breast
RB1	0.8936106389361064	-0.009716284492809951	-0.07624044565358208	0.06691281254048452	permutation	5	1.0	breast
TP53	0.5836416358364164	-0.048710972923953884	-0.17554087317009975	0.08427257416763834	permutation	5	0.7792924023615448	breast
BRCA1	0.19588041195880407	-0.08628060629615235	-0.12449799196787148	-0.04190957377898692	permutation	5	0.3705845631653051	breast
BRCA2	0.8027197280271973	0.012372068920844664	-0.05402416116077212	0.08900116595413914	permutation	5	0.944376150620232	breast
HRDetect	0.0006999300069993001	-0.2308589195491644	-0.27710843373493976	-0.18041844798549103	permutation	5	0.0030621937806219377	breast
PAM50 Basal	0.005450110260567022	-0.11439305609534915	0.002684077212346413	0.6575866096663352	fisher_exact	5	0.019075385911984582	breast
PAM50 Her2	1.0	0.0021375825884181877	0.11631315616019362	4.7948114541104365	fisher_exact	5	1.0	breast
PAM50 LumA	0.8701972990875299	0.010947013861899195	0.5221391995354985	2.056596736185835	fisher_exact	5	1.0	breast
PAM50 LumB	0.5238856421213199	0.02260655525327114	0.4844972888998919	2.8215105101582494	fisher_exact	5	0.7477232074772321	breast
PAM50 Normal	1.0	-0.008032128514056224	0.0	12.298550009041824	fisher_exact	5	1.0	breast
MMRD	0.5711428857114289	0.016193807488016583	-0.02208835341365462	0.06859696851923824	permutation	5	0.7792924023615448	breast
Age	0.4151622355148983	-1.3553044569993773	-4.648131471277458	1.9375225572787027	ttest	5	0.6525504436920354	breast
SNVs	0.00020841450705474943	8889.425314159864	4377.13785762001	13401.712770699716	ttest	5	0.0010420725352737472	breast
SVs	0.3874820573503911	-17.35652286565619	-57.113845576957814	22.400799845645427	ttest	5	0.6458034289173186	breast
ER	0.0001680248764637756	-0.3619715565945841	0.0863089985350102	0.51795532474768	fisher_exact	6	0.0008712401001825401	breast
PR	2.261211857731337e-05	-0.4076238716799792	0.04440026809028906	0.41288473639590895	fisher_exact	6	0.000197856037551492	breast
HER2	0.7820758428856334	0.007987531657899866	0.262980400046704	3.2378705435941195	fisher_exact	6	0.9358172478973391	breast
GATA3	0.5287471252874713	-0.06532891746217287	-0.11864406779661014	0.01740372751477369	permutation	6	0.7477232074772321	breast
PIK3CA	0.0150984901509849	-0.2455354243782064	-0.33148256380284435	-0.1326709526592636	permutation	6	0.04497422598165715	breast
PTEN	1.0	0.017988181050717592	-0.11559192155334765	0.1672186505617248	permutation	6	1.0	breast
RB1	0.8474152584741526	-0.02142996298460939	-0.09981167608286252	0.08578479122020911	permutation	6	0.9886511348865114	breast
TP53	0.04549545045495449	0.3631404636664718	0.18754464575621796	0.5136843301513082	permutation	6	0.11370792745286876	breast
BRCA1	0.34056594340565943	-0.09792843691148777	-0.12429378531073447	-0.07344632768361582	permutation	6	0.6035345832505357	breast
BRCA2	1.0	-0.0007143320994869863	-0.07909604519774012	0.10461718293395676	permutation	6	1.0	breast
HRDetect	0.6467353264673532	-0.12442366387427756	-0.2259887005649717	0.0022079355802324947	permutation	6	0.8157022135624274	breast
PAM50 Basal	0.3697998688539623	0.057536203649587635	0.4608070710853875	4.505465957147616	fisher_exact	6	0.6237588149343943	breast
PAM50 Her2	0.052016600613612456	0.07708292746282226	0.7364045529009486	16.598619827153563	fisher_exact	6	0.1234292217950126	breast
PAM50 LumA	0.16578982070112738	-0.11877394636015325	0.07699536211195251	1.3546548617456728	fisher_exact	6	0.3315796414022548	breast
PAM50 LumB	0.7585618771003457	-0.0421455938697318	0.06667424372572912	2.4638244647335847	fisher_exact	6	0.9222181230152848	breast
PAM50 Normal	1.0	-0.007532956685499058	0.0	28.517517974620205	fisher_exact	6	1.0	breast
MMRD	0.6199380061993801	-0.018832391713747645	-0.032015065913371	-0.007532956685499058	permutation	6	0.8036233413695668	breast
Age	0.008987974319729449	6.339748730286026	1.6957394482452468	10.983758012326806	ttest	6	0.02859810010823006	breast
SNVs	0.6375990010566123	-424.3644392493016	-2227.426204697108	1378.6973261985047	ttest	6	0.8114896377084156	breast
SVs	0.28179915537097683	30.57795960776676	-26.336394380232143	87.49231359576567	ttest	6	0.5123621006745033	breast
ER	0.13283848651909316	-0.28260869565217395	0.04810824130741051	1.6289524810130125	fisher_exact	7	0.2734910016569565	breast
PR	0.31031705684144123	-0.1865942028985508	0.07212863577333302	2.437695975097053	fisher_exact	7	0.5569793327923305	breast
HER2	0.6049859678119016	-0.1322463768115942	0.0	3.931908142325105	fisher_exact	7	0.7917194913703964	breast
GATA3	1.0	0.028985507246376812	-0.11413043478260868	0.2880434782608696	permutation	7	1.0	breast
PIK3CA	0.19388061193880607	0.20108695652173916	-0.16485507246376813	0.5688405797101449	permutation	7	0.3705845631653051	breast
PTEN	0.7481251874812519	0.0960144927536232	-0.16485507246376813	0.4475090579710138	permutation	7	0.918750230240134	breast
RB1	1.0	0.036231884057971016	-0.1068840579710145	0.2934782608695652	permutation	7	1.0	breast
TP53	1.0	-0.039855072463768126	-0.3351449275362319	0.32608695652173914	permutation	7	1.0	breast
BRCA1	0.6303369663033697	-0.09420289855072464	-0.11956521739130435	-0.07065217391304347	permutation	7	0.8096071126832272	breast
BRCA2	1.0	0.05615942028985507	-0.08514492753623189	0.3134057971014493	permutation	7	1.0	breast
HRDetect	0.34706529347065296	-0.2246376811594203	-0.2608695652173913	-0.19021739130434784	permutation	7	0.6073642635736427	breast
PAM50 Basal	0.6050998969759459	-0.11956521739130435	0.0	4.4205625227404335	fisher_exact	7	0.7917194913703964	breast
PAM50 Her2	1.0	-0.030797101449275364	0.0	20.025754945901703	fisher_exact	7	1.0	breast
PAM50 LumA	1.0	-0.09239130434782608	0.01132172092356257	4.070260374784134	fisher_exact	7	1.0	breast
PAM50 LumB	1.0	-0.1105072463768116	0.0	4.839802965163095	fisher_exact	7	1.0	breast
PAM50 Normal	1.0	-0.007246376811594203	0.0	117.66835949220649	fisher_exact	7	1.0	breast
MMRD	9.999000099990003e-05	0.9963768115942028	0.9909420289855072	1.0	permutation	7	0.00055994400559944	breast
Age	0.7287868120483776	-2.1017225325884543	-15.823819017644697	11.620373952467787	ttest	7	0.9029217140422376	breast
SNVs	0.03862324809783616	28796.210144927532	1994.9515419447248	55597.468747910345	ttest	7	0.09831372243085566	breast
SVs	0.0001262659832052425	-100.59782608695652	-137.54208334172162	-63.65356883219146	ttest	7	0.0006798937557205366	breast
BRCA1	9.999000099990003e-05	0.7444282060650347	0.597369382535623	0.8744976251370113	permutation	1	0.0025664100256641005	ovary
BRCA2	0.11188881111888813	-0.07453416149068323	-0.11801242236024845	-0.037267080745341616	permutation	1	0.7853214678532147	ovary
TP53	0.4937506249375063	0.3279137742053343	0.19784435513335766	0.4442820606503471	permutation	1	1.0	ovary
PIK3CA	0.24617538246175386	-0.20661308001461454	-0.2919254658385093	-0.11344537815126048	permutation	1	1.0	ovary
ARID1A	0.1887811218878112	-0.20496894409937888	-0.2732919254658385	-0.14285714285714285	permutation	1	1.0	ovary
PTEN	0.2086791320867913	-0.09316770186335403	-0.13664596273291926	-0.049689440993788817	permutation	1	1.0	ovary
PER3	0.4722527747225278	0.04932407745706978	-0.05590062111801242	0.1731823164048228	permutation	1	1.0	ovary
KRAS	0.7435256474352565	-0.05754475703324807	-0.12422360248447205	0.024479356960175374	permutation	1	1.0	ovary
CTNNB1	0.33996600339966004	-0.08074534161490682	-0.12422360248447205	-0.043478260869565216	permutation	1	1.0	ovary
FOXL2	1.0	-0.06211180124223601	-0.09937888198757763	-0.031055900621118005	permutation	1	1.0	ovary
NF1	0.6785321467853215	-0.026488856412130068	-0.08695652173913042	0.04932407745706978	permutation	1	1.0	ovary
KMT2B	1.0	-0.014066496163682864	-0.06832298136645963	0.05717939349652905	permutation	1	1.0	ovary
PPP2R1A	0.7383261673832616	-0.043478260869565216	-0.08074534161490682	-0.012422360248447204	permutation	1	1.0	ovary
PIK3R1	0.8713128687131287	-0.037267080745341616	-0.06832298136645963	-0.012422360248447204	permutation	1	1.0	ovary
RPL22	0.620937906209379	-0.031055900621118005	-0.06211180124223601	-0.006211180124223602	permutation	1	1.0	ovary
POLE	0.6525347465253475	-0.024844720496894408	-0.049689440993788817	-0.006211180124223602	permutation	1	1.0	ovary
RB1	0.5828417158284172	-0.031055900621118005	-0.06211180124223601	-0.006211180124223602	permutation	1	1.0	ovary
CDK12	1.0	-0.007855316039459263	-0.06211180124223601	0.06339057362075265	permutation	1	1.0	ovary
MSI	0.52004799520048	-0.049689440993788817	-0.08695652173913042	-0.018633540372670808	permutation	1	1.0	ovary
SNVs	1.9830925435254656e-08	46.6304347826087	31.82072094200093	61.440148623216466	ttest	1	1.5269812585146085e-06	ovary
SVs	5.518591109504395e-06	133.02521008403357	81.65699076898329	184.39342939908386	ttest	1	0.00021246575771591918	ovary
BRCA1	0.0154984501549845	-0.2147239263803681	-0.27607361963190186	-0.15337423312883436	permutation	2	0.18842852556849576	ovary
BRCA2	0.24317568243175686	-0.0736196319018405	-0.1165644171779141	-0.03680981595092025	permutation	2	1.0	ovary
TP53	0.0117988201179882	0.2799079754601227	0.13592791411042948	0.41046779141104295	permutation	2	0.1603251439561926	ovary
PIK3CA	0.039996000399960006	-0.16449386503067484	-0.263228527607362	-0.0473542944785276	permutation	2	0.4399560043995601	ovary
ARID1A	0.1481851814818518	-0.1276840490797546	-0.22085889570552147	-0.015529141104294488	permutation	2	0.9008099190080991	ovary
PTEN	0.1121887811218878	-0.0920245398773006	-0.1411042944785276	-0.049079754601227	permutation	2	0.7853214678532147	ovary
PER3	0.34756524347565243	0.05751533742331288	-0.0540644171779141	0.18865030674846625	permutation	2	1.0	ovary
KRAS	1.0	-0.017254601226993863	-0.098159509202454	0.08876533742331287	permutation	2	1.0	ovary
CTNNB1	0.4093590640935906	-0.042369631901840496	-0.10429447852760736	0.03853527607361963	permutation	2	1.0	ovary
FOXL2	1.0	-0.061349693251533735	-0.098159509202454	-0.030674846625766868	permutation	2	1.0	ovary
NF1	0.692030796920308	-0.02396472392638037	-0.07975460122699386	0.05080521472392638	permutation	2	1.0	ovary
KMT2B	0.33126687331266874	-0.049079754601227	-0.08588957055214724	-0.018404907975460124	permutation	2	1.0	ovary
PPP2R1A	0.5553444655534446	-0.04294478527607362	-0.0736196319018405	-0.012269938650306749	permutation	2	1.0	ovary
PIK3R1	1.0	0.000575153374233129	-0.05521472392638037	0.07534509202453987	permutation	2	1.0	ovary
RPL22	0.5650434956504351	-0.030674846625766868	-0.061349693251533735	-0.006134969325153374	permutation	2	1.0	ovary
POLE	0.5662433756624338	-0.024539877300613498	-0.049079754601227	-0.006134969325153374	permutation	2	1.0	ovary
RB1	0.5895410458954105	-0.030674846625766868	-0.061349693251533735	-0.006134969325153374	permutation	2	1.0	ovary
CDK12	0.3486651334866513	-0.04294478527607362	-0.0736196319018405	-0.012269938650306749	permutation	2	1.0	ovary
MSI	0.30486951304869514	-0.049079754601227	-0.08588957055214724	-0.018404907975460124	permutation	2	1.0	ovary
SNVs	0.0001922015521721124	-31.889378834355828	-47.986635368977566	-15.792122299734077	ttest	2	0.004439855855175796	ovary
SVs	0.24727629142155225	-19.05291411042944	-51.61207942616749	13.506251205308606	ttest	2	1.0	ovary
BRCA1	0.8211178882111789	-0.16	-0.24705882352941175	-0.051764705882352935	permutation	3	1.0	ovary
BRCA2	1.0	0.021176470588235297	-0.07176470588235295	0.14705882352941174	permutation	3	1.0	ovary
TP53	0.0898910108989101	-0.5976470588235294	-0.7305882352941176	-0.43647058823529417	permutation	3	0.6921607839216078	ovary
PIK3CA	0.20727927207279276	0.41294117647058826	0.2070588235294117	0.6188235294117648	permutation	3	1.0	ovary
ARID1A	0.6993300669933007	0.3105882352941176	0.11058823529411764	0.5117647058823529	permutation	3	1.0	ovary
PTEN	0.3384661533846615	0.1411764705882353	-0.007088235294117619	0.3117647058823529	permutation	3	1.0	ovary
PER3	0.6502349765023497	-0.04235294117647058	-0.11176470588235296	0.05529411764705881	permutation	3	1.0	ovary
KRAS	0.20597940205979398	0.18705882352941172	0.027058823529411767	0.3647058823529412	permutation	3	1.0	ovary
CTNNB1	0.4566543345665434	0.10705882352941176	-0.02470588235294118	0.2683529411764689	permutation	3	1.0	ovary
FOXL2	1.0	-0.05882352941176471	-0.1	-0.023529411764705882	permutation	3	1.0	ovary
NF1	1.0	-0.012941176470588234	-0.08235294117647059	0.08470588235294117	permutation	3	1.0	ovary
KMT2B	1.0	-0.0011764705882352927	-0.06470588235294117	0.09058823529411764	permutation	3	1.0	ovary
PPP2R1A	0.045595440455954414	0.18823529411764706	0.03411764705882353	0.35411764705882354	permutation	3	0.4436774899415918	ovary
PIK3R1	0.6149385061493851	0.05647058823529413	-0.029411764705882356	0.1823529411764706	permutation	3	1.0	ovary
RPL22	0.5571442855714429	-0.029411764705882356	-0.05882352941176471	-0.005882352941176471	permutation	3	1.0	ovary
POLE	1.0	0.02235294117647059	-0.035294117647058816	0.11411764705882352	permutation	3	1.0	ovary
RB1	1.0	0.01647058823529412	-0.041176470588235294	0.10823529411764704	permutation	3	1.0	ovary
CDK12	1.0	0.004705882352941178	-0.05882352941176471	0.09647058823529413	permutation	3	1.0	ovary
MSI	0.4264573542645736	-0.047058823529411764	-0.08235294117647059	-0.017647058823529408	permutation	3	1.0	ovary
SNVs	4.356609050795936e-08	-62.44588235294117	-80.95620868083424	-43.935556025048115	ttest	3	2.5159417268346526e-06	ovary
SVs	2.688077782024284e-06	-78.7470588235294	-109.12163661889652	-48.3724810281623	ttest	3	0.00012418919352952194	ovary
BRCA1	0.0458954104589541	-0.20348837209302328	-0.26744186046511625	-0.14534883720930233	permutation	4	0.4436774899415918	ovary
BRCA2	9.999000099990003e-05	0.3738624873609707	0.18250758341759352	0.5854398382204247	permutation	4	0.0025664100256641005	ovary
TP53	0.944105589441056	0.1112234580384226	-0.09175935288169867	0.2967644084934277	permutation	4	1.0	ovary
PIK3CA	0.9837016298370164	-0.029575328614762388	-0.18604651162790695	0.14433771486349847	permutation	4	1.0	ovary
ARID1A	0.9418058194180582	-0.09327603640040444	-0.2065217391304348	0.04878665318503539	permutation	4	1.0	ovary
PTEN	0.7745225477452254	-0.037917087967644085	-0.11627906976744184	0.06926188068756317	permutation	4	1.0	ovary
PER3	1.0	0.011375126390293228	-0.09302325581395347	0.14762386248736098	permutation	4	1.0	ovary
KRAS	0.31856814318568144	-0.0872093023255814	-0.13372093023255813	-0.04651162790697674	permutation	4	1.0	ovary
CTNNB1	1.0	0.02300303336703741	-0.08139534883720931	0.16506572295247726	permutation	4	1.0	ovary
FOXL2	1.0	0.04044489383215369	-0.05813953488372092	0.17669362992922144	permutation	4	1.0	ovary
NF1	0.11858814118588143	0.08973710819009101	-0.034883720930232565	0.2403943377148635	permutation	4	0.8051194880511948	ovary
KMT2B	0.6053394660533946	-0.04651162790697674	-0.08139534883720931	-0.017441860465116282	permutation	4	1.0	ovary
PPP2R1A	0.8425157484251575	-0.040697674418604654	-0.06976744186046513	-0.011627906976744186	permutation	4	1.0	ovary
PIK3R1	0.7317268273172682	-0.034883720930232565	-0.06395348837209303	-0.011627906976744186	permutation	4	1.0	ovary
RPL22	1.0	0.020222446916076844	-0.040697674418604654	0.11880687563195147	permutation	4	1.0	ovary
POLE	1.0	-0.02325581395348837	-0.04651162790697674	-0.005813953488372093	permutation	4	1.0	ovary
RB1	0.142985701429857	0.06951466127401415	-0.02325581395348837	0.2057633973710819	permutation	4	0.9008099190080991	ovary
CDK12	0.5947405259474052	-0.040697674418604654	-0.0755813953488372	-0.011627906976744186	permutation	4	1.0	ovary
MSI	0.5922407759224078	-0.04651162790697674	-0.08139534883720931	-0.017441860465116282	permutation	4	1.0	ovary
SNVs	0.008617035771953606	29.77249747219413	8.113870661417767	51.43112428297051	ttest	4	0.12440845395758016	ovary
SVs	0.7342131701030471	8.075075834175921	-40.015799988786185	56.16595165713803	ttest	4	1.0	ovary
BRCA1	0.3217678232176782	-0.1442857142857143	-0.24	-0.01999999999999999	permutation	5	1.0	ovary
BRCA2	0.3457654234576542	-0.06857142857142857	-0.10857142857142857	-0.03428571428571429	permutation	5	1.0	ovary
TP53	0.6074392560743925	0.3442857142857142	0.21142857142857152	0.4514285714285714	permutation	5	1.0	ovary
PIK3CA	0.8122187781221878	-0.16714285714285715	-0.26285714285714284	-0.03857142857142859	permutation	5	1.0	ovary
ARID1A	0.7027297270272973	-0.18857142857142856	-0.2457142857142857	-0.13142857142857142	permutation	5	1.0	ovary
PTEN	0.7024297570242976	-0.08571428571428573	-0.13142857142857142	-0.045714285714285714	permutation	5	1.0	ovary
PER3	0.7157284271572842	-0.03	-0.10857142857142857	0.08714285714285712	permutation	5	1.0	ovary
KRAS	0.8333166683331666	-0.08571428571428573	-0.13142857142857142	-0.045714285714285714	permutation	5	1.0	ovary
CTNNB1	1.0	-0.01857142857142857	-0.09714285714285714	0.09857142857142856	permutation	5	1.0	ovary
FOXL2	1.0	-0.057142857142857134	-0.09714285714285714	-0.028571428571428567	permutation	5	1.0	ovary
NF1	1.0	-0.0014285714285714249	-0.07428571428571429	0.11571428571428573	permutation	5	1.0	ovary
KMT2B	1.0	0.010000000000000002	-0.06285714285714286	0.12714285714285714	permutation	5	1.0	ovary
PPP2R1A	0.8309169083091691	-0.04	-0.07428571428571429	-0.011428571428571429	permutation	5	1.0	ovary
PIK3R1	1.0	-0.03428571428571429	-0.06285714285714286	-0.011428571428571429	permutation	5	1.0	ovary
RPL22	0.8347165283471653	-0.028571428571428567	-0.057142857142857134	-0.005714285714285714	permutation	5	1.0	ovary
POLE	1.0	-0.022857142857142857	-0.045714285714285714	-0.005714285714285714	permutation	5	1.0	ovary
RB1	0.121987801219878	0.08285714285714288	-0.022857142857142857	0.23285714285714285	permutation	5	0.8051194880511948	ovary
CDK12	0.2596740325967403	0.07142857142857144	-0.04	0.22142857142857145	permutation	5	1.0	ovary
MSI	1.0	-0.045714285714285714	-0.08	-0.017142857142857144	permutation	5	1.0	ovary
SNVs	0.3985395222739057	10.474285714285713	-14.648665528033474	35.5972369566049	ttest	5	1.0	ovary
SVs	0.037364930340787576	-29.14	-56.52059095573844	-1.759409044261571	ttest	5	0.4315649454360965	ovary
BRCA1	0.672032796720328	-0.19553072625698326	-0.2569832402234637	-0.13966480446927373	permutation	6	1.0	ovary
BRCA2	0.5598440155984401	-0.0670391061452514	-0.10614525139664804	-0.0335195530726257	permutation	6	1.0	ovary
TP53	0.4807519248075193	-0.5621508379888268	-0.7150837988826816	-0.3690642458100558	permutation	6	1.0	ovary
PIK3CA	0.7838216178382161	0.2587290502793296	0.0097503491620112	0.5143156424581006	permutation	6	1.0	ovary
ARID1A	0.15798420157984205	0.4965083798882681	0.2465083798882681	0.7241620111731844	permutation	6	0.9357525785882952	ovary
PTEN	1.0	-0.015712290502793297	-0.10614525139664804	0.12709497206703912	permutation	6	1.0	ovary
PER3	0.4132586741325868	-0.08379888268156424	-0.12849162011173185	-0.0446927374301676	permutation	6	1.0	ovary
KRAS	1.0	-0.015712290502793297	-0.10614525139664804	0.12604748603351956	permutation	6	1.0	ovary
CTNNB1	0.0126987301269873	0.19972067039106145	0.006634078212290506	0.4329608938547486	permutation	6	0.16296703662967038	ovary
FOXL2	1.0	-0.05586592178770949	-0.0893854748603352	-0.0223463687150838	permutation	6	1.0	ovary
NF1	0.772022797720228	-0.05586592178770949	-0.09497206703910614	-0.0223463687150838	permutation	6	1.0	ovary
KMT2B	0.6487351264873512	-0.0446927374301676	-0.0782122905027933	-0.01675977653631285	permutation	6	1.0	ovary
PPP2R1A	1.0	0.028980446927374306	-0.05586592178770949	0.1651536312849162	permutation	6	1.0	ovary
PIK3R1	1.0	-0.0335195530726257	-0.06145251396648045	-0.0111731843575419	permutation	6	1.0	ovary
RPL22	1.0	-0.027932960893854747	-0.05586592178770949	-0.00558659217877095	permutation	6	1.0	ovary
POLE	1.0	-0.0223463687150838	-0.0446927374301676	-0.00558659217877095	permutation	6	1.0	ovary
RB1	1.0	-0.027932960893854747	-0.05586592178770949	-0.00558659217877095	permutation	6	1.0	ovary
CDK12	0.622937706229377	-0.03910614525139665	-0.0670391061452514	-0.0111731843575419	permutation	6	1.0	ovary
MSI	0.5884411558844116	-0.0446927374301676	-0.0782122905027933	-0.01675977653631285	permutation	6	1.0	ovary
SNVs	0.7853085750128183	3.8128491620111764	-25.13047261418476	32.756170938207106	ttest	6	1.0	ovary
SVs	0.002621505062042161	-46.42283519553072	-75.67100853798911	-17.17466185307234	ttest	6	0.04784521547845215	ovary
BRCA1	0.4594540545945405	-0.11641673243883187	-0.2320441988950276	0.048668113654299634	permutation	7	1.0	ovary
BRCA2	0.6739326067393261	-0.06629834254143646	-0.10497237569060773	-0.03314917127071823	permutation	7	1.0	ovary
TP53	0.8726127387261274	-0.15193370165745854	-0.4214680347277032	0.11168113654301492	permutation	7	1.0	ovary
PIK3CA	0.5256474352564744	-0.13851617995264404	-0.2541436464088398	0.031965272296763984	permutation	7	1.0	ovary
ARID1A	0.5337466253374663	-0.18232044198895028	-0.2430939226519337	-0.1270718232044199	permutation	7	1.0	ovary
PTEN	0.6066393360663933	0.07103393843725335	-0.08839779005524863	0.27979479084451464	permutation	7	1.0	ovary
PER3	1.0	-0.0059194948697711145	-0.10497237569060773	0.15351223362273084	permutation	7	1.0	ovary
KRAS	1.0	-0.0059194948697711145	-0.11049723756906077	0.15351223362273084	permutation	7	1.0	ovary
CTNNB1	0.4463553644635537	-0.0718232044198895	-0.11049723756906077	-0.03867403314917127	permutation	7	1.0	ovary
FOXL2	1.0	0.4834254143646409	0.21428571428571427	0.7636148382004735	permutation	7	1.0	ovary
NF1	1.0	0.021704814522494082	-0.0718232044198895	0.18113654301499604	permutation	7	1.0	ovary
KMT2B	0.7391260873912608	-0.044198895027624314	-0.07734806629834254	-0.016574585635359115	permutation	7	1.0	ovary
PPP2R1A	0.9505049495050496	-0.03867403314917127	-0.06629834254143646	-0.011049723756906077	permutation	7	1.0	ovary
PIK3R1	0.7175282471752825	0.04380426203630623	-0.044198895027624314	0.1977111286503552	permutation	7	1.0	ovary
RPL22	1.0	-0.027624309392265192	-0.055248618784530384	-0.0055248618784530384	permutation	7	1.0	ovary
POLE	1.0	-0.022099447513812157	-0.044198895027624314	-0.0055248618784530384	permutation	7	1.0	ovary
RB1	1.0	-0.027624309392265192	-0.055248618784530384	-0.0055248618784530384	permutation	7	1.0	ovary
CDK12	0.7561243875612439	-0.03867403314917127	-0.06629834254143646	-0.011049723756906077	permutation	7	1.0	ovary
MSI	0.7279272072792721	-0.044198895027624314	-0.07734806629834254	-0.016574585635359115	permutation	7	1.0	ovary
SNVs	0.048017044365973136	-37.24546172059984	-74.11980920483356	-0.3711142363660918	ttest	7	0.4436774899415918	ovary
SVs	0.004215841295607911	-81.24112075769534	-133.1914713639766	-29.29077015141409	ttest	7	0.06492395595236182	ovary
BRCA1	1.0	0.0024703557312253104	-0.1956521739130435	0.2643280632411067	permutation	8	1.0	ovary
BRCA2	0.6457354264573543	-0.06521739130434782	-0.1032608695652174	-0.03260869565217391	permutation	8	1.0	ovary
TP53	0.7292270772922708	0.09140316205533594	-0.19219367588932806	0.34239130434782605	permutation	8	1.0	ovary
PIK3CA	1.0	-0.019268774703557312	-0.22282608695652173	0.2534584980237154	permutation	8	1.0	ovary
ARID1A	0.6863313668633136	-0.08300395256916995	-0.21739130434782608	0.12598814229249009	permutation	8	1.0	ovary
PTEN	0.7876212378762124	-0.08152173913043477	-0.125	-0.043478260869565216	permutation	8	1.0	ovary
PER3	1.0	0.014822134387351775	-0.1032608695652174	0.21294466403162052	permutation	8	1.0	ovary
KRAS	0.7954204579542046	-0.08152173913043477	-0.125	-0.043478260869565216	permutation	8	1.0	ovary
CTNNB1	0.7691230876912308	-0.07065217391304347	-0.10869565217391304	-0.03804347826086957	permutation	8	1.0	ovary
FOXL2	1.0	0.04199604743083004	-0.07065217391304347	0.23468379446640314	permutation	8	1.0	ovary
NF1	0.6849315068493149	-0.05434782608695652	-0.08695652173913042	-0.021739130434782608	permutation	8	1.0	ovary
KMT2B	1.0	-0.043478260869565216	-0.07608695652173914	-0.016304347826086956	permutation	8	1.0	ovary
PPP2R1A	1.0	-0.03804347826086957	-0.06521739130434782	-0.010869565217391304	permutation	8	1.0	ovary
PIK3R1	1.0	-0.03260869565217391	-0.059782608695652176	-0.010869565217391304	permutation	8	1.0	ovary
RPL22	1.0	-0.02717391304347826	-0.05434782608695652	-0.005434782608695652	permutation	8	1.0	ovary
POLE	0.06509349065093491	0.07460474308300395	-0.03260869565217391	0.26729249011857703	permutation	8	0.5569109755691097	ovary
RB1	1.0	-0.02717391304347826	-0.05434782608695652	-0.005434782608695652	permutation	8	1.0	ovary
CDK12	1.0	-0.03804347826086957	-0.06521739130434782	-0.010869565217391304	permutation	8	1.0	ovary
MSI	1.0	-0.043478260869565216	-0.07608695652173914	-0.016304347826086956	permutation	8	1.0	ovary
SNVs	0.6800120619436034	-7.6111660079051395	-47.101540261222546	31.879208245412283	ttest	8	1.0	ovary
SVs	0.6025840439938888	20.08152173913044	-62.234698450952614	102.39774192921348	ttest	8	1.0	ovary
BRCA1	0.7299270072992701	-0.18716577540106952	-0.24598930481283424	-0.13368983957219252	permutation	9	1.0	ovary
BRCA2	0.6388361163883611	0.0661764705882353	-0.0855614973262032	0.3268716577540107	permutation	9	1.0	ovary
TP53	0.046895310468953115	-0.6684491978609626	-0.7379679144385026	-0.5989304812834224	permutation	9	0.4436774899415918	ovary
PIK3CA	0.3786621337866213	0.4431818181818182	0.08409090909090923	0.7680982620320849	permutation	9	1.0	ovary
ARID1A	0.1668833116688331	0.4752673796791444	0.10561497326203208	0.7787934491978603	permutation	9	0.9402449998902548	ovary
PTEN	0.1065893410658934	0.5715240641711229	0.2018716577540107	0.8536096256684492	permutation	9	0.7853214678532147	ovary
PER3	1.0	0.0501336898395722	-0.10160427807486633	0.3161764705882353	permutation	9	1.0	ovary
KRAS	0.3454654534546545	0.4411764705882353	0.0768716577540107	0.8108288770053476	permutation	9	1.0	ovary
CTNNB1	1.0	0.06082887700534759	-0.09090909090909093	0.321524064171123	permutation	9	1.0	ovary
FOXL2	1.0	-0.053475935828877004	-0.08569518716577527	-0.0213903743315508	permutation	9	1.0	ovary
NF1	0.6322367763223677	0.0768716577540107	-0.06951871657754011	0.3375668449197861	permutation	9	1.0	ovary
KMT2B	0.0026997300269973	0.6089572192513371	0.2339572192513369	0.875	permutation	9	0.04784521547845215	ovary
PPP2R1A	1.0	-0.0374331550802139	-0.06417112299465241	-0.0106951871657754	permutation	9	1.0	ovary
PIK3R1	0.4963503649635037	0.0982620320855615	-0.0427807486631016	0.3536096256684492	permutation	9	1.0	ovary
RPL22	0.0028997100289971	0.4946524064171123	0.125	0.8696524064171123	permutation	9	0.04784521547845215	ovary
POLE	0.17498250174982502	0.2393048128342246	-0.016042780748663103	0.6036096256684492	permutation	9	0.9624037596240376	ovary
RB1	1.0	-0.026737967914438502	-0.053475935828877004	-0.0053475935828877	permutation	9	1.0	ovary
CDK12	1.0	-0.0374331550802139	-0.06417112299465241	-0.0106951871657754	permutation	9	1.0	ovary
MSI	9.999000099990003e-05	1.0	1.0	1.0	permutation	9	0.0025664100256641005	ovary
SNVs	6.8943708159612795e-18	91.1129679144385	80.19463202922225	102.03130379965474	ttest	9	7.962998292435278e-16	ovary
SVs	1.9695641630547605e-31	-123.62299465240642	-140.85553695705346	-106.39045234775939	ttest	9	4.5496932166564955e-29	ovary
BRCA1	0.0684931506849315	0.3306878306878307	-0.03439153439153439	0.6957671957671958	permutation	10	0.5650684931506849	ovary
BRCA2	1.0	-0.06349206349206349	-0.10052910052910052	-0.031746031746031744	permutation	10	1.0	ovary
TP53	1.0	0.0264550264550264	-0.3544973544973545	0.3809523809523809	permutation	10	1.0	ovary
PIK3CA	1.0	-0.03439153439153439	-0.24338624338624334	0.3148148148148148	permutation	10	1.0	ovary
ARID1A	1.0	-0.002645502645502645	-0.21164021164021166	0.34656084656084657	permutation	10	1.0	ovary
PTEN	0.16278372162783722	0.0925925925925926	-0.1058201058201058	0.4365079365079365	permutation	10	0.94007599240076	ovary
PER3	1.0	-0.07936507936507936	-0.1165343915343914	-0.042328042328042326	permutation	10	1.0	ovary
KRAS	1.0	-0.07936507936507936	-0.12169312169312167	-0.042328042328042326	permutation	10	1.0	ovary
CTNNB1	1.0	-0.06878306878306878	-0.1058201058201058	-0.037037037037037035	permutation	10	1.0	ovary
FOXL2	1.0	-0.052910052910052914	-0.08465608465608465	-0.021164021164021163	permutation	10	1.0	ovary
NF1	0.2183781621837816	0.11904761904761905	-0.06878306878306878	0.462962962962963	permutation	10	1.0	ovary
KMT2B	1.0	-0.042328042328042326	-0.07407407407407407	-0.015873015873015872	permutation	10	1.0	ovary
PPP2R1A	1.0	-0.037037037037037035	-0.06349206349206349	-0.01058201058201058	permutation	10	1.0	ovary
PIK3R1	1.0	-0.031746031746031744	-0.0582010582010582	-0.01058201058201058	permutation	10	1.0	ovary
RPL22	1.0	-0.026455026455026454	-0.052910052910052914	-0.005291005291005291	permutation	10	1.0	ovary
POLE	1.0	-0.021164021164021163	-0.042328042328042326	-0.005291005291005291	permutation	10	1.0	ovary
RB1	1.0	-0.026455026455026454	-0.052910052910052914	-0.005291005291005291	permutation	10	1.0	ovary
CDK12	1.0	-0.037037037037037035	-0.06349206349206349	-0.01058201058201058	permutation	10	1.0	ovary
MSI	1.0	-0.042328042328042326	-0.07407407407407407	-0.015873015873015872	permutation	10	1.0	ovary
SNVs	0.44416990484618585	-14.960317460317455	-60.286250623466465	30.36561570283155	ttest	10	1.0	ovary
SVs	0.2981717073165965	77.49999999999999	-93.12034160904301	248.12034160904298	ttest	10	1.0	ovary
BRCA1	0.3156684331566844	-0.1851851851851852	-0.24338624338624334	-0.13227513227513227	permutation	11	1.0	ovary
BRCA2	1.0	-0.06349206349206349	-0.10052910052910052	-0.031746031746031744	permutation	11	1.0	ovary
TP53	0.0522947705229477	0.3703703703703704	0.3015873015873016	0.4391534391534392	permutation	11	0.4646189227231123	ovary
PIK3CA	1.0	-0.03439153439153439	-0.24338624338624334	0.30952380952380953	permutation	11	1.0	ovary
ARID1A	1.0	-0.002645502645502645	-0.20634920634920634	0.3412698412698413	permutation	11	1.0	ovary
PTEN	1.0	-0.07936507936507936	-0.12169312169312167	-0.042328042328042326	permutation	11	1.0	ovary
PER3	1.0	-0.07936507936507936	-0.12169312169312167	-0.042328042328042326	permutation	11	1.0	ovary
KRAS	1.0	-0.07936507936507936	-0.1164021164021164	-0.042328042328042326	permutation	11	1.0	ovary
CTNNB1	1.0	-0.06878306878306878	-0.1058201058201058	-0.037037037037037035	permutation	11	1.0	ovary
FOXL2	1.0	-0.052910052910052914	-0.08465608465608465	-0.021164021164021163	permutation	11	1.0	ovary
NF1	1.0	-0.052910052910052914	-0.08465608465608465	-0.021164021164021163	permutation	11	1.0	ovary
KMT2B	1.0	-0.042328042328042326	-0.07407407407407407	-0.015873015873015872	permutation	11	1.0	ovary
PPP2R1A	0.2095790420957904	0.1349206349206349	-0.052910052910052914	0.4788359788359789	permutation	11	1.0	ovary
PIK3R1	0.08489151084891511	0.1402116402116402	-0.042328042328042326	0.4788359788359789	permutation	11	0.6762047933137719	ovary
RPL22	1.0	-0.026455026455026454	-0.052910052910052914	-0.005291005291005291	permutation	11	1.0	ovary
POLE	1.0	-0.021164021164021163	-0.042328042328042326	-0.005291005291005291	permutation	11	1.0	ovary
RB1	1.0	-0.026455026455026454	-0.052910052910052914	-0.005291005291005291	permutation	11	1.0	ovary
CDK12	0.0016998300169983002	0.4788359788359789	0.1349206349206349	0.8227513227513228	permutation	11	0.035696430356964313	ovary
MSI	1.0	-0.042328042328042326	-0.07407407407407407	-0.015873015873015872	permutation	11	1.0	ovary
SNVs	0.956306815632946	1.375661375661366	-59.14537215906843	61.89669491039116	ttest	11	1.0	ovary
SVs	0.14476020895252875	150.9259259259259	-73.26480100606709	375.11665285791895	ttest	11	0.9008099190080991	ovary
